# Supplementary material for: The Molecular Signature of the Stroma Response in Prostate Cancer-Induced Osteoblastic Bone Metastasis Highlights Expansion of Hematopoietic and Prostate Epithelial Stem Cell Niches
Source: PLoS One. 2014 Dec 8;9(12):e114530. doi: 10.1371/journal.pone.0114530 (PMC4259356; doi:10.1371/journal.pone.0114530)
Supplement: S1 Table — Differentially expressed genes of the OB-BMST: (A) C4-2B xenografts (FDR≤1E-05), (B) VCaP xenografts (FDR≤3E-05) and (C) common to both C4-2B and VCaP. (XLS) [file pone.0114530.s004.xls]

## Sheet: Table S1A C4-2B xenografts
Probe Set ID	Gene Symbol	Gene Title	Fold-change	FDR C4-2B
1416514_a_at	Fscn1	fascin homolog 1, actin bundling protein (Strongylocentrotus purpuratus)	25.9265	1.74671e-06
1418440_at	Col8a1	collagen, type VIII, alpha 1	23.1219	1.51348e-06
1419149_at	Serpine1	serine (or cysteine) peptidase inhibitor, clade E, member 1	17.1076	5.89628e-06
1448254_at	Ptn	pleiotrophin	16.019	3.07863e-07
1424051_at	Col4a2	collagen, type IV, alpha 2	15.3628	3.84464e-06
1431057_a_at	Prss23	protease, serine, 23	15.055	5.31286e-07
1415806_at	Plat	plasminogen activator, tissue	14.9073	2.24438e-07
1425575_at	Epha3	Eph receptor A3	14.3884	1.51348e-06
1452035_at	Col4a1	collagen, type IV, alpha 1	13.5509	3.83907e-06
1423062_at	Igfbp3	insulin-like growth factor binding protein 3	13.2531	7.32912e-07
1424762_at	C1qtnf5 /// Mfrp	C1q and tumor necrosis factor related protein 5 /// membrane-type frizzled-related protein	11.9942	7.32912e-07
1419703_at	Col5a3	collagen, type V, alpha 3	11.8339	4.82836e-07
1460227_at	Timp1	tissue inhibitor of metalloproteinase 1	11.4967	1.33068e-07
1452250_a_at	Col6a2	collagen, type VI, alpha 2	10.9797	5.89628e-06
1427884_at	Col3a1	collagen, type III, alpha 1	10.7688	2.23552e-06
1420940_x_at	Rgs5	regulator of G-protein signaling 5	10.634	1.85721e-06
1456733_x_at	Serpinh1	serine (or cysteine) peptidase inhibitor, clade H, member 1	10.5654	2.25763e-06
1416114_at	Sparcl1	SPARC-like 1	10.3738	5.79736e-07
1424131_at	Col6a3	collagen, type VI, alpha 3	10.2688	6.87366e-06
1416357_a_at	Mcam	melanoma cell adhesion molecule	10.0429	3.83907e-06
1416572_at	Mmp14	matrix metallopeptidase 14 (membrane-inserted)	9.86454	2.90039e-06
1460248_at	Cpxm2	carboxypeptidase X 2 (M14 family)	9.77734	6.31969e-07
1448590_at	Col6a1	collagen, type VI, alpha 1	9.41871	8.20151e-06
1418718_at	Cxcl16	chemokine (C-X-C motif) ligand 16	8.61771	4.97411e-06
1438886_at	Heyl	hairy/enhancer-of-split related with YRPW motif-like	8.48567	1.85421e-06
1436736_x_at	D0H4S114	DNA segment, human D4S114	8.46669	5.79736e-07
1448228_at	Lox	lysyl oxidase	8.18406	1.75073e-06
1425039_at	Itgbl1	integrin, beta-like 1	8.01346	1.74671e-06
1417148_at	Pdgfrb	platelet derived growth factor receptor, beta polypeptide	7.69927	3.31459e-06
1450958_at	Tm4sf1	transmembrane 4 superfamily member 1	7.66366	2.74087e-06
1436665_a_at	Ltbp4	latent transforming growth factor beta binding protein 4	7.36783	3.07863e-07
1418417_at	Msc	musculin	7.33483	1.4175e-07
1448259_at	Fstl1	follistatin-like 1	7.14159	2.3513e-06
1448755_at	Col15a1	collagen, type XV, alpha 1	7.13122	3.83907e-06
1416022_at	Fabp5	fatty acid binding protein 5, epidermal	7.13116	3.83907e-06
1424754_at	Ms4a7	membrane-spanning 4-domains, subfamily A, member 7	7.12506	3.84464e-06
1451978_at	Loxl1	lysyl oxidase-like 1	7.04704	6.31969e-07
1451342_at	Spon1	spondin 1, (f-spondin) extracellular matrix protein	6.8914	1.96172e-06
1423606_at	Postn	periostin, osteoblast specific factor	6.88985	1.51348e-06
1425582_a_at	Emcn	endomucin	6.85183	1.09502e-06
1420807_a_at	Dlk2	delta-like 2 homolog (Drosophila)	6.85128	1.96172e-06
1456084_x_at	Fmod	fibromodulin	6.8494	1.02258e-06
1416136_at	Mmp2	matrix metallopeptidase 2	6.83411	6.05852e-07
1448416_at	Mgp	matrix Gla protein	6.79452	1.10742e-06
1416200_at	Il33	interleukin 33	6.76306	1.96172e-06
1416021_a_at	Fabp5 /// Gm3601	fatty acid binding protein 5, epidermal /// predicted gene 3601	6.6261	1.74671e-06
1438144_x_at	Atxn2	ataxin 2 /// similar to ataxin 2	6.52746	1.74671e-06
1450424_a_at	Il18bp	interleukin 18 binding protein	6.51269	5.79736e-07
1422571_at	Thbs2	thrombospondin 2	6.48025	2.79289e-06
1420401_a_at	Ramp3	similar to receptor activity modifying protein 3 /// receptor (calcitonin) activity modifying protein 3	6.34746	2.24438e-07
1417359_at	Mfap2	microfibrillar-associated protein 2	6.31286	3.84464e-06
1427318_s_at	Myof	myoferlin	6.13825	3.83907e-06
1449632_s_at	Fkbp10	FK506 binding protein 10	6.0108	5.89628e-06
1416808_at	Nid1	nidogen 1	5.97776	2.74087e-06
1452595_at	Adamts4	a disintegrin-like and metallopeptidase (reprolysin type) with thrombospondin type 1 motif, 4	5.96193	3.83907e-06
1432466_a_at	Apoe	apolipoprotein E	5.85336	1.74671e-06
1431856_a_at	C1qtnf6	C1q and tumor necrosis factor related protein 6	5.77244	2.74087e-06
1424114_s_at	Lamb1	laminin B1	5.72467	3.929e-06
1426037_a_at	Rgs16	regulator of G-protein signaling 16	5.69569	1.30425e-06
1427919_at	Srpx2	sushi-repeat-containing protein, X-linked 2	5.66479	3.83907e-06
1448883_at	Lgmn	legumain	5.60191	7.32912e-07
1422790_at	Nppc	natriuretic peptide precursor type C	5.5987	7.32912e-07
1451119_a_at	Fbln1	fibulin 1	5.58621	2.79289e-06
1448593_at	Wisp1	WNT1 inducible signaling pathway protein 1	5.52719	2.24379e-06
1417455_at	Tgfb3	transforming growth factor, beta 3	5.51722	7.32912e-07
1448421_s_at	Aspn	asporin	5.48321	8.20151e-06
1417963_at	Pltp	phospholipid transfer protein	5.44377	3.82519e-07
1417012_at	Sdc2	syndecan 2	5.42082	2.28877e-06
1424807_at	Lama4	laminin, alpha 4	5.3921	5.89628e-06
1417282_at	Mmp23	matrix metallopeptidase 23	5.39175	8.20151e-06
1419483_at	C3ar1	complement component 3a receptor 1	5.37666	1.74671e-06
1419376_at	Fibin	fin bud initiation factor homolog (zebrafish)	5.34798	7.32912e-07
1417599_at	Cd276	CD276 antigen	5.32548	8.20151e-06
1416740_at	Col5a1	collagen, type V, alpha 1	5.29488	2.74087e-06
1449670_x_at	Gpr137b	G protein-coupled receptor 137B /// similar to Gpr137b protein	5.26683	1.74671e-06
1448669_at	Dkk3	dickkopf homolog 3 (Xenopus laevis)	5.24167	5.89628e-06
1426642_at	Fn1	fibronectin 1	5.24035	1.74671e-06
1451415_at	1810011O10Rik	RIKEN cDNA 1810011O10 gene	5.17451	1.96172e-06
1416529_at	Emp1	epithelial membrane protein 1	5.15163	1.51348e-06
1423608_at	Itm2a	integral membrane protein 2A	5.15093	5.89628e-06
1422706_at	Pmepa1	prostate transmembrane protein, androgen induced 1	5.04281	6.02608e-07
1448649_at	Enpep	glutamyl aminopeptidase	4.98356	1.74671e-06
1418090_at	Plvap	plasmalemma vesicle associated protein	4.98171	1.09502e-06
1449531_at	Leprel2	leprecan-like 2	4.94898	2.74087e-06
1450625_at	Col5a2	collagen, type V, alpha 2	4.94049	3.86031e-06
1420911_a_at	Mfge8	milk fat globule-EGF factor 8 protein	4.89956	6.31969e-07
1421792_s_at	Trem2	triggering receptor expressed on myeloid cells 2	4.85853	1.74671e-06
1425658_at	Cd109	CD109 antigen	4.83917	8.20151e-06
1448510_at	Efna1	ephrin A1	4.80112	3.84464e-06
1417928_at	Pdlim4	PDZ and LIM domain 4	4.79983	1.74671e-06
1448323_a_at	Bgn	biglycan	4.75513	1.74064e-06
1421424_a_at	Anpep	alanyl (membrane) aminopeptidase	4.75052	6.31969e-07
1425528_at	Prrx1	paired related homeobox 1	4.72091	1.74671e-06
1434181_at	Fermt2	fermitin family homolog 2 (Drosophila)	4.71919	3.84464e-06
1449860_at	Higd1b	HIG1 domain family, member 1B	4.69065	5.89628e-06
1420855_at	Eln	elastin	4.67315	1.18934e-06
1448688_at	Podxl	podocalyxin-like	4.67301	5.47119e-06
1423885_at	Lamc1	laminin, gamma 1	4.60565	8.20151e-06
1452244_at	6330406I15Rik	RIKEN cDNA 6330406I15 gene	4.60163	8.20151e-06
1427005_at	Plk2	polo-like kinase 2 (Drosophila)	4.58367	3.83907e-06
1418788_at	Tek	endothelial-specific receptor tyrosine kinase	4.57296	1.09502e-06
1422514_at	Aebp1	AE binding protein 1	4.52521	1.96172e-06
1451827_a_at	Nox4	NADPH oxidase 4	4.51839	8.69696e-07
1424768_at	Cald1	caldesmon 1	4.4867	3.82149e-06
1423551_at	Cdh13	cadherin 13	4.47967	5.89628e-06
1415935_at	Smoc2	SPARC related modular calcium binding 2	4.42349	3.929e-06
1423725_at	Pls3	plastin 3 (T-isoform)	4.42043	6.31969e-07
1451310_a_at	Ctsl	cathepsin L	4.33923	1.09502e-06
1422934_x_at	Defa-rs7	defensin, alpha, related sequence 7	4.33904	6.31969e-07
1420913_at	Slco2a1	solute carrier organic anion transporter family, member 2a1	4.33803	2.67627e-06
1423677_at	Fkbp9	FK506 binding protein 9	4.31699	1.23981e-06
1426238_at	Bmp1	bone morphogenetic protein 1	4.29058	3.83907e-06
1423771_at	Prkcdbp	protein kinase C, delta binding protein	4.2832	3.83907e-06
1428891_at	Parm1	prostate androgen-regulated mucin-like protein 1	4.27909	2.79567e-06
1416498_at	Ppic	peptidylprolyl isomerase C	4.22113	3.84464e-06
1417818_at	Wwtr1	WW domain containing transcription regulator 1	4.20524	1.9827e-06
1416382_at	Ctsc	cathepsin C	4.17766	5.89628e-06
1448729_a_at	Sept4	septin 4	4.13641	2.24379e-06
1426399_at	Vwa1	von Willebrand factor A domain containing 1	4.1104	3.84464e-06
1455812_x_at	Vasn	vasorin	4.10981	2.74087e-06
1452421_at	Hoxa3	homeo box A3	4.08301	1.96172e-06
1450652_at	Ctsk	cathepsin K	4.08197	3.83907e-06
1421840_at	Abca1	ATP-binding cassette, sub-family A (ABC1), member 1	4.05142	4.64826e-06
1417133_at	Pmp22	peripheral myelin protein 22	4.02852	1.77188e-06
1418499_a_at	Kcne3	potassium voltage-gated channel, Isk-related subfamily, gene 3	4.01306	1.96172e-06
1418084_at	Nrp1	neuropilin 1	4.0034	2.22879e-06
1424187_at	Ccdc80	coiled-coil domain containing 80	3.9719	7.53758e-06
1454862_at	Phldb2	pleckstrin homology-like domain, family B, member 2	3.95533	2.74087e-06
1450448_at	Stc1	stanniocalcin 1	3.89367	1.74671e-06
1415943_at	Sdc1	syndecan 1	3.88477	2.2383e-06
1418161_at	Jph3	junctophilin 3	3.88367	8.30567e-06
1416286_at	Rgs4	regulator of G-protein signaling 4	3.85503	3.84464e-06
1419638_at	Efnb2	ephrin B2	3.84125	1.09502e-06
1448613_at	Ecm1	extracellular matrix protein 1	3.832	3.84464e-06
1417256_at	Mmp13	matrix metallopeptidase 13	3.83101	3.83907e-06
1416723_at	Tcf4	transcription factor 4	3.81494	7.32912e-07
1418455_at	Copz2	coatomer protein complex, subunit zeta 2	3.8108	5.89628e-06
1419666_x_at	Nupr1	nuclear protein 1	3.79514	1.74671e-06
1419734_at	Actb	actin, beta	3.78946	8.20151e-06
1438013_x_at	Dhx32	DEAH (Asp-Glu-Ala-His) box polypeptide 32	3.78831	3.84464e-06
1422904_at	Fmo2	flavin containing monooxygenase 2	3.77643	6.87366e-06
1423571_at	S1pr1	sphingosine-1-phosphate receptor 1	3.77207	1.74671e-06
1419015_at	Wisp2	WNT1 inducible signaling pathway protein 2	3.75733	1.74671e-06
1434089_at	Synpo	synaptopodin	3.75491	1.09502e-06
1425249_a_at	Tyro3	similar to Rse /// TYRO3 protein tyrosine kinase 3	3.74005	3.84464e-06
1422771_at	Smad6	MAD homolog 6 (Drosophila)	3.73616	1.74671e-06
1422446_x_at	Ins2	insulin II	3.73325	6.87366e-06
1448061_at	Msr1	macrophage scavenger receptor 1	3.72534	4.50095e-06
1419128_at	Itgax	integrin alpha X	3.72178	3.83907e-06
1421045_at	Mrc2	mannose receptor, C type 2	3.71791	3.83907e-06
1416371_at	Apod	apolipoprotein D	3.7128	5.89628e-06
1427020_at	Scara3	scavenger receptor class A, member 3	3.71253	8.30567e-06
1421088_at	Gpc4	glypican 4	3.70195	3.84464e-06
1418892_at	Rhoj	ras homolog gene family, member J	3.70188	5.89628e-06
1448598_at	Mmp17	matrix metallopeptidase 17	3.69959	1.09502e-06
1450882_s_at	Gpr137b /// Gpr137b-ps	G protein-coupled receptor 137B /// G protein-coupled receptor 137B, pseudogene	3.68312	1.91795e-06
1417533_a_at	Itgb5	integrin beta 5	3.65863	2.79197e-06
1425840_a_at	Sema3f	sema domain, immunoglobulin domain (Ig), short basic domain, secreted, (semaphorin) 3F	3.65734	4.64826e-06
1418187_at	Ramp2	receptor (calcitonin) activity modifying protein 2	3.64725	2.74087e-06
1423585_at	Igfbp7	insulin-like growth factor binding protein 7	3.59333	3.84464e-06
1417400_at	Rai14	retinoic acid induced 14	3.58996	8.20151e-06
1424176_a_at	Anxa4	annexin A4	3.58873	4.86767e-06
1425458_a_at	Grb10	growth factor receptor bound protein 10	3.58408	2.74087e-06
1435525_at	Kctd17	potassium channel tetramerisation domain containing 17	3.57672	6.32813e-06
1448797_at	Elk3	ELK3, member of ETS oncogene family	3.57529	1.96172e-06
1416630_at	Id3	inhibitor of DNA binding 3	3.56549	6.31969e-07
1427040_at	Mdfic	MyoD family inhibitor domain containing	3.56244	5.79736e-07
1454677_at	Timp2	tissue inhibitor of metalloproteinase 2	3.55756	3.20157e-06
1419589_at	Cd93	CD93 antigen	3.55453	6.87366e-06
1416845_at	Tmem132a	transmembrane protein 132A	3.54093	8.20151e-06
1423669_at	Col1a1	collagen, type I, alpha 1	3.5367	4.87046e-06
1416564_at	Sox7	SRY-box containing gene 7	3.52669	1.74671e-06
1423380_s_at	Nfatc4	nuclear factor of activated T-cells, cytoplasmic, calcineurin-dependent 4	3.51723	8.20151e-06
1418843_at	Slc30a4	solute carrier family 30 (zinc transporter), member 4	3.51666	3.83907e-06
1418476_at	Crlf1	cytokine receptor-like factor 1	3.51251	1.51348e-06
1420679_a_at	Aig1	androgen-induced 1	3.49493	1.74671e-06
1449164_at	Cd68	CD68 antigen	3.47871	1.74671e-06
1449135_at	Sox18	SRY-box containing gene 18	3.43706	6.87366e-06
1427986_a_at	Col16a1	collagen, type XVI, alpha 1	3.43168	5.89628e-06
1431208_a_at	Slc9a3r2	solute carrier family 9 (sodium/hydrogen exchanger), member 3 regulator 2	3.41953	4.17361e-06
1415877_at	Dpysl3	dihydropyrimidinase-like 3	3.39284	5.89628e-06
1431375_s_at	Parva	parvin, alpha	3.39029	8.20151e-06
1422447_at	Ins1	insulin I	3.38896	8.30567e-06
1450881_s_at	Gpr137b	G protein-coupled receptor 137B	3.38468	1.51348e-06
1448475_at	Olfml3	olfactomedin-like 3	3.3749	5.89628e-06
1460718_s_at	Mtch1	mitochondrial carrier homolog 1 (C. elegans)	3.37385	1.74671e-06
1455570_x_at	Cnn3	calponin 3, acidic	3.37177	2.79289e-06
1449845_a_at	Ephb4	Eph receptor B4	3.36843	3.83907e-06
1423630_at	Cygb	cytoglobin	3.32567	2.74087e-06
1417552_at	Fap	fibroblast activation protein	3.31151	1.74671e-06
1419292_at	Htra3	HtrA serine peptidase 3	3.299	1.51348e-06
1416289_at	Plod1	procollagen-lysine, 2-oxoglutarate 5-dioxygenase 1	3.2776	8.20151e-06
1449022_at	Nes	nestin	3.26433	5.89628e-06
1418981_at	Casp12	caspase 12	3.25827	1.74671e-06
1416255_at	Gja4	gap junction protein, alpha 4	3.25095	1.51348e-06
1422068_at	Pou3f1	similar to long overlapping ORF; NH2 terminus uncertain /// POU domain, class 3, transcription factor 1	3.24454	8.20151e-06
1416749_at	Htra1	HtrA serine peptidase 1	3.23562	1.74671e-06
1449401_at	C1qc	complement component 1, q subcomponent, C chain	3.2337	3.83907e-06
1423164_at	Gpr137b-ps	G protein-coupled receptor 137B /// G protein-coupled receptor 137B, pseudogene	3.22882	4.42969e-06
1455741_a_at	Ece1	endothelin converting enzyme 1	3.226	6.07237e-06
1422622_at	Nos3	nitric oxide synthase 3, endothelial cell	3.21774	2.76856e-06
1450138_a_at	Serpinb6a	serine (or cysteine) peptidase inhibitor, clade B, member 6a	3.21254	3.84464e-06
1426812_a_at	Fam129b	family with sequence similarity 129, member B	3.18259	3.83907e-06
1436482_a_at	Sdc3	syndecan 3	3.18127	5.89628e-06
1448156_at	Tff1	trefoil factor 1	3.17498	1.74671e-06
1421964_at	Notch3	Notch gene homolog 3 (Drosophila)	3.16846	5.89628e-06
1420211_at	Slc8a1	Slc8a1	3.16368	8.20151e-06
1417272_at	Fam114a1	family with sequence similarity 114, member A1	3.14267	2.74087e-06
1439256_x_at	Gpr137b-ps	G protein-coupled receptor 137B, pseudogene	3.1267	3.84464e-06
1427126_at	Hspa1b	heat shock protein 1B	3.12212	1.51348e-06
1417870_x_at	Ctsz	cathepsin Z	3.11497	1.52707e-06
1416407_at	Pea15a	phosphoprotein enriched in astrocytes 15A	3.11201	3.84185e-06
1433546_at	Gns	glucosamine (N-acetyl)-6-sulfatase	3.08926	7.32912e-07
1424592_a_at	Dnase1	deoxyribonuclease I	3.08787	6.87366e-06
1416855_at	Gas1	growth arrest specific 1	3.04177	1.74671e-06
1416805_at	Fam198b	family with sequence similarity 198, member B	3.04175	6.87366e-06
1421101_a_at	Ldb2	LIM domain binding 2	3.03608	5.89628e-06
1425789_s_at	Anxa8	annexin A8	3.03167	3.83907e-06
1431056_a_at	Lpl	lipoprotein lipase	3.00951	2.74087e-06
1439388_s_at	Bcar1	breast cancer anti-estrogen resistance 1	2.99488	5.89628e-06
1417409_at	Jun	Jun oncogene	2.98868	3.83907e-06
1417492_at	Ctsb	cathepsin B	2.98692	3.807e-06
1426397_at	Tgfbr2	transforming growth factor, beta receptor II	2.97921	8.20151e-06
1427964_at	Cmtm8	CKLF-like MARVEL transmembrane domain containing 8	2.97851	2.74087e-06
1451093_at	Polr2e	polymerase (RNA) II (DNA directed) polypeptide E	2.97847	8.20151e-06
1415870_at	Calu	calumenin	2.96926	5.89628e-06
1417644_at	Sspn	sarcospan	2.95596	3.83907e-06
1447632_at	Fancc	Fanconi anemia, complementation group C	2.95045	2.74087e-06
1452450_at	Atp8b2	ATPase, class I, type 8B, member 2	2.9501	6.87366e-06
1424099_at	Gpx8	glutathione peroxidase 8 (putative)	2.94869	8.20151e-06
1451810_at	ORF63	open reading frame 63	2.94712	5.89628e-06
1425560_a_at	S100a16	S100 calcium binding protein A16	2.9426	5.89628e-06
1417327_at	Cav2	caveolin 2	2.94242	6.87366e-06
1425525_a_at	P2rx4	purinergic receptor P2X, ligand-gated ion channel 4	2.94054	1.96172e-06
1422499_at	Lima1	LIM domain and actin binding 1	2.93806	1.74671e-06
1426791_at	Rusc2	RUN and SH3 domain containing 2	2.93234	7.53758e-06
1460180_at	Hexb	hexosaminidase B	2.93167	2.24379e-06
1452303_at	Arhgef10	Rho guanine nucleotide exchange factor (GEF) 10	2.92958	1.96172e-06
1425567_a_at	Anxa5	annexin A5	2.92627	3.83907e-06
1450056_at	Apc	adenomatosis polyposis coli	2.92314	3.83907e-06
1427257_at	Vcan	versican	2.8962	8.20151e-06
1423570_at	Abcg1	ATP-binding cassette, sub-family G (WHITE), member 1	2.89495	3.83907e-06
1415999_at	Hey1	hairy/enhancer-of-split related with YRPW motif 1	2.89376	5.89628e-06
1426719_at	Apbb2	amyloid beta (A4) precursor protein-binding, family B, member 2	2.89062	5.89628e-06
1435105_at	Rnf208	ring finger protein 208	2.86296	5.89628e-06
1418271_at	Bhlhe22	basic helix-loop-helix family, member e22	2.84592	1.51348e-06
1423052_at	Arf4	ADP-ribosylation factor 4	2.83631	5.89628e-06
1448788_at	Cd200	CD200 antigen	2.8312	5.89628e-06
1455900_x_at	Tgm2	transglutaminase 2, C polypeptide	2.82206	3.82735e-06
1417634_at	Sod3	superoxide dismutase 3, extracellular	2.81848	5.89628e-06
1435823_x_at	Egfl7	EGF-like domain 7	2.80831	4.86767e-06
1434743_x_at	Rusc1	RUN and SH3 domain containing 1	2.80712	8.20151e-06
1421452_at	Cdon	cell adhesion molecule-related/down-regulated by oncogenes	2.8057	5.89628e-06
1418102_at	Hes1	hairy and enhancer of split 1 (Drosophila)	2.799	1.74671e-06
1448548_at	Tulp4	tubby like protein 4	2.78933	8.20151e-06
1436512_at	Arl4c	ADP-ribosylation factor-like 4C /// similar to ADP-ribosylation factor-like protein 7	2.76658	3.84464e-06
1419877_x_at	2810449G22Rik	RIKEN cDNA 2810449G22 gene	2.76225	3.83907e-06
1424157_at	Ehd2	EH-domain containing 2	2.75172	6.07237e-06
1415972_at	Marcks	myristoylated alanine rich protein kinase C substrate	2.72338	3.70488e-06
1454037_a_at	Flt1	FMS-like tyrosine kinase 1	2.71948	6.87366e-06
1417985_at	Nrarp	Notch-regulated ankyrin repeat protein	2.71396	5.89628e-06
1418884_x_at	Tuba1a	tubulin, alpha 1A	2.70937	5.89628e-06
1423816_at	Cxx1a /// Cxx1b	CAAX box 1 homolog A (human) /// CAAX box 1 homolog B (human)	2.69745	8.20151e-06
1426873_s_at	Jup	junction plakoglobin	2.6971	3.83907e-06
1419693_at	Colec12	collectin sub-family member 12	2.69163	8.20151e-06
1417930_at	Nab2	Ngfi-A binding protein 2	2.68661	8.20151e-06
1421691_at	Krtap16-7	keratin associated protein 16-7	2.68272	3.84464e-06
1417866_at	Tnfaip1	tumor necrosis factor, alpha-induced protein 1 (endothelial)	2.68086	4.86767e-06
1416094_at	Adam9	a disintegrin and metallopeptidase domain 9 (meltrin gamma)	2.67883	1.74671e-06
1416013_at	Pld3	phospholipase D family, member 3	2.66384	1.96172e-06
1448184_at	Fkbp1a	FK506 binding protein 1a	2.65601	5.2124e-06
1420150_at	Spsb1	splA/ryanodine receptor domain and SOCS box containing 1	2.65195	4.97411e-06
1433029_at	Kcnj9	potassium inwardly-rectifying channel, subfamily J, member 9	2.64764	3.84464e-06
1433579_at	Tmem30b	transmembrane protein 30B	2.64494	3.83907e-06
1428043_a_at	Cmah	cytidine monophospho-N-acetylneuraminic acid hydroxylase	2.63582	5.89628e-06
1450313_at	Tas1r2	taste receptor, type 1, member 2	2.62394	5.89628e-06
1427891_at	Gimap6	GTPase, IMAP family member 6	2.6033	6.32813e-06
1428707_at	Ptms	parathymosin	2.59548	3.49565e-06
1426373_at	Ski	ski sarcoma viral oncogene homolog (avian)	2.59358	6.87366e-06
1421074_at	Cyp7b1	cytochrome P450, family 7, subfamily b, polypeptide 1	2.58575	5.89628e-06
1435857_s_at	Aplp1	amyloid beta (A4) precursor-like protein 1	2.57828	5.89628e-06
1434500_at	LOC100862618 /// Ttyh2	protein tweety homolog 2-like /// tweety homolog 2 (Drosophila)	2.55026	5.89628e-06
1459911_at	Cdr2l	cerebellar degeneration-related protein 2-like	2.54506	8.20151e-06
1452559_at	4930448N21Rik	RIKEN cDNA 4930448N21 gene	2.53957	3.83907e-06
1447377_at	Gm428 /// LOC100502896 /// LOC100502924 /// LOC100862015	predicted gene 428 /// uncharacterized LOC100502896 /// uncharacterized LOC100502924 /// uncharacterized LOC100862015	2.53674	8.20151e-06
1449488_at	Pitx1	paired-like homeodomain transcription factor 1	2.53336	1.74671e-06
1428922_at	Tril	TLR4 interactor with leucine-rich repeats	2.51643	3.84464e-06
1418058_at	Eltd1	EGF, latrophilin seven transmembrane domain containing 1	2.51622	5.89628e-06
1417747_at	Cplx1	complexin 1	2.51262	8.20151e-06
1417669_at	Abhd12	abhydrolase domain containing 12	2.4961	3.84464e-06
1420895_at	Tgfbr1	transforming growth factor, beta receptor I	2.49362	6.87366e-06
1431933_a_at	Dcp1a	DCP1 decapping enzyme homolog A (S. cerevisiae)	2.48999	6.87366e-06
1434496_at	Plk3	polo-like kinase 3 (Drosophila)	2.48418	1.74671e-06
1421960_at	Adcy3	adenylate cyclase 3	2.4804	3.83907e-06
1432176_a_at	Eng	endoglin	2.47873	6.87366e-06
1448742_at	Snai1	snail homolog 1 (Drosophila)	2.47781	5.89628e-06
1415961_at	Itm2c	integral membrane protein 2C	2.47378	5.89628e-06
1418049_at	Ltbp3	latent transforming growth factor beta binding protein 3	2.47071	3.87598e-06
1431609_a_at	Acp5	acid phosphatase 5, tartrate resistant	2.46481	5.89628e-06
1451298_at	Plekhh3	pleckstrin homology domain containing, family H (with MyTH4 domain) member 3	2.46291	5.89628e-06
1416760_at	Galntl1	UDP-N-acetyl-alpha-D-galactosamine:polypeptide N-acetylgalactosaminyltransferase-like 1	2.46183	1.74671e-06
1424138_at	Rhbdf1	rhomboid family 1 (Drosophila)	2.4608	6.87366e-06
1428028_at	Mkl2	MKL/myocardin-like 2	2.45139	2.74087e-06
1428850_x_at	Cd99	CD99 antigen	2.44799	8.20151e-06
1416576_at	Socs3	suppressor of cytokine signaling 3	2.43432	8.20151e-06
1450512_at	Ntn4	netrin 4	2.42922	8.20151e-06
1416666_at	Serpine2	serine (or cysteine) peptidase inhibitor, clade E, member 2	2.41983	3.83907e-06
1426314_at	Ednrb	endothelin receptor type B	2.41538	2.74087e-06
1451716_at	Mafb	v-maf musculoaponeurotic fibrosarcoma oncogene family, protein B (avian)	2.41229	3.87598e-06
1416978_at	Fcgrt	Fc receptor, IgG, alpha chain transporter	2.40465	3.83907e-06
1428626_at	Lysmd2	LysM, putative peptidoglycan-binding, domain containing 2	2.40168	5.89628e-06
1415687_a_at	Psap	prosaposin	2.4003	6.87366e-06
1451789_a_at	Ryk	receptor-like tyrosine kinase	2.3957	3.83907e-06
1423926_at	Slc39a13	solute carrier family 39 (metal ion transporter), member 13	2.39178	8.20151e-06
1430619_a_at	Mvk	similar to mevalonate kinase /// mevalonate kinase	2.38205	3.83907e-06
1434920_a_at	Evl	Ena-vasodilator stimulated phosphoprotein /// similar to Ena-VASP-like	2.37684	8.20151e-06
1424424_at	Slc39a1	solute carrier family 39 (zinc transporter), member 1	2.37173	3.84464e-06
1422507_at	Cstb	cystatin B	2.37021	8.20151e-06
1448392_at	Sparc	secreted acidic cysteine rich glycoprotein	2.35236	3.83907e-06
1450421_at	Tgfa	transforming growth factor alpha	2.33909	8.20151e-06
1448128_at	Ctsa	cathepsin A	2.33649	2.74087e-06
1423513_at	Uhrf1bp1l	UHRF1 (ICBP90) binding protein 1-like	2.32422	3.83907e-06
1417328_at	Ercc1	excision repair cross-complementing rodent repair deficiency, complementation group 1	2.31829	3.83907e-06
1423508_at	Myst4	MYST histone acetyltransferase monocytic leukemia 4	2.30817	2.74087e-06
1452381_at	Creb3l2	cAMP responsive element binding protein 3-like 2	2.27991	5.89628e-06
1422449_s_at	Rcn2	reticulocalbin 2	2.27676	2.76856e-06
1436959_x_at	Nelf	nasal embryonic LHRH factor	2.27467	6.87366e-06
1456003_a_at	Slc1a4	solute carrier family 1 (glutamate/neutral amino acid transporter), member 4	2.26674	8.20151e-06
1452440_at	BC096441 /// Tnfsf12	cDNA sequence BC096441 /// tumor necrosis factor (ligand) superfamily, member 12	2.25455	5.89628e-06
1452344_at	Synj2	synaptojanin 2	2.23131	5.89628e-06
1425852_at	Catsperg1	cation channel, sperm-associated, gamma 1	2.22804	5.89628e-06
1426855_at	Arhgef25	Rho guanine nucleotide exchange factor (GEF) 25	2.21492	3.83907e-06
1421034_a_at	Il4ra	interleukin 4 receptor, alpha	2.21162	3.87598e-06
1452492_a_at	Slc37a2	solute carrier family 37 (glycerol-3-phosphate transporter), member 2	2.19763	1.96172e-06
1426230_at	Sphk2	sphingosine kinase 2	2.16767	5.89628e-06
1452843_at	Il6st	interleukin 6 signal transducer	2.1622	6.87366e-06
1426298_at	Irx2	Iroquois related homeobox 2 (Drosophila) /// similar to iroquois-class homeobox protein IRX2	2.15179	4.42969e-06
1437308_s_at	F2r	coagulation factor II (thrombin) receptor	2.12736	8.20151e-06
1415818_at	Anxa6	annexin A6	2.12226	8.20151e-06
1418098_at	Adcy4	adenylate cyclase 4	2.05721	5.89628e-06
1424468_s_at	Phldb1	pleckstrin homology-like domain, family B, member 1	2.04594	5.89628e-06
1424652_at	Fam176a	family with sequence similarity 176, member A	2.0195	6.87366e-06
1427113_s_at	Ttl	tubulin tyrosine ligase	2.01411	8.20151e-06
1422836_at	Mbnl3	muscleblind-like 3 (Drosophila)	-14.345	6.87366e-06
1417541_at	Hells	helicase, lymphoid specific	-13.8287	5.89628e-06
1424292_at	Depdc1a	DEP domain containing 1a	-12.5797	8.20151e-06
1419082_at	Serpinb2	serine (or cysteine) peptidase inhibitor, clade B, member 2	-12.504	5.89628e-06
1450291_s_at	Ms4a4c	membrane-spanning 4-domains, subfamily A, member 4C	-11.7407	6.87366e-06
1427221_at	Slc6a20a	solute carrier family 6 (neurotransmitter transporter), member 20A	-11.4708	5.89628e-06
1448899_s_at	Rad51ap1	RAD51 associated protein 1	-11.1174	1.74671e-06
1419172_at	Dhfr	dihydrofolate reductase	-10.8527	5.89628e-06
1460259_s_at	Clca1 /// Clca2	chloride channel calcium activated 1 /// chloride channel calcium activated 2	-10.1503	1.51348e-06
1449347_a_at	Xlr4a /// Xlr4b /// Xlr4c /// Xlr4d-ps	X-linked lymphocyte-regulated 4A /// X-linked lymphocyte-regulated 4B /// X-linked lymphocyte-regulated 4C /// X-linked lymphocyte-regulated 4D, pseudogene	-10.1186	1.96172e-06
1449061_a_at	Prim1	DNA primase, p49 subunit	-10.0757	1.96172e-06
1452242_at	Cep55	centrosomal protein 55	-9.29309	1.33068e-07
1427707_a_at	Stil	Scl/Tal1 interrupting locus	-9.23668	3.83907e-06
1436419_a_at	1700097N02Rik	RIKEN cDNA 1700097N02 gene	-9.0666	1.09502e-06
1429527_a_at	Plscr1	phospholipid scramblase 1	-8.86748	7.32912e-07
1418601_at	Aldh1a7	aldehyde dehydrogenase family 1, subfamily A7	-8.8341	5.89628e-06
1419411_at	Tac2	tachykinin 2	-8.72053	5.79736e-07
1418281_at	Rad51	RAD51 homolog (S. cerevisiae)	-8.66605	5.89628e-06
1433892_at	Spag5	sperm associated antigen 5	-8.46146	6.38497e-06
1416757_at	Zwilch	Zwilch, kinetochore associated, homolog (Drosophila)	-8.25768	2.76856e-06
1451122_at	Gm13502 /// Idi1	predicted gene 13502 /// isopentenyl-diphosphate delta isomerase	-7.95639	1.7376e-06
1426002_a_at	Cdc7	cell division cycle 7 (S. cerevisiae)	-7.804	3.83907e-06
1429294_at	Trip13	thyroid hormone receptor interactor 13	-7.69285	1.34732e-06
1422016_a_at	Cenph	centromere protein H	-7.65315	1.74671e-06
1427541_x_at	Hmmr	hyaluronan mediated motility receptor (RHAMM)	-7.53181	3.82149e-06
1435494_s_at	Dsp	desmoplakin	-7.41376	8.20151e-06
1448466_at	Cdca5	cell division cycle associated 5	-7.1649	3.87598e-06
1420330_at	Clec4e	C-type lectin domain family 4, member e	-7.0789	1.09502e-06
1425374_at	Oas3	2'-5' oligoadenylate synthetase 3	-7.02956	3.83907e-06
1424722_at	1300017J02Rik	RIKEN cDNA 1300017J02 gene	-6.76972	5.89628e-06
1427305_at	Piga	phosphatidylinositol glycan anchor biosynthesis, class A	-6.693	4.42969e-06
1436922_at	Lrr1	leucine rich repeat protein 1	-6.60684	2.3513e-06
1418264_at	Cenpk	centromere protein K	-6.58035	1.74671e-06
1455488_at	Haus6	HAUS augmin-like complex, subunit 6	-6.56826	3.84464e-06
1424256_at	Rdh12	retinol dehydrogenase 12	-6.54312	6.87366e-06
1451095_at	Asns	asparagine synthetase	-6.47356	5.89628e-06
1418828_at	Eri1	exoribonuclease 1	-6.36857	5.89628e-06
1417214_at	Rab27b	RAB27b, member RAS oncogene family	-6.36382	3.84464e-06
1429491_s_at	Rif1	Rap1 interacting factor 1 homolog (yeast)	-6.3528	8.20151e-06
1450677_at	Chek1	checkpoint kinase 1 homolog (S. pombe)	-6.27964	2.74087e-06
1448721_at	D1Ertd622e	DNA segment, Chr 1, ERATO Doi 622, expressed	-6.27743	8.20151e-06
1419534_at	Olr1	oxidized low density lipoprotein (lectin-like) receptor 1	-6.27614	3.83907e-06
1417600_at	Slc15a2	solute carrier family 15 (H+/peptide transporter), member 2	-6.20476	1.74671e-06
1419402_at	Mns1	meiosis-specific nuclear structural protein 1	-6.15951	2.74087e-06
1422944_a_at	Diap3	diaphanous homolog 3 (Drosophila)	-6.09761	2.74087e-06
1451895_a_at	Dhcr24	24-dehydrocholesterol reductase	-6.01839	3.84464e-06
1450389_s_at	Pip5k1b	phosphatidylinositol-4-phosphate 5-kinase, type 1 beta	-5.84035	5.89628e-06
1436707_x_at	Ncaph	non-SMC condensin I complex, subunit H	-5.78938	1.51348e-06
1428105_at	Tpx2	TPX2, microtubule-associated protein homolog (Xenopus laevis)	-5.77134	7.32912e-07
1417656_at	Mybl2	myeloblastosis oncogene-like 2	-5.77109	5.89628e-06
1448016_at	Sass6	spindle assembly 6 homolog (C. elegans)	-5.76053	1.74671e-06
1451563_at	Emr4	EGF-like module containing, mucin-like, hormone receptor-like sequence 4	-5.73069	1.74671e-06
1459923_at	Bex6	brain expressed gene 6	-5.7053	6.31969e-07
1423775_s_at	Prc1	protein regulator of cytokinesis 1	-5.68952	5.89628e-06
1423700_at	Rfc3	replication factor C (activator 1) 3	-5.62119	6.87366e-06
1452681_at	Dtymk	deoxythymidylate kinase	-5.61985	2.67627e-06
1425288_at	Samd11	sterile alpha motif domain containing 11	-5.55499	2.24438e-07
1433543_at	Anln	anillin, actin binding protein	-5.5353	1.96172e-06
1449453_at	Bst1	bone marrow stromal cell antigen 1	-5.36185	3.82149e-06
1418026_at	Exo1	exonuclease 1	-5.33266	8.20151e-06
1419254_at	Mthfd2	methylenetetrahydrofolate dehydrogenase (NAD+ dependent), methenyltetrahydrofolate cyclohydrolase	-5.09618	1.74671e-06
1425837_a_at	Ccrn4l	CCR4 carbon catabolite repression 4-like (S. cerevisiae) /// similar to carbon catabolite repression 4 protein homolog	-5.0863	5.89628e-06
1418919_at	Sgol1	shugoshin-like 1 (S. pombe)	-4.99264	1.74671e-06
1451576_at	Prkdc	protein kinase, DNA activated, catalytic polypeptide	-4.98671	5.89628e-06
1420142_s_at	Pa2g4	proliferation-associated 2G4	-4.92975	1.91795e-06
1453840_at	Pabpc1	predicted gene 8276 /// poly(A) binding protein, cytoplasmic 1	-4.89438	1.33068e-07
1417132_at	Cdc25a	cell division cycle 25 homolog A (S. pombe)	-4.8573	5.89628e-06
1424591_at	5830433M19Rik	RIKEN cDNA 5830433M19 gene	-4.84863	1.51348e-06
1437658_a_at	Snhg1	small nucleolar RNA host gene (non-protein coding) 1	-4.76445	4.85749e-06
1429787_x_at	Zwint	ZW10 interactor	-4.74565	5.02619e-06
1448938_at	Rpa3	replication protein A3	-4.70214	4.42969e-06
1450053_at	Kif2a	kinesin family member 2A	-4.67782	3.83907e-06
1448730_at	Cpa3	carboxypeptidase A3, mast cell	-4.67002	8.20151e-06
1451044_at	Sip1	survival of motor neuron protein interacting protein 1	-4.63792	1.74671e-06
1436998_at	Sowaha	sosondowah ankyrin repeat domain family member A	-4.62595	6.87366e-06
1437520_a_at	Nup85	nucleoporin 85	-4.60749	8.20151e-06
1435733_x_at	Rnaseh2c	ribonuclease H2, subunit C	-4.56527	5.89628e-06
1448315_a_at	Pycr2	pyrroline-5-carboxylate reductase family, member 2	-4.55153	5.89628e-06
1417587_at	Timeless	timeless homolog (Drosophila)	-4.54969	6.87366e-06
1448037_at	Zcchc6	Zinc finger, CCHC domain containing 6	-4.54837	5.89628e-06
1423796_at	Sfpq	splicing factor proline/glutamine rich (polypyrimidine tract binding protein associated)	-4.54651	5.89628e-06
1418530_at	Nup160	nucleoporin 160	-4.52448	8.20151e-06
1423877_at	Chaf1b	chromatin assembly factor 1, subunit B (p60)	-4.51679	8.20151e-06
1424991_s_at	Tyms /// Tyms-ps	thymidylate synthase /// thymidylate synthase, pseudogene	-4.5088	1.96172e-06
1449579_at	Sh3yl1	Sh3 domain YSC-like 1	-4.50604	5.89628e-06
1436077_a_at	Fcho1	FCH domain only 1	-4.50428	2.90318e-06
1423919_at	Haus3	HAUS augmin-like complex, subunit 3	-4.487	5.89628e-06
1426546_at	Tesk2	testis-specific kinase 2	-4.48462	5.89628e-06
1429692_s_at	Gch1	GTP cyclohydrolase 1	-4.46371	6.87366e-06
1417037_at	Orc6	origin recognition complex, subunit 6	-4.45255	8.20151e-06
1424328_s_at	3200002M19Rik	RIKEN cDNA 3200002M19 gene	-4.45138	1.09502e-06
1426509_s_at	Gfap	glial fibrillary acidic protein	-4.39706	6.87366e-06
1436222_at	Gas5	growth arrest specific 5	-4.38969	7.04889e-06
1427269_at	Srsf11	serine/arginine-rich splicing factor 11	-4.38097	1.74671e-06
1452278_a_at	Hace1	HECT domain and ankyrin repeat containing, E3 ubiquitin protein ligase 1	-4.36852	5.89628e-06
1434529_x_at	Chfr	checkpoint with forkhead and ring finger domains	-4.36655	5.89628e-06
1428310_at	Larp7	La ribonucleoprotein domain family, member 7	-4.36434	2.74087e-06
1428074_at	Tmem158	transmembrane protein 158	-4.35258	3.84464e-06
1448651_at	Nudt5	nudix (nucleoside diphosphate linked moiety X)-type motif 5	-4.34997	3.83907e-06
1423925_at	Dhx16	DEAH (Asp-Glu-Ala-His) box polypeptide 16	-4.34333	1.74671e-06
1422653_at	Cep70	centrosomal protein 70	-4.32409	1.96172e-06
1456055_x_at	Pold1	polymerase (DNA directed), delta 1, catalytic subunit	-4.23602	6.32813e-06
1452125_at	Thrap3	thyroid hormone receptor associated protein 3	-4.19258	8.20151e-06
1425029_a_at	Mboat2	membrane bound O-acyltransferase domain containing 2	-4.19145	1.74671e-06
1427061_at	Rbbp8	retinoblastoma binding protein 8	-4.18571	1.74671e-06
1448365_at	Exosc7	exosome component 7	-4.18509	6.87366e-06
1454963_at	Pde12	phosphodiesterase 12	-4.18108	3.84464e-06
1416345_at	Timm8a1	translocase of inner mitochondrial membrane 8 homolog a1 (yeast)	-4.15968	2.74087e-06
1424235_at	Gm5553 /// Ormdl2	predicted gene 5553 /// ORM1-like 2 (S. cerevisiae)	-4.14561	6.87366e-06
1422993_s_at	Alyref /// Alyref2	Aly/REF export factor /// Aly/REF export factor 2	-4.12335	5.89628e-06
1449839_at	Casp3	caspase 3	-4.11514	5.89628e-06
1433901_at	Caprin1	cell cycle associated protein 1	-4.09804	1.74671e-06
1437621_x_at	Phgdh	predicted gene 7669 /// 3-phosphoglycerate dehydrogenase pseudogene /// predicted gene 9347 /// 3-phosphoglycerate dehydrogenase	-4.09396	1.74671e-06
1420994_at	B3gnt5	UDP-GlcNAc:betaGal beta-1,3-N-acetylglucosaminyltransferase 5	-4.09192	5.89628e-06
1417437_at	Xrcc6	X-ray repair complementing defective repair in Chinese hamster cells 6	-4.06116	5.89628e-06
1417346_at	Pycard	PYD and CARD domain containing	-4.03675	8.20151e-06
1455805_x_at	Ccdc22	coiled-coil domain containing 22	-4.03516	8.20151e-06
1417074_at	Ceacam10	carcinoembryonic antigen-related cell adhesion molecule 10	-4.03512	8.20151e-06
1417995_at	Ptpn22	protein tyrosine phosphatase, non-receptor type 22 (lymphoid)	-4.02637	4.42969e-06
1451306_at	Cdca7l	cell division cycle associated 7 like	-4.02421	3.83907e-06
1456630_x_at	Son	Son DNA binding protein	-3.99124	6.87366e-06
1459994_x_at	Tfr2	transferrin receptor 2	-3.9842	5.89628e-06
1427147_at	Mms22l	MMS22-like, DNA repair protein	-3.94877	8.20151e-06
1439422_a_at	Fam132a	family with sequence similarity 132, member A	-3.94335	1.74671e-06
1427160_at	Pcf11	cleavage and polyadenylation factor subunit homolog (S. cerevisiae)	-3.91563	3.83907e-06
1452830_s_at	Cad	carbamoyl-phosphate synthetase 2, aspartate transcarbamylase, and dihydroorotase	-3.89106	1.96172e-06
1448878_at	Mxd3	Max dimerization protein 3	-3.88655	1.74671e-06
1454943_a_at	Paxip1	PAX interacting (with transcription-activation domain) protein 1	-3.8677	2.74087e-06
1437033_a_at	Skp2	S-phase kinase-associated protein 2 (p45)	-3.84396	3.84185e-06
1455047_at	Fbxo3	F-box protein 3	-3.83013	5.89628e-06
1424021_at	Arl6ip6	ADP-ribosylation factor-like 6 interacting protein 6	-3.82759	1.74671e-06
1417971_at	Nrm	nurim (nuclear envelope membrane protein)	-3.80217	5.89628e-06
1423747_a_at	Pdk1	pyruvate dehydrogenase kinase, isoenzyme 1	-3.78305	6.87366e-06
1448650_a_at	Pole	polymerase (DNA directed), epsilon	-3.77109	2.74087e-06
1448720_at	Lrrc40	leucine rich repeat containing 40	-3.75362	8.20151e-06
1426676_s_at	Tomm70a	translocase of outer mitochondrial membrane 70 homolog A (yeast)	-3.71712	1.74671e-06
1418727_at	Nup155	nucleoporin 155	-3.70642	8.20151e-06
1424314_at	Prpf3	PRP3 pre-mRNA processing factor 3 homolog (yeast)	-3.67128	8.20151e-06
1452070_at	Dedd2	death effector domain-containing DNA binding protein 2	-3.66813	1.74671e-06
1448706_at	Tdp2	tyrosyl-DNA phosphodiesterase 2	-3.65177	6.87366e-06
1449046_a_at	Josd2	Josephin domain containing 2	-3.65077	3.83907e-06
1419909_at	Mphosph9	M-phase phosphoprotein 9	-3.63912	4.42969e-06
1449482_at	Hist3h2ba /// Hist3h2bb-ps	histone cluster 3, H2ba /// histone cluster 3, H2bb, pseudogene	-3.60826	3.84464e-06
1425753_a_at	Ung	uracil DNA glycosylase	-3.59166	5.89628e-06
1416790_a_at	Gm5806 /// Gm9855 /// Tdg	predicted gene 5806 /// thymine DNA glycosylase pseudogene /// thymine DNA glycosylase	-3.57751	3.49565e-06
1437051_at	Dffb	DNA fragmentation factor, beta subunit	-3.55454	1.96172e-06
1449614_s_at	AI314976	expressed sequence AI314976	-3.54394	5.89628e-06
1422704_at	Gyk	glycerol kinase	-3.54019	2.74087e-06
1422439_a_at	Cdk4 /// LOC640611	cyclin-dependent kinase 4 /// cyclin-dependent kinase 4-like	-3.52931	7.32912e-07
1455435_s_at	Chdh	choline dehydrogenase	-3.50319	5.89628e-06
1452715_at	Haus5	HAUS augmin-like complex, subunit 5	-3.50087	6.32813e-06
1417351_a_at	Snrpa1	similar to Small nuclear ribonucleoprotein polypeptide A /// small nuclear ribonucleoprotein polypeptide A'	-3.48919	1.74671e-06
1421098_at	Stap1	similar to stem cell adaptor protein STAP-1 /// signal transducing adaptor family member 1	-3.47484	6.87366e-06
1419537_at	Tfec	transcription factor EC	-3.46274	8.30567e-06
1422128_at	Rpl14	ribosomal protein L14	-3.4564	8.20151e-06
1416605_at	Nhp2	NHP2 ribonucleoprotein homolog (yeast)	-3.45502	1.74671e-06
1454607_s_at	LOC100047252 /// Psat1	phosphoserine aminotransferase-like /// phosphoserine aminotransferase 1	-3.44406	2.74087e-06
1449349_at	Nudt1	nudix (nucleoside diphosphate linked moiety X)-type motif 1	-3.44299	5.89628e-06
1451219_at	Ormdl1	ORM1-like 1 (S. cerevisiae)	-3.43933	3.83907e-06
1428264_at	Snrnp40	small nuclear ribonucleoprotein 40 (U5)	-3.40152	6.87366e-06
1451796_s_at	Hdc	histidine decarboxylase	-3.39175	8.20151e-06
1416575_at	Cdc45	cell division cycle 45	-3.38015	8.20151e-06
1426261_s_at	LOC100048662 /// LOC100048744 /// Ugt1a1 /// Ugt1a10 /// Ugt1a2 /// Ugt1a5 /// Ugt1a6a /// Ugt1a6b /// Ugt1a7c /// Ugt1a9	UDP-glucuronosyltransferase 1-9-like /// UDP-glucuronosyltransferase 1-9-like /// UDP glucuronosyltransferase 1 family, polypeptide A1 /// UDP glycosyltransferase 1 family, polypeptide A10 /// UDP glucuronosyltransferase 1 family, polypeptide A2 /// UDP glucuronosyltransferase 1 family, polypeptide A5 /// UDP glucuronosyltransferase 1 family, polypeptide A6A /// UDP glucuronosyltransferase 1 fami…	-3.34372	4.86767e-06
1435331_at	Pyhin1	pyrin and HIN domain family, member 1	-3.34139	1.74671e-06
1418526_at	Srsf10	serine/arginine-rich splicing factor 10	-3.33759	6.87366e-06
1436269_s_at	Htra2	HtrA serine peptidase 2	-3.33194	5.89628e-06
1425495_at	Zfp62	zinc finger protein 62	-3.32571	8.30567e-06
1427590_at	Zfp39	zinc finger protein 39	-3.31626	1.51348e-06
1451169_at	Nomo1	nodal modulator 1	-3.30837	5.89628e-06
1418206_at	Sdf2l1	stromal cell-derived factor 2-like 1	-3.3026	3.83907e-06
1426217_at	Tmem216	transmembrane protein 216	-3.29995	5.89628e-06
1424560_at	Pstpip1	proline-serine-threonine phosphatase-interacting protein 1	-3.28935	3.84464e-06
1452608_at	Mycbp	c-myc binding protein	-3.26478	3.83907e-06
1418096_at	Dok3	docking protein 3	-3.26155	6.87366e-06
1424254_at	Ifitm1	interferon induced transmembrane protein 1	-3.23886	3.84464e-06
1435369_at	Fastkd5	FAST kinase domains 5	-3.2378	1.09502e-06
1455179_at	Mpp7	membrane protein, palmitoylated 7 (MAGUK p55 subfamily member 7)	-3.23496	5.89628e-06
1433570_s_at	Naa35	N(alpha)-acetyltransferase 35, NatC auxiliary subunit	-3.23208	8.20151e-06
1453107_s_at	4933413G19Rik /// Foxm1 /// Pebp1	RIKEN cDNA 4933413G19 gene /// forkhead box M1 /// phosphatidylethanolamine binding protein 1	-3.23165	1.74671e-06
1424210_at	Erlin1	ER lipid raft associated 1	-3.22183	5.89628e-06
1416706_at	Rpe	ribulose-5-phosphate-3-epimerase	-3.21031	4.31018e-06
1417777_at	Ptgr1	prostaglandin reductase 1	-3.20611	5.89628e-06
1426573_at	Me2	malic enzyme 2, NAD(+)-dependent, mitochondrial	-3.20492	3.83907e-06
1423714_at	Asf1b	ASF1 anti-silencing function 1 homolog B (S. cerevisiae)	-3.20158	3.87598e-06
1423154_at	BC005537	cDNA sequence BC005537	-3.1972	8.20151e-06
1419609_at	Ccr1	chemokine (C-C motif) receptor 1	-3.19067	3.83907e-06
1416422_a_at	Ssb	Sjogren syndrome antigen B	-3.1876	2.74087e-06
1448450_at	Ak2	adenylate kinase 2 /// similar to adenylate kinase 2	-3.18584	6.87366e-06
1452132_at	Tlcd1	TLC domain containing 1	-3.17557	4.42969e-06
1448277_at	Pold2	polymerase (DNA directed), delta 2, regulatory subunit	-3.16936	6.87366e-06
1422716_a_at	Acp1 /// LOC631286	acid phosphatase 1, soluble /// low molecular weight phosphotyrosine protein phosphatase-like	-3.16598	3.84464e-06
1426271_at	Smc5	structural maintenance of chromosomes 5	-3.15614	1.96172e-06
1426533_at	Nop56	NOP56 ribonucleoprotein homolog (yeast)	-3.15512	1.74671e-06
1424080_at	Dcps	decapping enzyme, scavenger	-3.15361	5.89628e-06
1438631_x_at	Ttc13	tetratricopeptide repeat domain 13	-3.14746	8.20151e-06
1434748_at	Ckap2	cytoskeleton associated protein 2	-3.13684	1.51348e-06
1438951_x_at	Nup54	nucleoporin 54	-3.13522	8.20151e-06
1434836_at	Nfatc2ip	nuclear factor of activated T-cells, cytoplasmic, calcineurin-dependent 2 interacting protein	-3.1326	4.42969e-06
1456442_at	Rab3il1	RAB3A interacting protein (rabin3)-like 1	-3.12884	2.74087e-06
1426411_a_at	Strbp	spermatid perinuclear RNA binding protein	-3.12691	3.83907e-06
1437327_x_at	Enoph1	enolase-phosphatase 1	-3.11069	1.74671e-06
1416350_at	Klf16	Kruppel-like factor 16	-3.08362	3.83907e-06
1417800_at	Parp2	poly (ADP-ribose) polymerase family, member 2	-3.06386	2.74087e-06
1437237_x_at	Zfp110	zinc finger protein 110	-3.06339	7.04889e-06
1416011_x_at	Ehd1	EH-domain containing 1	-3.05743	5.89628e-06
1420091_s_at	Morc3	microrchidia 3	-3.04851	3.84464e-06
1430798_x_at	Mrpl15	mitochondrial ribosomal protein L15	-3.00414	8.20151e-06
1423861_at	Plekhf2	pleckstrin homology domain containing, family F (with FYVE domain) member 2	-2.98824	6.87366e-06
1424872_at	Zfp932	zinc finger protein 932	-2.98814	5.89628e-06
1449155_at	Polr3g	polymerase (RNA) III (DNA directed) polypeptide G	-2.98519	1.74671e-06
1449399_a_at	Il1b	interleukin 1 beta	-2.98266	3.84464e-06
1417948_s_at	Ilf2	interleukin enhancer binding factor 2	-2.96849	3.83907e-06
1449010_at	Hspa4l	heat shock protein 4 like	-2.9304	3.87598e-06
1428402_at	Zcchc3	zinc finger, CCHC domain containing 3	-2.92918	3.83907e-06
1423735_a_at	Wdr36	WD repeat domain 36	-2.92198	2.74087e-06
1449013_at	Eef2k	eukaryotic elongation factor-2 kinase	-2.89948	1.96172e-06
1452594_at	Dusp11	dual specificity phosphatase 11 (RNA/RNP complex 1-interacting)	-2.89635	8.20151e-06
1423811_at	Sf3a3	splicing factor 3a, subunit 3	-2.89407	3.84464e-06
1426613_a_at	Snrpb2	U2 small nuclear ribonucleoprotein B	-2.8696	5.89628e-06
1426964_at	3110003A17Rik /// Gm6314	RIKEN cDNA 3110003A17 gene /// predicted pseudogene 6314	-2.8679	8.20151e-06
1436573_at	Scrn3	secernin 3	-2.86386	8.20151e-06
1452395_at	Med19	mediator of RNA polymerase II transcription, subunit 19 homolog (yeast)	-2.86266	5.89628e-06
1424955_at	Haus1	HAUS augmin-like complex, subunit 1	-2.85781	3.83907e-06
1448307_at	Psmg1	proteasome (prosome, macropain) assembly chaperone 1	-2.84837	1.06313e-06
1422624_at	Rev1	REV1 homolog (S. cerevisiae)	-2.8479	3.84464e-06
1416969_at	Gtse1	G two S phase expressed protein 1	-2.84724	6.32813e-06
1424171_a_at	Hagh	hydroxyacyl glutathione hydrolase	-2.8472	5.89628e-06
1450090_at	Zfp101	zinc finger protein 101	-2.83981	8.30567e-06
1416998_at	Rrs1	RRS1 ribosome biogenesis regulator homolog (S. cerevisiae)	-2.83621	5.89628e-06
1423683_at	Cdca4	cell division cycle associated 4	-2.83239	6.87366e-06
1418542_s_at	Cenpo	centromere protein O	-2.82845	5.89628e-06
1428529_at	Snhg5	small nucleolar RNA host gene 5	-2.81649	6.87366e-06
1428706_at	Cenpv	centromere protein V	-2.81573	5.89628e-06
1416962_at	Rcc1	regulator of chromosome condensation 1	-2.81526	5.89628e-06
1416655_at	C1galt1c1	C1GALT1-specific chaperone 1	-2.81301	6.87366e-06
1439047_s_at	Recql	RecQ protein-like	-2.80857	1.51348e-06
1452313_at	5930416I19Rik	RIKEN cDNA 5930416I19 gene	-2.80051	2.76856e-06
1426827_at	Ythdc1	YTH domain containing 1	-2.79452	2.74087e-06
1420175_at	Tax1bp1	Tax1 (human T-cell leukemia virus type I) binding protein 1	-2.79149	8.20151e-06
1418344_at	Tmem8	transmembrane protein 8 (five membrane-spanning domains)	-2.7654	8.20151e-06
1456293_s_at	Ccnh	cyclin H	-2.76479	3.83907e-06
1416161_at	Rad21	RAD21 homolog (S. pombe)	-2.76453	5.89628e-06
1437163_x_at	Gtf2h4	general transcription factor II H, polypeptide 4	-2.75824	2.76856e-06
1426160_a_at	Stk16	serine/threonine kinase 16	-2.74287	5.89628e-06
1423169_at	Taf7	TAF7 RNA polymerase II, TATA box binding protein (TBP)-associated factor	-2.73859	5.89628e-06
1428052_a_at	Zmym1	zinc finger, MYM domain containing 1	-2.73843	1.74671e-06
1416763_at	Cdc123	cell division cycle 123 homolog (S. cerevisiae)	-2.69984	1.74671e-06
1450023_at	Gtpbp1	GTP binding protein 1	-2.68396	6.87366e-06
1423217_a_at	Fam32a	family with sequence similarity 32, member A	-2.68215	1.96172e-06
1419453_at	Uchl5	ubiquitin carboxyl-terminal esterase L5	-2.68129	8.20151e-06
1448138_at	Ppp2r4	protein phosphatase 2A, regulatory subunit B (PR 53)	-2.67842	2.74087e-06
1449192_at	Atf7ip	activating transcription factor 7 interacting protein	-2.67087	8.20151e-06
1428823_at	Hddc2	HD domain containing 2	-2.66721	8.20151e-06
1449336_a_at	Slk	STE20-like kinase (yeast)	-2.66464	5.89628e-06
1436816_at	Nup133	nucleoporin 133	-2.65699	3.83907e-06
1455841_s_at	Grwd1	glutamate-rich WD repeat containing 1	-2.6436	5.89628e-06
1419636_at	4833420G17Rik	RIKEN cDNA 4833420G17 gene	-2.63755	6.87366e-06
1433533_x_at	Prkag1	protein kinase, AMP-activated, gamma 1 non-catalytic subunit	-2.6304	6.87366e-06
1449648_s_at	Polr1c	polymerase (RNA) I polypeptide C	-2.62467	1.74671e-06
1424087_at	Psmg3	proteasome (prosome, macropain) assembly chaperone 3	-2.62289	3.84464e-06
1424181_at	Sept6	septin 6	-2.6153	5.89628e-06
1448829_at	Smc6	structural maintenance of chromosomes 6	-2.61034	5.89628e-06
1418234_s_at	Bcas2	breast carcinoma amplified sequence 2	-2.60765	5.89628e-06
1416595_at	Mrps22	mitochondrial ribosomal protein S22	-2.59421	6.87366e-06
1438547_x_at	Tor2a	torsin family 2, member A	-2.58946	3.84464e-06
1423646_at	Zdhhc3	zinc finger, DHHC domain containing 3	-2.58658	1.96172e-06
1428280_at	Fip1l1	FIP1 like 1 (S. cerevisiae)	-2.57887	8.20151e-06
1423808_at	Wrap53	WD repeat containing, antisense to TP53	-2.56965	8.20151e-06
1427908_at	Bnip1	BCL2/adenovirus E1B interacting protein 1	-2.56231	8.20151e-06
1438690_at	Tyms	Thymidylate synthase	-2.55822	2.74087e-06
1415695_at	Psma1	proteasome (prosome, macropain) subunit, alpha type 1	-2.5518	8.20151e-06
1422503_s_at	Parp1	poly (ADP-ribose) polymerase family, member 1	-2.53856	4.31857e-06
1420936_s_at	Cpsf2	cleavage and polyadenylation specific factor 2	-2.5373	8.20151e-06
1448414_at	Rad1	RAD1 homolog (S. pombe)	-2.51825	6.87366e-06
1428248_at	Nfx1	nuclear transcription factor, X-box binding 1	-2.50784	5.89628e-06
1450848_at	Dap3	death associated protein 3	-2.50605	8.20151e-06
1448917_at	Med30	mediator complex subunit 30	-2.49485	1.74671e-06
1456626_a_at	Sarnp	SAP domain containing ribonucleoprotein pseudogene /// SAP domain containing ribonucleoprotein	-2.48441	3.83907e-06
1437325_x_at	Aldh18a1	aldehyde dehydrogenase 18 family, member A1	-2.47856	7.04889e-06
1424632_a_at	Rev3l	REV3-like, catalytic subunit of DNA polymerase zeta RAD54 like (S. cerevisiae)	-2.47834	8.20151e-06
1448888_at	Ppp1r7	protein phosphatase 1, regulatory (inhibitor) subunit 7	-2.47284	8.20151e-06
1429103_at	Tomm22	translocase of outer mitochondrial membrane 22 homolog (yeast)	-2.4519	3.84464e-06
1427983_at	Zfp280c	zinc finger protein 280C	-2.44308	8.20151e-06
1451436_at	Sbno1	sno, strawberry notch homolog 1 (Drosophila)	-2.44283	6.87366e-06
1438988_x_at	Hn1	hematological and neurological expressed sequence 1	-2.44145	8.20151e-06
1438155_x_at	Pigo	phosphatidylinositol glycan anchor biosynthesis, class O	-2.4379	8.20151e-06
1422752_at	Polr3k	polymerase (RNA) III (DNA directed) polypeptide K	-2.43686	6.87366e-06
1448671_at	Ube2e3	ubiquitin-conjugating enzyme E2E 3, UBC4/5 homolog (yeast)	-2.43475	2.74087e-06
1423656_x_at	1500010J02Rik	RIKEN cDNA 1500010J02 gene	-2.4344	5.89628e-06
1452049_at	Rpl7l1	ribosomal protein L7-like 1	-2.43331	3.84464e-06
1424059_at	Suv420h2	suppressor of variegation 4-20 homolog 2 (Drosophila)	-2.41685	8.30567e-06
1448796_s_at	Tbrg4	similar to Transforming growth factor beta regulated gene 4 /// transforming growth factor beta regulated gene 4	-2.39867	5.89628e-06
1424841_s_at	Rbks	ribokinase	-2.37394	8.20151e-06
1421914_s_at	Mrpl19	mitochondrial ribosomal protein L19	-2.37343	3.83907e-06
1423884_at	Cirh1a	cirrhosis, autosomal recessive 1A (human)	-2.31825	6.87366e-06
1417778_at	Zfp35	zinc finger protein 35	-2.3179	5.89628e-06
1422591_at	Tceb3	transcription elongation factor B (SIII), polypeptide 3	-2.30743	3.84464e-06
1416116_at	Orc3	origin recognition complex, subunit 3	-2.29886	6.32813e-06
1435013_at	Heatr2	HEAT repeat containing 2	-2.29411	5.89628e-06
1437553_at	Brcc3	BRCA1/BRCA2-containing complex, subunit 3	-2.2744	3.84464e-06
1416354_at	Rbmx	RNA binding motif protein, X chromosome	-2.18452	4.42969e-06
1455310_at	Scaf8	SR-related CTD-associated factor 8	-2.18287	5.89628e-06
1426589_at	Gab3	growth factor receptor bound protein 2-associated protein 3	-2.17382	5.89628e-06
1417886_at	1810009A15Rik	RIKEN cDNA 1810009A15 gene	-2.14722	8.20151e-06
1435695_a_at	Ggct	gamma-glutamyl cyclotransferase	-2.09081	5.89628e-06
1456013_x_at	Slc35a4	solute carrier family 35, member A4	-2.08866	6.87366e-06
1424323_at	Noc2l	nucleolar complex associated 2 homolog (S. cerevisiae)	-2.07176	6.87366e-06
1448140_at	Ciapin1	cytokine induced apoptosis inhibitor 1	-2.04693	5.89628e-06
1449415_at	Chd1l	chromodomain helicase DNA binding protein 1-like	-2.0386	8.20151e-06
1415725_at	Rrn3	RRN3 RNA polymerase I transcription factor homolog (yeast)	-2.02082	5.89628e-06
1427158_at	Mrps30	mitochondrial ribosomal protein S30	-2.00673	8.20151e-06

## Sheet: Table S1B VCaP xenografts
Probe Set ID	Gene Symbol	Gene Title	Fold-change	FDR
1416514_a_at	Fscn1	fascin homolog 1, actin bundling protein (Strongylocentrotus purpuratus)	19.61	4.11e-06
1417485_at	Ibsp	integrin binding sialoprotein	18.29	4.78e-07
1425575_at	Epha3	Eph receptor A3	17.53	1.2e-06
1460227_at	Timp1	tissue inhibitor of metalloproteinase 1	17.24	1.59e-07
1456733_x_at	Serpinh1	serine (or cysteine) peptidase inhibitor, clade H, member 1	16.96	1.34e-06
1424529_s_at	Cgref1	cell growth regulator with EF hand domain 1	12.62	1.72e-06
1425658_at	Cd109	CD109 antigen	12.62	1.2e-06
1416572_at	Mmp14	matrix metallopeptidase 14 (membrane-inserted)	12.28	2.67e-06
1448228_at	Lox	lysyl oxidase	12.03	1.09e-06
1419295_at	Creb3l1	cAMP responsive element binding protein 3-like 1	11.21	1.48e-06
1424051_at	Col4a2	collagen, type IV, alpha 2	10.44	2.19e-05
1424131_at	Col6a3	collagen, type VI, alpha 3	10.43	1.62e-05
1449632_s_at	Fkbp10	FK506 binding protein 10	9.93	2.71e-06
1448690_at	Kcnk1	potassium channel, subfamily K, member 1	9.7	4.43e-07
1421172_at	Adam12	a disintegrin and metallopeptidase domain 12 (meltrin alpha)	9.67	1.17e-05
1423611_at	Alpl	alkaline phosphatase, liver/bone/kidney	9.45	3.59e-06
1427919_at	Srpx2	sushi-repeat-containing protein, X-linked 2	9.39	1.2e-06
1451344_at	Tmem119	transmembrane protein 119	9.17	6.73e-06
1427457_a_at	Bmp1	bone morphogenetic protein 1	9.11	1.34e-06
1452035_at	Col4a1	collagen, type IV, alpha 1	8.95	2.19e-05
1422256_at	Sstr2	somatostatin receptor 2	8.7	1.59e-07
1418538_at	Kdelr3	KDEL (Lys-Asp-Glu-Leu) endoplasmic reticulum protein retention receptor 3	8.66	3.59e-06
1426251_at	Cpz	carboxypeptidase Z	8.66	1.2e-06
1425386_at	Ocstamp	osteoclast stimulatory transmembrane protein	8.58	1.1e-06
1448254_at	Ptn	pleiotrophin	8.55	1.2e-06
1431856_a_at	C1qtnf6	C1q and tumor necrosis factor related protein 6	8.27	1.48e-06
1429280_at	Col22a1	collagen, type XXII, alpha 1	8.26	4.52e-06
1448673_at	Pvrl3	poliovirus receptor-related 3	8.26	7.21e-07
1418547_at	Tfpi2	tissue factor pathway inhibitor 2	8.23	3.59e-06
1439995_at	Nhedc2	Na+/H+ exchanger domain containing 2	8.21	4.43e-07
1417599_at	Cd276	CD276 antigen	8.1	3.59e-06
1424382_at	Rcn3	reticulocalbin 3, EF-hand calcium binding domain	7.95	1.96e-06
1417012_at	Sdc2	syndecan 2	7.75	1.76e-06
1416136_at	Mmp2	matrix metallopeptidase 2	7.61	6.95e-07
1448842_at	Cdo1	cysteine dioxygenase 1, cytosolic	7.57	1.2e-06
1448593_at	Wisp1	WNT1 inducible signaling pathway protein 1	7.43	1.34e-06
1450652_at	Ctsk	cathepsin K	7.32	1.1e-06
1423606_at	Postn	periostin, osteoblast specific factor	7.12	1.48e-06
1449531_at	Leprel2	leprecan-like 2	7.02	1.2e-06
1419665_a_at	Nupr1	nuclear protein 1	6.97	9.81e-07
1417836_at	Gpx7	glutathione peroxidase 7	6.84	1.02e-05
1416741_at	Col5a1	collagen, type V, alpha 1	6.84	5.13e-06
1423327_at	Rpl39l	ribosomal protein L39-like	6.83	1.96e-06
1452595_at	Adamts4	a disintegrin-like and metallopeptidase (reprolysin type) with thrombospondin type 1 motif, 4	6.82	3.59e-06
1422866_at	Col13a1	collagen, type XIII, alpha 1	6.81	3.59e-06
1416357_a_at	Mcam	melanoma cell adhesion molecule	6.78	2.21e-05
1435468_at	B3gnt9-ps	UDP-GlcNAc:betaGal beta-1,3-N-acetylglucosaminyltransferase 9, pseudogene	6.73	1.3e-05
1451342_at	Spon1	spondin 1, (f-spondin) extracellular matrix protein	6.67	1.29e-05
1448755_at	Col15a1	collagen, type XV, alpha 1	6.37	1.17e-05
1425582_a_at	Emcn	endomucin	6.3	1.75e-06
1418599_at	Col11a1	collagen, type XI, alpha 1	6.29	1.3e-05
1416803_at	Fkbp7	FK506 binding protein 7	6.28	3.59e-06
1448501_at	Tspan6	tetraspanin 6	6.27	1.34e-06
1422779_at	Smpd3	sphingomyelin phosphodiesterase 3, neutral	6.26	1.17e-05
1423331_a_at	Pvrl3	similar to cell adhesion molecule nectin-3 beta /// poliovirus receptor-related 3	6.21	6.73e-06
1455288_at	Leprel4	leprecan-like 4	6.2	3.59e-06
1418723_at	Lpar3	lysophosphatidic acid receptor 3	6.18	6.73e-06
1418425_at	Sp7	Sp7 transcription factor 7	6.17	1.2e-06
1420807_a_at	Dlk2	delta-like 2 homolog (Drosophila)	6.1	6.73e-06
1415943_at	Sdc1	syndecan 1	6.07	6.93e-07
1420575_at	Mt3	metallothionein 3	6.06	1.2e-06
1418815_at	Cdh2	cadherin 2	5.94	1.68e-05
1418455_at	Copz2	coatomer protein complex, subunit zeta 2	5.92	1.48e-06
1424099_at	Gpx8	glutathione peroxidase 8 (putative)	5.87	1.2e-06
1422437_at	Col5a2	collagen, type V, alpha 2	5.84	4.35e-06
1438886_at	Heyl	hairy/enhancer-of-split related with YRPW motif-like	5.81	1.68e-05
1449670_x_at	Gpr137b	G protein-coupled receptor 137B /// similar to Gpr137b protein	5.76	1.48e-06
1448656_at	Cacnb3	calcium channel, voltage-dependent, beta 3 subunit	5.67	2.6e-06
1422706_at	Pmepa1	prostate transmembrane protein, androgen induced 1	5.63	5.83e-07
1426615_s_at	Ndrg4	N-myc downstream regulated gene 4	5.62	3.94e-06
1417256_at	Mmp13	matrix metallopeptidase 13	5.6	1.2e-06
1459211_at	Gli2	GLI-Kruppel family member GLI2	5.6	3.59e-06
1450958_at	Tm4sf1	transmembrane 4 superfamily member 1	5.57	2.19e-05
1423753_at	Bambi	BMP and activin membrane-bound inhibitor, homolog (Xenopus laevis)	5.49	1.75e-06
1416498_at	Ppic	peptidylprolyl isomerase C	5.49	1.96e-06
1417282_at	Mmp23	matrix metallopeptidase 23	5.48	1.17e-05
1416630_at	Id3	inhibitor of DNA binding 3	5.47	1.59e-07
1460661_at	S1pr3	sphingosine-1-phosphate receptor 3	5.46	2.21e-05
1448475_at	Olfml3	olfactomedin-like 3	5.44	1.2e-06
1425107_a_at	Lifr	leukemia inhibitory factor receptor	5.43	7.21e-07
1448990_a_at	Myo1b	myosin IB	5.42	5.51e-06
1427020_at	Scara3	scavenger receptor class A, member 3	5.32	3.59e-06
1425911_a_at	Fgfr1	fibroblast growth factor receptor 1	5.3	1.43e-05
1416687_at	Plod2	procollagen lysine, 2-oxoglutarate 5-dioxygenase 2	5.28	1.43e-05
1417149_at	P4ha2	procollagen-proline, 2-oxoglutarate 4-dioxygenase (proline 4-hydroxylase), alpha II polypeptide	5.26	6.73e-06
1427318_s_at	Myof	myoferlin	5.22	1.17e-05
1427883_a_at	Col3a1	collagen, type III, alpha 1	5.21	3.59e-06
1424556_at	Pycr1	pyrroline-5-carboxylate reductase 1	5.19	3.94e-06
1452485_at	Phospho1 /// Zfp652	phosphatase, orphan 1 /// zinc finger protein 652	5.18	2.19e-05
1452421_at	Hoxa3	homeo box A3	5.16	1.48e-06
1434181_at	Fermt2	fermitin family homolog 2 (Drosophila)	5.13	6.11e-06
1415936_at	Bcar3	breast cancer anti-estrogen resistance 3	5.07	1.2e-06
1417389_at	Gpc1	glypican 1	5.03	1.48e-06
1423578_at	Col11a2	collagen, type XI, alpha 2	5	2.19e-05
1423341_at	Cspg4	chondroitin sulfate proteoglycan 4	4.96	1.17e-05
1436736_x_at	D0H4S114	DNA segment, human D4S114	4.93	1.96e-06
1419083_at	Tnfsf11	tumor necrosis factor (ligand) superfamily, member 11	4.87	1.3e-05
1426972_at	Sec24d	Sec24 related gene family, member D (S. cerevisiae)	4.87	1.62e-05
1423669_at	Col1a1	collagen, type I, alpha 1	4.82	1.96e-06
1425458_a_at	Grb10	growth factor receptor bound protein 10	4.77	1.48e-06
1436528_at	Kazald1	Kazal-type serine peptidase inhibitor domain 1	4.71	3.94e-06
1423677_at	Fkbp9	FK506 binding protein 9	4.7	1.47e-06
1423484_at	Bicc1	bicaudal C homolog 1 (Drosophila)	4.7	1.62e-05
1421045_at	Mrc2	mannose receptor, C type 2	4.67	7.11e-06
1418796_at	Clec11a	C-type lectin domain family 11, member a	4.66	1.17e-05
1426893_at	Fam102a	family with sequence similarity 102, member A	4.65	2.85e-06
1423725_at	Pls3	plastin 3 (T-isoform)	4.64	7.21e-07
1451119_a_at	Fbln1	fibulin 1	4.62	1.17e-05
1450882_s_at	Gpr137b /// Gpr137b-ps	G protein-coupled receptor 137B /// G protein-coupled receptor 137B, pseudogene	4.61	2.03e-06
1416342_at	Tnc	tenascin C	4.6	1.17e-05
1426399_at	Vwa1	von Willebrand factor A domain containing 1	4.6	3.94e-06
1418843_at	Slc30a4	solute carrier family 30 (zinc transporter), member 4	4.59	1.48e-06
1424807_at	Lama4	laminin, alpha 4	4.58	2.19e-05
1448323_a_at	Bgn	biglycan	4.57	3.76e-06
1418176_at	Vdr	vitamin D receptor	4.56	6.45e-06
1448816_at	Ptgis	prostaglandin I2 (prostacyclin) synthase	4.52	6.73e-06
1419276_at	Enpp1	ectonucleotide pyrophosphatase/phosphodiesterase 1	4.52	2.19e-05
1423607_at	Lum	lumican	4.47	2.19e-05
1417419_at	Ccnd1	cyclin D1	4.43	2.5e-06
1420851_at	Pard6g	par-6 partitioning defective 6 homolog gamma (C. elegans)	4.42	1.17e-05
1448788_at	Cd200	CD200 antigen	4.41	1.2e-06
1431057_a_at	Prss23	protease, serine, 23	4.41	2.21e-05
1426528_at	Nrp2	neuropilin 2	4.41	6.73e-06
1415800_at	Gja1	gap junction protein, alpha 1	4.4	1.2e-06
1417597_at	Cd28	CD28 antigen	4.38	6.73e-06
1424114_s_at	Lamb1	laminin B1	4.38	2.21e-05
1422571_at	Thbs2	thrombospondin 2	4.38	2.2e-05
1452127_a_at	Ptpn13	protein tyrosine phosphatase, non-receptor type 13	4.38	6.73e-06
1418670_s_at	Hspg2	perlecan (heparan sulfate proteoglycan 2)	4.35	2.19e-05
1423037_at	Aplnr	apelin receptor	4.33	6.73e-06
1452492_a_at	Slc37a2	solute carrier family 37 (glycerol-3-phosphate transporter), member 2	4.33	1.59e-07
1448134_at	X99384	cDNA sequence X99384	4.31	6.73e-06
1417963_at	Pltp	phospholipid transfer protein	4.3	9.64e-07
1424187_at	Ccdc80	coiled-coil domain containing 80	4.28	2.19e-05
1431609_a_at	Acp5	acid phosphatase 5, tartrate resistant	4.26	7.21e-07
1416114_at	Sparcl1	SPARC-like 1	4.26	1.17e-05
1418471_at	Pgf	placental growth factor	4.24	1.02e-05
1456084_x_at	Fmod	fibromodulin	4.23	8.59e-06
1417400_at	Rai14	retinoic acid induced 14	4.23	6.73e-06
1415806_at	Plat	plasminogen activator, tissue	4.22	1.17e-05
1455812_x_at	Vasn	vasorin	4.22	4.67e-06
1427035_at	Slc39a14	solute carrier family 39 (zinc transporter), member 14	4.21	1.48e-06
1427005_at	Plk2	polo-like kinase 2 (Drosophila)	4.21	8.15e-06
1448510_at	Efna1	ephrin A1	4.18	1.43e-05
1459903_at	Sema7a	sema domain, immunoglobulin domain (Ig), and GPI membrane anchor, (semaphorin) 7A	4.16	1.48e-06
1415949_at	Cpe	carboxypeptidase E /// similar to carboxypeptidase E	4.15	6.73e-06
1417090_at	Rcn1	reticulocalbin 1	4.14	3.94e-06
1416805_at	Fam198b	family with sequence similarity 198, member B	4.14	3.59e-06
1450734_at	Sec16b	SEC16 homolog B (S. cerevisiae)	4.14	6.73e-06
1419376_at	Fibin	fin bud initiation factor homolog (zebrafish)	4.14	3.59e-06
1448789_at	Aldh1a3	aldehyde dehydrogenase family 1, subfamily A3	4.13	1.17e-05
1417928_at	Pdlim4	PDZ and LIM domain 4	4.12	5.09e-06
1420401_a_at	Ramp3	similar to receptor activity modifying protein 3 /// receptor (calcitonin) activity modifying protein 3	4.09	1.2e-06
1417930_at	Nab2	Ngfi-A binding protein 2	4.09	1.48e-06
1423771_at	Prkcdbp	protein kinase C, delta binding protein	4.09	6.73e-06
1452287_at	Msi1	Msi1	4.09	2.19e-05
1425840_a_at	Sema3f	sema domain, immunoglobulin domain (Ig), short basic domain, secreted, (semaphorin) 3F	4.08	1.96e-06
1426759_at	Map4k3	mitogen-activated protein kinase kinase kinase kinase 3	4.06	6.73e-06
1423571_at	S1pr1	sphingosine-1-phosphate receptor 1	4.05	1.96e-06
1451710_at	Oscar	osteoclast associated receptor	3.99	1.14e-05
1416591_at	Rab34	RAB34, member of RAS oncogene family	3.98	6.89e-06
1416716_at	Efs	embryonal Fyn-associated substrate	3.97	2.21e-05
1417272_at	Fam114a1	family with sequence similarity 114, member A1	3.97	1.48e-06
1436970_a_at	Pdgfrb	platelet derived growth factor receptor, beta polypeptide	3.95	1.3e-05
1416675_s_at	Plcd1	phospholipase C, delta 1	3.94	5.69e-06
1419693_at	Colec12	collectin sub-family member 12	3.93	1.75e-06
1422545_at	Tbx2	T-box 2	3.93	3.59e-06
1415877_at	Dpysl3	dihydropyrimidinase-like 3	3.91	3.94e-06
1416723_at	Tcf4	transcription factor 4	3.91	1.2e-06
1422771_at	Smad6	MAD homolog 6 (Drosophila)	3.91	1.96e-06
1418169_at	Zcchc14	zinc finger, CCHC domain containing 14	3.9	1.62e-05
1460365_a_at	Dnm1	dynamin 1	3.89	7.21e-07
1417818_at	Wwtr1	WW domain containing transcription regulator 1	3.88	5.81e-06
1427986_a_at	Col16a1	collagen, type XVI, alpha 1	3.87	6.73e-06
1452309_at	Cgnl1	cingulin-like 1	3.86	2.19e-05
1455466_at	Gpr133	G protein-coupled receptor 133	3.85	2.19e-05
1451978_at	Loxl1	lysyl oxidase-like 1	3.83	6.73e-06
1454974_at	Ntn1	netrin 1	3.82	1.17e-05
1419434_at	Slc2a10	solute carrier family 2 (facilitated glucose transporter), member 10	3.81	7.49e-06
1423628_s_at	Pcdhga1 /// Pcdhga10 /// Pcdhga11 /// Pcdhga12 /// Pcdhga2 /// Pcdhga3 /// Pcdhga4 /// Pcdhga5 /// Pcdhga6 /// Pcdhga7 /// Pcdhga8 /// Pcdhga9 /// Pcdhgb1 /// Pcdhgb2 /// Pcdhgb4 /// Pcdhgb5 /// Pcdhgb6 /// Pcdhgb7 /// Pcdhgb8 /// Pcdhgc3 /// Pcdhgc4 /// Pcdhgc5	protocadherin gamma subfamily A, 1 /// protocadherin gamma subfamily A, 10 /// protocadherin gamma subfamily A, 11 /// protocadherin gamma subfamily A, 12 /// protocadherin gamma subfamily A, 2 /// protocadherin gamma subfamily A, 3 /// protocadherin gamma subfamily A, 4 /// protocadherin gamma subfamily A, 5 /// protocadherin gamma subfamily A, 6 /// protocadherin gamma subfamily A, 7 /// protoc…	3.81	2.19e-05
1450881_s_at	Gpr137b	G protein-coupled receptor 137B	3.8	1.2e-06
1449873_at	Bmp8a	bone morphogenetic protein 8a	3.78	6.73e-06
1450779_at	Fabp7	fatty acid binding protein 7, brain	3.78	1.17e-05
1418421_at	Bcl6b	B-cell CLL/lymphoma 6, member B	3.77	2.21e-05
1451415_at	1810011O10Rik	RIKEN cDNA 1810011O10 gene	3.76	2.19e-05
1435394_s_at	Rhoc	ras homolog gene family, member C	3.75	2.21e-05
1433490_s_at	Epb4.1l2	erythrocyte protein band 4.1-like 2	3.74	3.59e-06
1451236_at	Rerg	RAS-like, estrogen-regulated, growth-inhibitor	3.74	3.59e-06
1421198_at	Itgav	integrin alpha V	3.73	9.87e-06
1427086_at	Slit3	Slit homolog 3 (Drosophila)	3.73	3.59e-06
1423164_at	Gpr137b-ps	G protein-coupled receptor 137B /// G protein-coupled receptor 137B, pseudogene	3.72	3.59e-06
1424394_at	Selm	selenoprotein M	3.71	2.19e-05
1454677_at	Timp2	tissue inhibitor of metalloproteinase 2	3.69	5.59e-06
1423052_at	Arf4	ADP-ribosylation factor 4	3.68	1.96e-06
1452752_at	Lepre1	leprecan 1	3.68	2.2e-05
1419483_at	C3ar1	complement component 3a receptor 1	3.68	1.3e-05
1417040_a_at	Bok	BCL2-related ovarian killer protein	3.67	6.73e-06
1424450_at	Gprc5c	G protein-coupled receptor, family C, group 5, member C	3.66	1.17e-05
1426642_at	Fn1	fibronectin 1	3.66	2.19e-05
1426782_at	Gpr125	G protein-coupled receptor 125	3.66	3.59e-06
1453014_a_at	Sec31a	Sec31 homolog A (S. cerevisiae)	3.63	1.62e-05
1459911_at	Cdr2l	cerebellar degeneration-related protein 2-like	3.62	1.75e-06
1419703_at	Col5a3	collagen, type V, alpha 3	3.61	2.19e-05
1426555_at	Scpep1	serine carboxypeptidase 1	3.6	2.19e-05
1424133_at	Tmem98	transmembrane protein 98	3.59	1.48e-06
1421424_a_at	Anpep	alanyl (membrane) aminopeptidase	3.59	1.48e-06
1417552_at	Fap	fibroblast activation protein	3.59	1.75e-06
1455741_a_at	Ece1	endothelin converting enzyme 1	3.56	7.64e-06
1435525_at	Kctd17	potassium channel tetramerisation domain containing 17	3.56	1.62e-05
1417732_at	Anxa8	annexin A8	3.56	5.16e-06
1418090_at	Plvap	plasmalemma vesicle associated protein	3.55	6.73e-06
1451591_a_at	Efnb1	ephrin B1	3.54	3.59e-06
1418499_a_at	Kcne3	potassium voltage-gated channel, Isk-related subfamily, gene 3	3.52	6.73e-06
1460718_s_at	Mtch1	mitochondrial carrier homolog 1 (C. elegans)	3.51	1.75e-06
1439256_x_at	Gpr137b-ps	G protein-coupled receptor 137B, pseudogene	3.51	3.59e-06
1417595_at	Meox1	mesenchyme homeobox 1	3.49	2.19e-05
1450475_at	Dlx3	distal-less homeobox 3	3.49	1.96e-06
1448742_at	Snai1	snail homolog 1 (Drosophila)	3.49	1.2e-06
1418711_at	Pdgfa	platelet derived growth factor, alpha	3.48	1.85e-06
1422942_at	Galr2	galanin receptor 2	3.48	1.48e-06
1418788_at	Tek	endothelial-specific receptor tyrosine kinase	3.48	6.73e-06
1416289_at	Plod1	procollagen-lysine, 2-oxoglutarate 5-dioxygenase 1	3.47	1.62e-05
1452094_at	P4ha1	procollagen-proline, 2-oxoglutarate 4-dioxygenase (proline 4-hydroxylase), alpha 1 polypeptide	3.46	2.19e-05
1424376_at	Cdc42ep1	CDC42 effector protein (Rho GTPase binding) 1	3.44	1.17e-05
1422587_at	Tmem45a	transmembrane protein 45a	3.44	2.19e-05
1416601_a_at	Rcan1	regulator of calcineurin 1	3.42	3.59e-06
1417862_at	Fam181b	family with sequence similarity 181, member B	3.41	2.19e-05
1418187_at	Ramp2	receptor (calcitonin) activity modifying protein 2	3.4	6.73e-06
1416529_at	Emp1	epithelial membrane protein 1	3.4	1.62e-05
1416598_at	Glis2	GLIS family zinc finger 2	3.39	2.19e-05
1431375_s_at	Parva	parvin, alpha	3.38	2.19e-05
1418084_at	Nrp1	neuropilin 1	3.38	1.07e-05
1417621_at	Nfatc1	nuclear factor of activated T-cells, cytoplasmic, calcineurin-dependent 1	3.38	7.25e-06
1420842_at	Ptprf	protein tyrosine phosphatase, receptor type, F	3.38	1.3e-05
1452946_a_at	Rftn2	raftlin family member 2	3.37	1.3e-05
1436665_a_at	Ltbp4	latent transforming growth factor beta binding protein 4	3.37	6.73e-06
1452770_at	Vkorc1	vitamin K epoxide reductase complex, subunit 1	3.37	3.59e-06
1422738_at	Ddr2	discoidin domain receptor family, member 2	3.36	2.19e-05
1418602_at	Cdh15	cadherin 15	3.35	6.73e-06
1416782_s_at	Praf2	PRA1 domain family 2	3.34	1.68e-05
1452280_at	Farp1	FERM, RhoGEF (Arhgef) and pleckstrin domain protein 1 (chondrocyte-derived)	3.33	6.73e-06
1416298_at	Mmp9	matrix metallopeptidase 9	3.32	1.96e-06
1416503_at	Lxn	latexin	3.32	6.73e-06
1421840_at	Abca1	ATP-binding cassette, sub-family A (ABC1), member 1	3.32	6.73e-06
1433670_at	Emp2	epithelial membrane protein 2	3.32	6.73e-06
1431055_a_at	Snx10	sorting nexin 10	3.31	3.59e-06
1425528_at	Prrx1	paired related homeobox 1	3.31	1.3e-05
1422498_at	Mageh1	melanoma antigen, family H, 1	3.3	5.09e-06
1416666_at	Serpine2	serine (or cysteine) peptidase inhibitor, clade E, member 2	3.29	1.2e-06
1426571_at	Ano1	anoctamin 1, calcium activated chloride channel	3.29	6.73e-06
1420911_a_at	Mfge8	milk fat globule-EGF factor 8 protein	3.29	3.94e-06
1425434_a_at	Msr1	macrophage scavenger receptor 1	3.28	2.19e-05
1426719_at	Apbb2	amyloid beta (A4) precursor protein-binding, family B, member 2	3.26	6.73e-06
1424800_at	Enah	enabled homolog (Drosophila)	3.25	2.19e-05
1448883_at	Lgmn	legumain	3.23	1.62e-05
1415919_at	Npdc1	neural proliferation, differentiation and control gene 1	3.23	6.73e-06
1415870_at	Calu	calumenin	3.22	6.73e-06
1449164_at	Cd68	CD68 antigen	3.22	3.59e-06
1448797_at	Elk3	ELK3, member of ETS oncogene family	3.2	6.73e-06
1418049_at	Ltbp3	latent transforming growth factor beta binding protein 3	3.19	1.48e-06
1426397_at	Tgfbr2	transforming growth factor, beta receptor II	3.18	1.3e-05
1417688_at	Fam20c	family with sequence similarity 20, member C	3.17	3.59e-06
1423926_at	Slc39a13	solute carrier family 39 (metal ion transporter), member 13	3.17	1.96e-06
1449135_at	Sox18	SRY-box containing gene 18	3.17	2.21e-05
1450032_at	Slco2a1	solute carrier organic anion transporter family, member 2a1	3.16	6.73e-06
1437783_x_at	Cnpy2	canopy 2 homolog (zebrafish)	3.15	6.73e-06
1460180_at	Hexb	hexosaminidase B	3.15	1.96e-06
1424356_a_at	Metrnl	meteorin, glial cell differentiation regulator-like	3.15	3.94e-06
1448596_at	Slc6a8	solute carrier family 6 (neurotransmitter transporter, creatine), member 8	3.13	2.45e-05
1416205_at	Glb1	galactosidase, beta 1	3.12	3.94e-06
1417245_at	Gpr180	G protein-coupled receptor 180	3.12	3.94e-06
1425518_at	Rapgef4	Rap guanine nucleotide exchange factor (GEF) 4	3.12	2.19e-05
1422622_at	Nos3	nitric oxide synthase 3, endothelial cell	3.12	6.73e-06
1449368_at	Dcn	decorin	3.11	1.17e-05
1417455_at	Tgfb3	transforming growth factor, beta 3	3.11	2.19e-05
1421153_at	Loxl4	lysyl oxidase-like 4	3.1	2.21e-05
1449845_a_at	Ephb4	Eph receptor B4	3.1	1.17e-05
1423110_at	Col1a2	collagen, type I, alpha 2	3.09	1.17e-05
1416749_at	Htra1	HtrA serine peptidase 1	3.08	3.94e-06
1435113_x_at	Stmn3	stathmin-like 3	3.06	6.73e-06
1417327_at	Cav2	caveolin 2	3.06	1.17e-05
1422758_at	Chst2	carbohydrate sulfotransferase 2	3.05	1.96e-06
1449022_at	Nes	nestin	3.04	2.19e-05
1418517_at	Irx3	Iroquois related homeobox 3 (Drosophila)	3.04	1.17e-05
1434089_at	Synpo	synaptopodin	3.04	3.59e-06
1452284_at	Ptprz1	protein tyrosine phosphatase, receptor type Z, polypeptide 1	3.01	6.73e-06
1433546_at	Gns	glucosamine (N-acetyl)-6-sulfatase	3.01	1.2e-06
1448519_at	Tead2	TEA domain family member 2	3	1.17e-05
1424007_at	Gdf10	growth differentiation factor 10	3	2.19e-05
1451601_a_at	Spns2	spinster homolog 2 (Drosophila)	3	1.2e-06
1460415_a_at	Cd40	CD40 antigen	3	2.21e-05
1419292_at	Htra3	HtrA serine peptidase 3	3	3.59e-06
1423513_at	Uhrf1bp1l	UHRF1 (ICBP90) binding protein 1-like	2.98	1.2e-06
1436512_at	Arl4c	ADP-ribosylation factor-like 4C /// similar to ADP-ribosylation factor-like protein 7	2.98	5.09e-06
1450861_at	Fancc	Fanconi anemia, complementation group C	2.96	1.3e-05
1427912_at	Cbr3	carbonyl reductase 3	2.96	1.2e-06
1416564_at	Sox7	SRY-box containing gene 7	2.95	1.17e-05
1418576_at	Yipf5	Yip1 domain family, member 5	2.95	2.21e-05
1448392_at	Sparc	secreted acidic cysteine rich glycoprotein	2.94	1.2e-06
1416576_at	Socs3	suppressor of cytokine signaling 3	2.92	3.94e-06
1423161_s_at	Spred1	sprouty protein with EVH-1 domain 1, related sequence	2.92	2.19e-05
1450782_at	Wnt4	wingless-related MMTV integration site 4	2.91	1.96e-06
1428707_at	Ptms	parathymosin	2.91	2.35e-06
1420895_at	Tgfbr1	transforming growth factor, beta receptor I	2.88	5.09e-06
1426715_s_at	Slc46a1	solute carrier family 46, member 1	2.88	2.21e-05
1420150_at	Spsb1	splA/ryanodine receptor domain and SOCS box containing 1	2.87	1.17e-05
1418102_at	Hes1	hairy and enhancer of split 1 (Drosophila)	2.87	1.96e-06
1455978_a_at	Matn2	matrilin 2	2.86	2.19e-05
1426812_a_at	Fam129b	family with sequence similarity 129, member B	2.85	1.3e-05
1449058_at	Gli1	GLI-Kruppel family member GLI1	2.85	2.45e-05
1427040_at	Mdfic	MyoD family inhibitor domain containing	2.85	1.48e-06
1439368_a_at	Slc9a3r2	solute carrier family 9 (sodium/hydrogen exchanger), member 3 regulator 2	2.84	1.44e-05
1434775_at	Pard3	par-3 (partitioning defective 3) homolog (C. elegans)	2.84	2.21e-05
1423593_a_at	Csf1r	colony stimulating factor 1 receptor	2.84	6.29e-06
1423153_x_at	Cfh	complement component factor h /// similar to complement component factor H	2.83	1.43e-05
1415961_at	Itm2c	integral membrane protein 2C	2.83	5.09e-06
1415999_at	Hey1	hairy/enhancer-of-split related with YRPW motif 1	2.82	1.3e-05
1455871_s_at	LOC100047518 /// Rpl13 /// Tax1bp3	tax1-binding protein 3-like /// ribosomal protein L13 /// Tax1 (human T cell leukemia virus type I) binding protein 3	2.82	6.73e-06
1450448_at	Stc1	stanniocalcin 1	2.81	2.19e-05
1422934_x_at	Defa-rs7	defensin, alpha, related sequence 7	2.81	6.73e-06
1418981_at	Casp12	caspase 12	2.81	6.73e-06
1448460_at	Acvr1	activin A receptor, type 1	2.81	2.19e-05
1415972_at	Marcks	myristoylated alanine rich protein kinase C substrate	2.79	4.11e-06
1416693_at	Foxc2	forkhead box C2	2.79	2.21e-05
1417865_at	Tnfaip1	tumor necrosis factor, alpha-induced protein 1 (endothelial)	2.78	6.73e-06
1418080_at	B4galt2	UDP-Gal:betaGlcNAc beta 1,4- galactosyltransferase, polypeptide 2 /// coiled-coil domain containing 24	2.78	3.59e-06
1422507_at	Cstb	cystatin B	2.77	6.83e-06
1448156_at	Tff1	trefoil factor 1	2.77	6.73e-06
1417143_at	Lpar1	lysophosphatidic acid receptor 1	2.76	3.59e-06
1425560_a_at	S100a16	S100 calcium binding protein A16	2.75	2.19e-05
1452381_at	Creb3l2	cAMP responsive element binding protein 3-like 2	2.73	3.59e-06
1421960_at	Adcy3	adenylate cyclase 3	2.73	3.59e-06
1438919_x_at	Fdft1	farnesyl diphosphate farnesyl transferase 1 /// predicted gene 6781	2.73	1.3e-05
1460220_a_at	Csf1	colony stimulating factor 1 (macrophage)	2.72	1.24e-05
1417706_at	Naglu	alpha-N-acetylglucosaminidase (Sanfilippo disease IIIB)	2.72	2.19e-05
1416305_at	Sh3bp4	SH3-domain binding protein 4	2.72	2.19e-05
1417870_x_at	Ctsz	cathepsin Z	2.71	8.13e-06
1448184_at	Fkbp1a	FK506 binding protein 1a	2.71	9.55e-06
1451789_a_at	Ryk	receptor-like tyrosine kinase	2.7	1.96e-06
1420713_a_at	Mdfi	MyoD family inhibitor	2.7	2.21e-05
1417533_a_at	Itgb5	integrin beta 5	2.7	6.73e-06
1425567_a_at	Anxa5	annexin A5	2.69	1.17e-05
1425296_a_at	Rgs3	regulator of G-protein signaling 3	2.69	1.3e-05
1426708_at	Antxr2	anthrax toxin receptor 2	2.69	2.21e-05
1452303_at	Arhgef10	Rho guanine nucleotide exchange factor (GEF) 10	2.68	6.73e-06
1417328_at	Ercc1	excision repair cross-complementing rodent repair deficiency, complementation group 1	2.68	1.96e-06
1417409_at	Jun	Jun oncogene	2.67	1.62e-05
1417070_at	Cyp4v3	cytochrome P450, family 4, subfamily v, polypeptide 3	2.67	1.62e-05
1420811_a_at	Ctnnb1	catenin (cadherin associated protein), beta 1	2.65	1.17e-05
1418075_at	St6galnac4	ST6 (alpha-N-acetyl-neuraminyl-2,3-beta-galactosyl-1,3)-N-acetylgalactosaminide alpha-2,6-sialyltransferase 4	2.65	1.17e-05
1449625_at	---	---	2.64	1.17e-05
1436836_x_at	Cnn3	calponin 3, acidic /// similar to calponin 3, acidic	2.64	1.17e-05
1423909_at	Tmem176a	transmembrane protein 176A	2.62	1.17e-05
1450634_at	Atp6v1a	ATPase, H+ transporting, lysosomal V1 subunit A	2.62	3.77e-06
1449144_at	Gna11	guanine nucleotide binding protein, alpha 11	2.61	2.19e-05
1424424_at	Slc39a1	solute carrier family 39 (zinc transporter), member 1	2.61	3.59e-06
1435089_at	2010111I01Rik	RIKEN cDNA 2010111I01 gene	2.6	2.19e-05
1435857_s_at	Aplp1	amyloid beta (A4) precursor-like protein 1	2.6	1.17e-05
1448276_at	Tspan4	tetraspanin 4	2.59	1.17e-05
1416949_s_at	Slc39a7	solute carrier family 39 (zinc transporter), member 7	2.59	2.45e-05
1418058_at	Eltd1	EGF, latrophilin seven transmembrane domain containing 1	2.58	1.17e-05
1418884_x_at	Tuba1a	tubulin, alpha 1A	2.58	1.62e-05
1423816_at	Cxx1a /// Cxx1b	CAAX box 1 homolog A (human) /// CAAX box 1 homolog B (human)	2.58	2.21e-05
1417644_at	Sspn	sarcospan	2.57	2.19e-05
1435056_x_at	Pofut2	protein O-fucosyltransferase 2	2.56	1.9e-05
1424468_s_at	Phldb1	pleckstrin homology-like domain, family B, member 1	2.55	1.96e-06
1424138_at	Rhbdf1	rhomboid family 1 (Drosophila)	2.54	1.3e-05
1424769_s_at	Cald1	caldesmon 1	2.54	2.45e-05
1449408_at	Jam2	junction adhesion molecule 2	2.53	1.17e-05
1450056_at	Apc	adenomatosis polyposis coli	2.53	2.19e-05
1436959_x_at	Nelf	nasal embryonic LHRH factor	2.53	6.73e-06
1451716_at	Mafb	v-maf musculoaponeurotic fibrosarcoma oncogene family, protein B (avian)	2.53	6.73e-06
1427442_a_at	App	amyloid beta (A4) precursor protein	2.52	1.62e-05
1417982_at	Insig2	insulin induced gene 2	2.51	1.15e-05
1424058_at	Prrc1	proline-rich coiled-coil 1	2.51	2.21e-05
1420965_a_at	Enc1	ectodermal-neural cortex 1	2.5	2.45e-05
1448136_at	Enpp2	ectonucleotide pyrophosphatase/phosphodiesterase 2	2.5	2.21e-05
1424740_at	Creb3	cAMP responsive element binding protein 3	2.5	1.17e-05
1421223_a_at	Anxa4	annexin A4	2.48	1.62e-05
1450199_a_at	Stab1	stabilin 1	2.48	2.45e-05
1448128_at	Ctsa	cathepsin A	2.47	3.59e-06
1434931_at	Neo1	neogenin	2.47	2.19e-05
1449357_at	2310030G06Rik	RIKEN cDNA 2310030G06 gene	2.47	2.19e-05
1416762_at	S100a10	S100 calcium binding protein A10 (calpactin)	2.47	1.62e-05
1434379_at	Mxd4	Max dimerization protein 4	2.47	1.62e-05
1426373_at	Ski	ski sarcoma viral oncogene homolog (avian)	2.46	2.19e-05
1427964_at	Cmtm8	CKLF-like MARVEL transmembrane domain containing 8	2.46	2.19e-05
1417507_at	Cyb561	cytochrome b-561	2.46	3.94e-06
1423186_at	Tiam2	T-cell lymphoma invasion and metastasis 2	2.46	1.17e-05
1427891_at	Gimap6	GTPase, IMAP family member 6	2.45	2.19e-05
1419638_at	Efnb2	ephrin B2	2.43	2.21e-05
1423892_at	Apbb1	amyloid beta (A4) precursor protein-binding, family B, member 1	2.42	2.2e-05
1432057_a_at	Prdm5	PR domain containing 5	2.4	2.21e-05
1420635_a_at	Tcirg1	T-cell, immune regulator 1, ATPase, H+ transporting, lysosomal V0 protein A3	2.39	1.17e-05
1428922_at	Tril	TLR4 interactor with leucine-rich repeats	2.38	1.3e-05
1422449_s_at	Rcn2	reticulocalbin 2	2.37	3.59e-06
1419061_at	Rhod	ras homolog gene family, member D	2.36	1.3e-05
1430619_a_at	Mvk	similar to mevalonate kinase /// mevalonate kinase	2.35	6.73e-06
1428626_at	Lysmd2	LysM, putative peptidoglycan-binding, domain containing 2	2.35	1.3e-05
1417753_at	Pkd2	polycystic kidney disease 2	2.35	2.19e-05
1434500_at	LOC100862618 /// Ttyh2	protein tweety homolog 2-like /// tweety homolog 2 (Drosophila)	2.34	2.19e-05
1417302_at	Rcor2	REST corepressor 2	2.33	1.17e-05
1448996_at	Rom1	rod outer segment membrane protein 1	2.32	1.17e-05
1427195_at	Slc26a2	solute carrier family 26 (sulfate transporter), member 2	2.31	1.3e-05
1415932_x_at	Atp9a	ATPase, class II, type 9A	2.3	6.73e-06
1426873_s_at	Jup	junction plakoglobin	2.28	2.21e-05
1426750_at	Flnb	filamin, beta	2.28	1.3e-05
1460648_at	Nr2f6	nuclear receptor subfamily 2, group F, member 6	2.27	2.19e-05
1423267_s_at	Itga5	integrin alpha 5 (fibronectin receptor alpha)	2.26	2.19e-05
1416901_at	Npc2	Niemann Pick type C2	2.25	3.94e-06
1449488_at	Pitx1	paired-like homeodomain transcription factor 1	2.24	1.17e-05
1425391_a_at	Osbpl5	oxysterol binding protein-like 5	2.2	2.19e-05
1449024_a_at	Hexa	hexosaminidase A	2.18	1.17e-05
1420907_at	Cd2ap	CD2-associated protein	2.17	2.19e-05
1452196_a_at	Nckap1	NCK-associated protein 1	2.16	3.94e-06
1417545_at	Trpv4	transient receptor potential cation channel, subfamily V, member 4	2.13	1.3e-05
1415818_at	Anxa6	annexin A6	2.09	2.19e-05
1426855_at	Arhgef25	Rho guanine nucleotide exchange factor (GEF) 25	2.06	1.62e-05
1434557_at	Hip1	huntingtin interacting protein 1	2.05	2.19e-05
1424894_at	Rab13	RAB13, member RAS oncogene family	2.03	2.19e-05
1448209_a_at	Slc22a17	solute carrier family 22 (organic cation transporter), member 17	2.02	2.45e-05
1416094_at	Adam9	a disintegrin and metallopeptidase domain 9 (meltrin gamma)	2.01	2.21e-05
1419082_at	Serpinb2	serine (or cysteine) peptidase inhibitor, clade B, member 2	-10.15	2.19e-05
1427221_at	Slc6a20a	solute carrier family 6 (neurotransmitter transporter), member 20A	-10	2.19e-05
1450291_s_at	Ms4a4c	membrane-spanning 4-domains, subfamily A, member 4C	-9.74	2.21e-05
1418601_at	Aldh1a7	aldehyde dehydrogenase family 1, subfamily A7	-9.3	1.17e-05
1460259_s_at	Clca1 /// Clca2	chloride channel calcium activated 1 /// chloride channel calcium activated 2	-8.86	1.96e-06
1436419_a_at	1700097N02Rik	RIKEN cDNA 1700097N02 gene	-8.11	1.48e-06
1419411_at	Tac2	tachykinin 2	-7.87	7.21e-07
1433893_s_at	Spag5	sperm associated antigen 5	-7.44	2.19e-05
1424722_at	1300017J02Rik	RIKEN cDNA 1300017J02 gene	-7.25	1.17e-05
1416757_at	Zwilch	Zwilch, kinetochore associated, homolog (Drosophila)	-7.19	1.02e-05
1427707_a_at	Stil	Scl/Tal1 interrupting locus	-7.04	2.19e-05
1417600_at	Slc15a2	solute carrier family 15 (H+/peptide transporter), member 2	-7	1.96e-06
1449061_a_at	Prim1	DNA primase, p49 subunit	-6.89	1.62e-05
1427541_x_at	Hmmr	hyaluronan mediated motility receptor (RHAMM)	-6.89	8.48e-06
1426002_a_at	Cdc7	cell division cycle 7 (S. cerevisiae)	-6.67	1.17e-05
1419534_at	Olr1	oxidized low density lipoprotein (lectin-like) receptor 1	-6.65	6.73e-06
1427313_at	Ptgir	prostaglandin I receptor (IP)	-6.26	2.19e-05
1416333_at	Dok2	docking protein 2	-6.24	2.21e-05
1448899_s_at	Rad51ap1	RAD51 associated protein 1	-6.19	2.19e-05
1417656_at	Mybl2	myeloblastosis oncogene-like 2	-6.17	6.73e-06
1418264_at	Cenpk	centromere protein K	-6.14	3.59e-06
1451563_at	Emr4	EGF-like module containing, mucin-like, hormone receptor-like sequence 4	-6	1.75e-06
1436922_at	Lrr1	leucine rich repeat protein 1	-5.98	6.89e-06
1450677_at	Chek1	checkpoint kinase 1 homolog (S. pombe)	-5.79	6.73e-06
1422944_a_at	Diap3	diaphanous homolog 3 (Drosophila)	-5.71	6.73e-06
1419402_at	Mns1	meiosis-specific nuclear structural protein 1	-5.71	6.73e-06
1429294_at	Trip13	thyroid hormone receptor interactor 13	-5.69	3.77e-06
1452242_at	Cep55	centrosomal protein 55	-5.68	7.21e-07
1448730_at	Cpa3	carboxypeptidase A3, mast cell	-5.66	6.73e-06
1425288_at	Samd11	sterile alpha motif domain containing 11	-5.64	4.43e-07
1421366_at	Clec5a	C-type lectin domain family 5, member a	-5.6	2.19e-05
1435998_at	Ccnb1ip1	cyclin B1 interacting protein 1	-5.58	1.3e-05
1448466_at	Cdca5	cell division cycle associated 5	-5.54	2.21e-05
1427305_at	Piga	phosphatidylinositol glycan anchor biosynthesis, class A	-5.5	2.19e-05
1417122_at	Vav3	vav 3 oncogene	-5.49	1.62e-05
1459923_at	Bex6	brain expressed gene 6	-5.44	1.1e-06
1425374_at	Oas3	2'-5' oligoadenylate synthetase 3	-5.38	2.19e-05
1418919_at	Sgol1	shugoshin-like 1 (S. pombe)	-5.3	1.96e-06
1433408_a_at	Mcm10	minichromosome maintenance deficient 10 (S. cerevisiae)	-5.25	2.19e-05
1429527_a_at	Plscr1	phospholipid scramblase 1	-5.24	3.94e-06
1436077_a_at	Fcho1	FCH domain only 1	-5.19	2.54e-06
1416832_at	Slc39a8	solute carrier family 39 (metal ion transporter), member 8	-5.17	2.19e-05
1448016_at	Sass6	spindle assembly 6 homolog (C. elegans)	-5.14	3.94e-06
1420330_at	Clec4e	C-type lectin domain family 4, member e	-5.14	3.59e-06
1450476_at	Cnr2	cannabinoid receptor 2 (macrophage)	-5.13	2.21e-05
1449453_at	Bst1	bone marrow stromal cell antigen 1	-5.06	1.27e-05
1420719_at	Tex15	testis expressed gene 15	-4.95	1.17e-05
1453047_at	Tspo2	translocator protein 2	-4.85	1.62e-05
1420994_at	B3gnt5	UDP-GlcNAc:betaGal beta-1,3-N-acetylglucosaminyltransferase 5	-4.8	3.94e-06
1419406_a_at	Bcl11a	B-cell CLL/lymphoma 11A (zinc finger protein)	-4.74	2.19e-05
1428105_at	Tpx2	TPX2, microtubule-associated protein homolog (Xenopus laevis)	-4.72	1.96e-06
1422016_a_at	Cenph	centromere protein H	-4.64	2.19e-05
1455904_at	Gas5 /// Snord47	growth arrest specific 5 /// small nucleolar RNA, C/D box 47	-4.64	2.19e-05
1452278_a_at	Hace1	HECT domain and ankyrin repeat containing, E3 ubiquitin protein ligase 1	-4.62	6.73e-06
1436707_x_at	Ncaph	non-SMC condensin I complex, subunit H	-4.61	3.94e-06
1417639_at	Slc22a4	solute carrier family 22 (organic cation transporter), member 4	-4.6	1.62e-05
1453239_a_at	Ankrd22	ankyrin repeat domain 22	-4.56	2.19e-05
1422653_at	Cep70	centrosomal protein 70	-4.49	3.59e-06
1417074_at	Ceacam10	carcinoembryonic antigen-related cell adhesion molecule 10	-4.45	1.17e-05
1422708_at	Pik3cg	phosphoinositide-3-kinase, catalytic, gamma polypeptide	-4.44	2.21e-05
1451103_at	Haus4	HAUS augmin-like complex, subunit 4	-4.43	2.19e-05
1429692_s_at	Gch1	GTP cyclohydrolase 1	-4.43	1.62e-05
1422700_at	Alox12	arachidonate 12-lipoxygenase	-4.43	2.19e-05
1449829_at	Itgb2l	integrin beta 2-like	-4.36	2.19e-05
1449579_at	Sh3yl1	Sh3 domain YSC-like 1	-4.22	1.62e-05
1426509_s_at	Gfap	glial fibrillary acidic protein	-4.21	2.19e-05
1425837_a_at	Ccrn4l	CCR4 carbon catabolite repression 4-like (S. cerevisiae) /// similar to carbon catabolite repression 4 protein homolog	-4.21	2.21e-05
1436998_at	Sowaha	sosondowah ankyrin repeat domain family member A	-4.17	2.21e-05
1427147_at	Mms22l	MMS22-like, DNA repair protein	-4.16	1.62e-05
1448878_at	Mxd3	Max dimerization protein 3	-4.12	3.06e-06
1416575_at	Cdc45	cell division cycle 45	-4.12	6.73e-06
1424591_at	5830433M19Rik	RIKEN cDNA 5830433M19 gene	-4.08	3.59e-06
1437658_a_at	Snhg1	small nucleolar RNA host gene (non-protein coding) 1	-4.05	1.48e-06
1433543_at	Anln	anillin, actin binding protein	-4.02	2.19e-05
1450053_at	Kif2a	kinesin family member 2A	-3.95	1.62e-05
1438096_a_at	Dtymk	deoxythymidylate kinase	-3.95	2.19e-05
1424229_at	Dyrk3	dual-specificity tyrosine-(Y)-phosphorylation regulated kinase 3	-3.88	2.21e-05
1427539_a_at	Zwint	ZW10 interactor	-3.88	2.19e-05
1452732_at	Asprv1	aspartic peptidase, retroviral-like 1	-3.87	1.62e-05
1449134_s_at	Spic	Spi-C transcription factor (Spi-1/PU.1 related)	-3.84	2.45e-05
1425029_a_at	Mboat2	membrane bound O-acyltransferase domain containing 2	-3.83	6.73e-06
1459994_x_at	Tfr2	transferrin receptor 2	-3.82	1.62e-05
1453840_at	Pabpc1	predicted gene 8276 /// poly(A) binding protein, cytoplasmic 1	-3.6	7.21e-07
1424171_a_at	Hagh	hydroxyacyl glutathione hydrolase	-3.58	2.6e-06
1418206_at	Sdf2l1	stromal cell-derived factor 2-like 1	-3.57	3.94e-06
1428492_at	Glipr2	GLI pathogenesis-related 2	-3.55	2.19e-05
1449482_at	Hist3h2ba /// Hist3h2bb-ps	histone cluster 3, H2ba /// histone cluster 3, H2bb, pseudogene	-3.54	1.17e-05
1421098_at	Stap1	similar to stem cell adaptor protein STAP-1 /// signal transducing adaptor family member 1	-3.5	1.62e-05
1455730_at	Dlgap5	discs, large (Drosophila) homolog-associated protein 5	-3.49	2.19e-05
1427269_at	Srsf11	serine/arginine-rich splicing factor 11	-3.47	1.3e-05
1435331_at	Pyhin1	pyrin and HIN domain family, member 1	-3.42	1.75e-06
1449310_at	Ptger2	prostaglandin E receptor 2 (subtype EP2)	-3.42	1.62e-05
1451306_at	Cdca7l	cell division cycle associated 7 like	-3.4	2.19e-05
1416969_at	Gtse1	G two S phase expressed protein 1	-3.4	3.94e-06
1452070_at	Dedd2	death effector domain-containing DNA binding protein 2	-3.36	3.94e-06
1425400_a_at	Cited4	Cbp/p300-interacting transactivator, with Glu/Asp-rich carboxy-terminal domain, 4	-3.35	6.73e-06
1419537_at	Tfec	transcription factor EC	-3.35	2.21e-05
1422704_at	Gyk	glycerol kinase	-3.29	6.73e-06
1455435_s_at	Chdh	choline dehydrogenase	-3.27	2.19e-05
1453107_s_at	4933413G19Rik /// Foxm1 /// Pebp1	RIKEN cDNA 4933413G19 gene /// forkhead box M1 /// phosphatidylethanolamine binding protein 1	-3.25	3.59e-06
1451796_s_at	Hdc	histidine decarboxylase	-3.25	2.19e-05
1449010_at	Hspa4l	heat shock protein 4 like	-3.23	3.94e-06
1419909_at	Mphosph9	M-phase phosphoprotein 9	-3.22	2.19e-05
1452715_at	Haus5	HAUS augmin-like complex, subunit 5	-3.22	2.19e-05
1436269_s_at	Htra2	HtrA serine peptidase 2	-3.21	1.62e-05
1422808_s_at	Dock2	dedicator of cyto-kinesis 2	-3.19	2.19e-05
1449614_s_at	AI314976	expressed sequence AI314976	-3.19	2.19e-05
1426261_s_at	LOC100048662 /// LOC100048744 /// Ugt1a1 /// Ugt1a10 /// Ugt1a2 /// Ugt1a5 /// Ugt1a6a /// Ugt1a6b /// Ugt1a7c /// Ugt1a9	UDP-glucuronosyltransferase 1-9-like /// UDP-glucuronosyltransferase 1-9-like /// UDP glucuronosyltransferase 1 family, polypeptide A1 /// UDP glycosyltransferase 1 family, polypeptide A10 /// UDP glucuronosyltransferase 1 family, polypeptide A2 /// UDP glucuronosyltransferase 1 family, polypeptide A5 /// UDP glucuronosyltransferase 1 family, polypeptide A6A /// UDP glucuronosyltransferase 1 fami…	-3.19	1.44e-05
1439422_a_at	Fam132a	family with sequence similarity 132, member A	-3.18	6.73e-06
1427061_at	Rbbp8	retinoblastoma binding protein 8	-3.17	2.19e-05
1449038_at	Hsd11b1	hydroxysteroid 11-beta dehydrogenase 1	-3.14	2.19e-05
1422922_at	Recql4	RecQ protein-like 4	-3.12	2.19e-05
1424021_at	Arl6ip6	ADP-ribosylation factor-like 6 interacting protein 6	-3.11	6.73e-06
1437051_at	Dffb	DNA fragmentation factor, beta subunit	-3.1	1.02e-05
1423169_at	Taf7	TAF7 RNA polymerase II, TATA box binding protein (TBP)-associated factor	-3.09	5.09e-06
1451044_at	Sip1	survival of motor neuron protein interacting protein 1	-3.05	2.45e-05
1432273_a_at	Darc	Duffy blood group, chemokine receptor	-3.02	6.73e-06
1449046_a_at	Josd2	Josephin domain containing 2	-3.01	2.19e-05
1426217_at	Tmem216	transmembrane protein 216	-2.99	2.19e-05
1427590_at	Zfp39	zinc finger protein 39	-2.94	3.59e-06
1423861_at	Plekhf2	pleckstrin homology domain containing, family F (with FYVE domain) member 2	-2.94	2.19e-05
1448650_a_at	Pole	polymerase (DNA directed), epsilon	-2.93	2.19e-05
1448187_at	Pold1	polymerase (DNA directed), delta 1, catalytic subunit	-2.88	2.19e-05
1456442_at	Rab3il1	RAB3A interacting protein (rabin3)-like 1	-2.88	8.15e-06
1450188_s_at	Lipg	lipase, endothelial	-2.87	2.45e-05
1434748_at	Ckap2	cytoskeleton associated protein 2	-2.86	3.59e-06
1424181_at	41888	septin 6	-2.77	1.02e-05
1435114_at	Wdhd1	WD repeat and HMG-box DNA binding protein 1	-2.77	2.19e-05
1417800_at	Parp2	poly (ADP-ribose) polymerase family, member 2	-2.77	1.17e-05
1450090_at	Zfp101	zinc finger protein 101	-2.74	2.21e-05
1423714_at	Asf1b	ASF1 anti-silencing function 1 homolog B (S. cerevisiae)	-2.72	2.21e-05
1424254_at	Ifitm1	interferon induced transmembrane protein 1	-2.71	2.21e-05
1434836_at	Nfatc2ip	nuclear factor of activated T-cells, cytoplasmic, calcineurin-dependent 2 interacting protein	-2.68	2.21e-05
1418344_at	Tmem8	transmembrane protein 8 (five membrane-spanning domains)	-2.64	2.45e-05
1424841_s_at	Rbks	ribokinase	-2.63	1.02e-05
1438690_at	Tyms	Thymidylate synthase	-2.63	3.59e-06
1450059_at	Fancg	Fanconi anemia, complementation group G	-2.58	2.45e-05
1433533_x_at	Prkag1	protein kinase, AMP-activated, gamma 1 non-catalytic subunit	-2.57	2.19e-05
1449013_at	Eef2k	eukaryotic elongation factor-2 kinase	-2.5	1.17e-05
1449155_at	Polr3g	polymerase (RNA) III (DNA directed) polypeptide G	-2.49	1.17e-05
1426271_at	Smc5	structural maintenance of chromosomes 5	-2.48	2.19e-05
1450112_a_at	Gas2	growth arrest specific 2	-2.44	6.73e-06
1448671_at	Ube2e3	ubiquitin-conjugating enzyme E2E 3, UBC4/5 homolog (yeast)	-2.35	6.73e-06
1423735_a_at	Wdr36	WD repeat domain 36	-2.33	2.21e-05
1428052_a_at	Zmym1	zinc finger, MYM domain containing 1	-2.29	1.17e-05
1435573_at	Otud5	OTU domain containing 5	-2.29	2.19e-05
1436816_at	Nup133	nucleoporin 133	-2.29	2.19e-05
1420444_at	Slc22a3	solute carrier family 22 (organic cation transporter), member 3	-2.27	1.17e-05
1448917_at	Med30	mediator complex subunit 30	-2.24	6.73e-06
1430447_a_at	Lair1	leukocyte-associated Ig-like receptor 1	-2.24	2.45e-05
1417891_at	Spsb3	splA/ryanodine receptor domain and SOCS box containing 3	-2.23	2.21e-05
1439047_s_at	Recql	RecQ protein-like	-2.23	1.17e-05
1425830_a_at	Cinp /// LOC640972	cyclin-dependent kinase 2 interacting protein /// cyclin-dependent kinase 2-interacting protein-like	-2.2	2.19e-05
1460209_at	Usp39	ubiquitin specific peptidase 39	-2.19	6.73e-06
1426910_at	Pawr	PRKC, apoptosis, WT1, regulator	-2.18	2.19e-05
1419267_at	Nfyb	nuclear transcription factor-Y beta	-2.17	1.3e-05
1424899_at	Nmnat3	nicotinamide nucleotide adenylyltransferase 3	-2.16	2.19e-05
1450400_at	Tgs1	trimethylguanosine synthase homolog (S. cerevisiae)	-2.15	1.3e-05
1423646_at	Zdhhc3	zinc finger, DHHC domain containing 3	-2.13	2.19e-05
1415916_a_at	Mthfd1	methylenetetrahydrofolate dehydrogenase (NADP+ dependent), methenyltetrahydrofolate cyclohydrolase, formyltetrahydrofolate synthase	-2.08	2.45e-05
1437553_at	Brcc3	BRCA1/BRCA2-containing complex, subunit 3	-2.05	2.19e-05

## Sheet: Table S1C Common OB-BMST
Probe Set ID	Gene Symbol	Gene Title	Fold-change VCaP xenografts	FDR VCaP xenografts	Fold-change C4-2B xenografts	FDR C4-2B xenografts
1416514_a_at	Fscn1	fascin homolog 1, actin bundling protein (Strongylocentrotus purpuratus)	19.61	4.11e-06	25.93	1.75e-06
1425575_at	Epha3	Eph receptor A3	17.53	1.2e-06	14.39	1.51e-06
1460227_at	Timp1	tissue inhibitor of metalloproteinase 1	17.24	1.59e-07	11.5	1.33e-07
1456733_x_at	Serpinh1	serine (or cysteine) peptidase inhibitor, clade H, member 1	16.96	1.34e-06	10.57	2.26e-06
1425658_at	Cd109	CD109 antigen	12.62	1.2e-06	4.84	8.2e-06
1416572_at	Mmp14	matrix metallopeptidase 14 (membrane-inserted)	12.28	2.67e-06	9.86	2.9e-06
1448228_at	Lox	lysyl oxidase	12.03	1.09e-06	8.18	1.75e-06
1424051_at	Col4a2	collagen, type IV, alpha 2	10.44	2.19e-05	15.36	3.84e-06
1424131_at	Col6a3	collagen, type VI, alpha 3	10.43	1.62e-05	10.27	6.87e-06
1449632_s_at	Fkbp10	FK506 binding protein 10	9.93	2.71e-06	6.01	5.9e-06
1427919_at	Srpx2	sushi-repeat-containing protein, X-linked 2	9.39	1.2e-06	5.66	3.84e-06
1427457_a_at	Bmp1	bone morphogenetic protein 1	9.11	1.34e-06	4.29	3.84e-06
1452035_at	Col4a1	collagen, type IV, alpha 1	8.95	2.19e-05	13.55	3.84e-06
1448254_at	Ptn	pleiotrophin	8.55	1.2e-06	16.02	3.08e-07
1431856_a_at	C1qtnf6	C1q and tumor necrosis factor related protein 6	8.27	1.48e-06	5.77	2.74e-06
1417599_at	Cd276	CD276 antigen	8.1	3.59e-06	5.33	8.2e-06
1417012_at	Sdc2	syndecan 2	7.75	1.76e-06	5.42	2.29e-06
1416136_at	Mmp2	matrix metallopeptidase 2	7.61	6.95e-07	6.83	6.06e-07
1448593_at	Wisp1	WNT1 inducible signaling pathway protein 1	7.43	1.34e-06	5.53	2.24e-06
1450652_at	Ctsk	cathepsin K	7.32	1.1e-06	4.08	3.84e-06
1423606_at	Postn	periostin, osteoblast specific factor	7.12	1.48e-06	6.89	1.51e-06
1449531_at	Leprel2	leprecan-like 2	7.02	1.2e-06	4.95	2.74e-06
1419665_a_at	Nupr1	nuclear protein 1	6.97	9.81e-07	3.8	1.75e-06
1416741_at	Col5a1	collagen, type V, alpha 1	6.84	5.13e-06	5.29	2.74e-06
1452595_at	Adamts4	a disintegrin-like and metallopeptidase (reprolysin type) with thrombospondin type 1 motif, 4	6.82	3.59e-06	5.96	3.84e-06
1416357_a_at	Mcam	melanoma cell adhesion molecule	6.78	2.21e-05	10.04	3.84e-06
1451342_at	Spon1	spondin 1, (f-spondin) extracellular matrix protein	6.67	1.29e-05	6.89	1.96e-06
1448755_at	Col15a1	collagen, type XV, alpha 1	6.37	1.17e-05	7.13	3.84e-06
1425582_a_at	Emcn	endomucin	6.3	1.75e-06	6.85	1.1e-06
1420807_a_at	Dlk2	delta-like 2 homolog (Drosophila)	6.1	6.73e-06	6.85	1.96e-06
1415943_at	Sdc1	syndecan 1	6.07	6.93e-07	3.88	2.24e-06
1418455_at	Copz2	coatomer protein complex, subunit zeta 2	5.92	1.48e-06	3.81	5.9e-06
1424099_at	Gpx8	glutathione peroxidase 8 (putative)	5.87	1.2e-06	2.95	8.2e-06
1422437_at	Col5a2	collagen, type V, alpha 2	5.84	4.35e-06	4.94	3.86e-06
1438886_at	Heyl	hairy/enhancer-of-split related with YRPW motif-like	5.81	1.68e-05	8.49	1.85e-06
1449670_x_at	Gpr137b	G protein-coupled receptor 137B /// similar to Gpr137b protein	5.76	1.48e-06	5.27	1.75e-06
1422706_at	Pmepa1	prostate transmembrane protein, androgen induced 1	5.63	5.83e-07	5.04	6.03e-07
1417256_at	Mmp13	matrix metallopeptidase 13	5.6	1.2e-06	3.83	3.84e-06
1450958_at	Tm4sf1	transmembrane 4 superfamily member 1	5.57	2.19e-05	7.66	2.74e-06
1416498_at	Ppic	peptidylprolyl isomerase C	5.49	1.96e-06	4.22	3.84e-06
1417282_at	Mmp23	matrix metallopeptidase 23	5.48	1.17e-05	5.39	8.2e-06
1416630_at	Id3	inhibitor of DNA binding 3	5.47	1.59e-07	3.57	6.32e-07
1448475_at	Olfml3	olfactomedin-like 3	5.44	1.2e-06	3.37	5.9e-06
1427020_at	Scara3	scavenger receptor class A, member 3	5.32	3.59e-06	3.71	8.31e-06
1427318_s_at	Myof	myoferlin	5.22	1.17e-05	6.14	3.84e-06
1427883_a_at	Col3a1	collagen, type III, alpha 1	5.21	3.59e-06	10.77	2.24e-06
1452421_at	Hoxa3	homeo box A3	5.16	1.48e-06	4.08	1.96e-06
1434181_at	Fermt2	fermitin family homolog 2 (Drosophila)	5.13	6.11e-06	4.72	3.84e-06
1436736_x_at	D0H4S114	DNA segment, human D4S114	4.93	1.96e-06	8.47	5.8e-07
1423669_at	Col1a1	collagen, type I, alpha 1	4.82	1.96e-06	3.54	4.87e-06
1425458_a_at	Grb10	growth factor receptor bound protein 10	4.77	1.48e-06	3.58	2.74e-06
1423677_at	Fkbp9	FK506 binding protein 9	4.7	1.47e-06	4.32	1.24e-06
1421045_at	Mrc2	mannose receptor, C type 2	4.67	7.11e-06	3.72	3.84e-06
1423725_at	Pls3	plastin 3 (T-isoform)	4.64	7.21e-07	4.42	6.32e-07
1451119_a_at	Fbln1	fibulin 1	4.62	1.17e-05	5.59	2.79e-06
1450882_s_at	Gpr137b /// Gpr137b-ps	G protein-coupled receptor 137B /// G protein-coupled receptor 137B, pseudogene	4.61	2.03e-06	3.68	1.92e-06
1426399_at	Vwa1	von Willebrand factor A domain containing 1	4.6	3.94e-06	4.11	3.84e-06
1418843_at	Slc30a4	solute carrier family 30 (zinc transporter), member 4	4.59	1.48e-06	3.52	3.84e-06
1424807_at	Lama4	laminin, alpha 4	4.58	2.19e-05	5.39	5.9e-06
1448323_a_at	Bgn	biglycan	4.57	3.76e-06	4.76	1.74e-06
1448788_at	Cd200	CD200 antigen	4.41	1.2e-06	2.83	5.9e-06
1431057_a_at	Prss23	protease, serine, 23	4.41	2.21e-05	15.05	5.31e-07
1424114_s_at	Lamb1	laminin B1	4.38	2.21e-05	5.72	3.93e-06
1422571_at	Thbs2	thrombospondin 2	4.38	2.2e-05	6.48	2.79e-06
1452492_a_at	Slc37a2	solute carrier family 37 (glycerol-3-phosphate transporter), member 2	4.33	1.59e-07	2.2	1.96e-06
1417963_at	Pltp	phospholipid transfer protein	4.3	9.64e-07	5.44	3.83e-07
1424187_at	Ccdc80	coiled-coil domain containing 80	4.28	2.19e-05	3.97	7.54e-06
1431609_a_at	Acp5	acid phosphatase 5, tartrate resistant	4.26	7.21e-07	2.46	5.9e-06
1416114_at	Sparcl1	SPARC-like 1	4.26	1.17e-05	10.37	5.8e-07
1456084_x_at	Fmod	fibromodulin	4.23	8.59e-06	6.85	1.02e-06
1417400_at	Rai14	retinoic acid induced 14	4.23	6.73e-06	3.59	8.2e-06
1415806_at	Plat	plasminogen activator, tissue	4.22	1.17e-05	14.91	2.24e-07
1455812_x_at	Vasn	vasorin	4.22	4.67e-06	4.11	2.74e-06
1427005_at	Plk2	polo-like kinase 2 (Drosophila)	4.21	8.15e-06	4.58	3.84e-06
1448510_at	Efna1	ephrin A1	4.18	1.43e-05	4.8	3.84e-06
1416805_at	Fam198b	family with sequence similarity 198, member B	4.14	3.59e-06	3.04	6.87e-06
1419376_at	Fibin	fin bud initiation factor homolog (zebrafish)	4.14	3.59e-06	5.35	7.33e-07
1417928_at	Pdlim4	PDZ and LIM domain 4	4.12	5.09e-06	4.8	1.75e-06
1420401_a_at	Ramp3	similar to receptor activity modifying protein 3 /// receptor (calcitonin) activity modifying protein 3	4.09	1.2e-06	6.35	2.24e-07
1417930_at	Nab2	Ngfi-A binding protein 2	4.09	1.48e-06	2.69	8.2e-06
1423771_at	Prkcdbp	protein kinase C, delta binding protein	4.09	6.73e-06	4.28	3.84e-06
1425840_a_at	Sema3f	sema domain, immunoglobulin domain (Ig), short basic domain, secreted, (semaphorin) 3F	4.08	1.96e-06	3.66	4.65e-06
1423571_at	S1pr1	sphingosine-1-phosphate receptor 1	4.05	1.96e-06	3.77	1.75e-06
1417272_at	Fam114a1	family with sequence similarity 114, member A1	3.97	1.48e-06	3.14	2.74e-06
1436970_a_at	Pdgfrb	platelet derived growth factor receptor, beta polypeptide	3.95	1.3e-05	7.7	3.31e-06
1415877_at	Dpysl3	dihydropyrimidinase-like 3	3.91	3.94e-06	3.39	5.9e-06
1416723_at	Tcf4	transcription factor 4	3.91	1.2e-06	3.81	7.33e-07
1422771_at	Smad6	MAD homolog 6 (Drosophila)	3.91	1.96e-06	3.74	1.75e-06
1417818_at	Wwtr1	WW domain containing transcription regulator 1	3.88	5.81e-06	4.21	1.98e-06
1427986_a_at	Col16a1	collagen, type XVI, alpha 1	3.87	6.73e-06	3.43	5.9e-06
1451978_at	Loxl1	lysyl oxidase-like 1	3.83	6.73e-06	7.05	6.32e-07
1450881_s_at	Gpr137b	G protein-coupled receptor 137B	3.8	1.2e-06	3.38	1.51e-06
1451415_at	1810011O10Rik	RIKEN cDNA 1810011O10 gene	3.76	2.19e-05	5.17	1.96e-06
1423164_at	Gpr137b-ps	G protein-coupled receptor 137B /// G protein-coupled receptor 137B, pseudogene	3.72	3.59e-06	3.23	4.43e-06
1454677_at	Timp2	tissue inhibitor of metalloproteinase 2	3.69	5.59e-06	3.56	3.2e-06
1423052_at	Arf4	ADP-ribosylation factor 4	3.68	1.96e-06	2.84	5.9e-06
1419483_at	C3ar1	complement component 3a receptor 1	3.68	1.3e-05	5.38	1.75e-06
1426642_at	Fn1	fibronectin 1	3.66	2.19e-05	5.24	1.75e-06
1459911_at	Cdr2l	cerebellar degeneration-related protein 2-like	3.62	1.75e-06	2.55	8.2e-06
1419703_at	Col5a3	collagen, type V, alpha 3	3.61	2.19e-05	11.83	4.83e-07
1421424_a_at	Anpep	alanyl (membrane) aminopeptidase	3.59	1.48e-06	4.75	6.32e-07
1417552_at	Fap	fibroblast activation protein	3.59	1.75e-06	3.31	1.75e-06
1455741_a_at	Ece1	endothelin converting enzyme 1	3.56	7.64e-06	3.23	6.07e-06
1435525_at	Kctd17	potassium channel tetramerisation domain containing 17	3.56	1.62e-05	3.58	6.33e-06
1417732_at	Anxa8	annexin A8	3.56	5.16e-06	3.03	3.84e-06
1418090_at	Plvap	plasmalemma vesicle associated protein	3.55	6.73e-06	4.98	1.1e-06
1418499_a_at	Kcne3	potassium voltage-gated channel, Isk-related subfamily, gene 3	3.52	6.73e-06	4.01	1.96e-06
1460718_s_at	Mtch1	mitochondrial carrier homolog 1 (C. elegans)	3.51	1.75e-06	3.37	1.75e-06
1439256_x_at	Gpr137b-ps	G protein-coupled receptor 137B, pseudogene	3.51	3.59e-06	3.13	3.84e-06
1448742_at	Snai1	snail homolog 1 (Drosophila)	3.49	1.2e-06	2.48	5.9e-06
1418788_at	Tek	endothelial-specific receptor tyrosine kinase	3.48	6.73e-06	4.57	1.1e-06
1416289_at	Plod1	procollagen-lysine, 2-oxoglutarate 5-dioxygenase 1	3.47	1.62e-05	3.28	8.2e-06
1418187_at	Ramp2	receptor (calcitonin) activity modifying protein 2	3.4	6.73e-06	3.65	2.74e-06
1416529_at	Emp1	epithelial membrane protein 1	3.4	1.62e-05	5.15	1.51e-06
1431375_s_at	Parva	parvin, alpha	3.38	2.19e-05	3.39	8.2e-06
1418084_at	Nrp1	neuropilin 1	3.38	1.07e-05	4	2.23e-06
1436665_a_at	Ltbp4	latent transforming growth factor beta binding protein 4	3.37	6.73e-06	7.37	3.08e-07
1421840_at	Abca1	ATP-binding cassette, sub-family A (ABC1), member 1	3.32	6.73e-06	4.05	4.65e-06
1425528_at	Prrx1	paired related homeobox 1	3.31	1.3e-05	4.72	1.75e-06
1416666_at	Serpine2	serine (or cysteine) peptidase inhibitor, clade E, member 2	3.29	1.2e-06	2.42	3.84e-06
1420911_a_at	Mfge8	milk fat globule-EGF factor 8 protein	3.29	3.94e-06	4.9	6.32e-07
1425434_a_at	Msr1	macrophage scavenger receptor 1	3.28	2.19e-05	3.73	4.5e-06
1426719_at	Apbb2	amyloid beta (A4) precursor protein-binding, family B, member 2	3.26	6.73e-06	2.89	5.9e-06
1448883_at	Lgmn	legumain	3.23	1.62e-05	5.6	7.33e-07
1415870_at	Calu	calumenin	3.22	6.73e-06	2.97	5.9e-06
1449164_at	Cd68	CD68 antigen	3.22	3.59e-06	3.48	1.75e-06
1448797_at	Elk3	ELK3, member of ETS oncogene family	3.2	6.73e-06	3.58	1.96e-06
1418049_at	Ltbp3	latent transforming growth factor beta binding protein 3	3.19	1.48e-06	2.47	3.88e-06
1426397_at	Tgfbr2	transforming growth factor, beta receptor II	3.18	1.3e-05	2.98	8.2e-06
1423926_at	Slc39a13	solute carrier family 39 (metal ion transporter), member 13	3.17	1.96e-06	2.39	8.2e-06
1449135_at	Sox18	SRY-box containing gene 18	3.17	2.21e-05	3.44	6.87e-06
1450032_at	Slco2a1	solute carrier organic anion transporter family, member 2a1	3.16	6.73e-06	4.34	2.68e-06
1460180_at	Hexb	hexosaminidase B	3.15	1.96e-06	2.93	2.24e-06
1422622_at	Nos3	nitric oxide synthase 3, endothelial cell	3.12	6.73e-06	3.22	2.77e-06
1417455_at	Tgfb3	transforming growth factor, beta 3	3.11	2.19e-05	5.52	7.33e-07
1449845_a_at	Ephb4	Eph receptor B4	3.1	1.17e-05	3.37	3.84e-06
1416749_at	Htra1	HtrA serine peptidase 1	3.08	3.94e-06	3.24	1.75e-06
1417327_at	Cav2	caveolin 2	3.06	1.17e-05	2.94	6.87e-06
1449022_at	Nes	nestin	3.04	2.19e-05	3.26	5.9e-06
1434089_at	Synpo	synaptopodin	3.04	3.59e-06	3.75	1.1e-06
1433546_at	Gns	glucosamine (N-acetyl)-6-sulfatase	3.01	1.2e-06	3.09	7.33e-07
1419292_at	Htra3	HtrA serine peptidase 3	3	3.59e-06	3.3	1.51e-06
1423513_at	Uhrf1bp1l	UHRF1 (ICBP90) binding protein 1-like	2.98	1.2e-06	2.32	3.84e-06
1436512_at	Arl4c	ADP-ribosylation factor-like 4C /// similar to ADP-ribosylation factor-like protein 7	2.98	5.09e-06	2.77	3.84e-06
1450861_at	Fancc	Fanconi anemia, complementation group C	2.96	1.3e-05	2.95	2.74e-06
1416564_at	Sox7	SRY-box containing gene 7	2.95	1.17e-05	3.53	1.75e-06
1448392_at	Sparc	secreted acidic cysteine rich glycoprotein	2.94	1.2e-06	2.35	3.84e-06
1416576_at	Socs3	suppressor of cytokine signaling 3	2.92	3.94e-06	2.43	8.2e-06
1428707_at	Ptms	parathymosin	2.91	2.35e-06	2.6	3.5e-06
1420895_at	Tgfbr1	transforming growth factor, beta receptor I	2.88	5.09e-06	2.49	6.87e-06
1420150_at	Spsb1	splA/ryanodine receptor domain and SOCS box containing 1	2.87	1.17e-05	2.65	4.97e-06
1418102_at	Hes1	hairy and enhancer of split 1 (Drosophila)	2.87	1.96e-06	2.8	1.75e-06
1426812_a_at	Fam129b	family with sequence similarity 129, member B	2.85	1.3e-05	3.18	3.84e-06
1427040_at	Mdfic	MyoD family inhibitor domain containing	2.85	1.48e-06	3.56	5.8e-07
1439368_a_at	Slc9a3r2	solute carrier family 9 (sodium/hydrogen exchanger), member 3 regulator 2	2.84	1.44e-05	3.42	4.17e-06
1415961_at	Itm2c	integral membrane protein 2C	2.83	5.09e-06	2.47	5.9e-06
1415999_at	Hey1	hairy/enhancer-of-split related with YRPW motif 1	2.82	1.3e-05	2.89	5.9e-06
1450448_at	Stc1	stanniocalcin 1	2.81	2.19e-05	3.89	1.75e-06
1422934_x_at	Defa-rs7	defensin, alpha, related sequence 7	2.81	6.73e-06	4.34	6.32e-07
1418981_at	Casp12	caspase 12	2.81	6.73e-06	3.26	1.75e-06
1415972_at	Marcks	myristoylated alanine rich protein kinase C substrate	2.79	4.11e-06	2.72	3.7e-06
1417865_at	Tnfaip1	tumor necrosis factor, alpha-induced protein 1 (endothelial)	2.78	6.73e-06	2.68	4.87e-06
1422507_at	Cstb	cystatin B	2.77	6.83e-06	2.37	8.2e-06
1448156_at	Tff1	trefoil factor 1	2.77	6.73e-06	3.17	1.75e-06
1425560_a_at	S100a16	S100 calcium binding protein A16	2.75	2.19e-05	2.94	5.9e-06
1452381_at	Creb3l2	cAMP responsive element binding protein 3-like 2	2.73	3.59e-06	2.28	5.9e-06
1421960_at	Adcy3	adenylate cyclase 3	2.73	3.59e-06	2.48	3.84e-06
1417870_x_at	Ctsz	cathepsin Z	2.71	8.13e-06	3.11	1.53e-06
1448184_at	Fkbp1a	FK506 binding protein 1a	2.71	9.55e-06	2.66	5.21e-06
1451789_a_at	Ryk	receptor-like tyrosine kinase	2.7	1.96e-06	2.4	3.84e-06
1417533_a_at	Itgb5	integrin beta 5	2.7	6.73e-06	3.66	2.79e-06
1425567_a_at	Anxa5	annexin A5	2.69	1.17e-05	2.93	3.84e-06
1452303_at	Arhgef10	Rho guanine nucleotide exchange factor (GEF) 10	2.68	6.73e-06	2.93	1.96e-06
1417328_at	Ercc1	excision repair cross-complementing rodent repair deficiency, complementation group 1	2.68	1.96e-06	2.32	3.84e-06
1417409_at	Jun	Jun oncogene	2.67	1.62e-05	2.99	3.84e-06
1436836_x_at	Cnn3	calponin 3, acidic /// similar to calponin 3, acidic	2.64	1.17e-05	3.37	2.79e-06
1424424_at	Slc39a1	solute carrier family 39 (zinc transporter), member 1	2.61	3.59e-06	2.37	3.84e-06
1435857_s_at	Aplp1	amyloid beta (A4) precursor-like protein 1	2.6	1.17e-05	2.58	5.9e-06
1418058_at	Eltd1	EGF, latrophilin seven transmembrane domain containing 1	2.58	1.17e-05	2.52	5.9e-06
1418884_x_at	Tuba1a	tubulin, alpha 1A	2.58	1.62e-05	2.71	5.9e-06
1423816_at	Cxx1a /// Cxx1b	CAAX box 1 homolog A (human) /// CAAX box 1 homolog B (human)	2.58	2.21e-05	2.7	8.2e-06
1417644_at	Sspn	sarcospan	2.57	2.19e-05	2.96	3.84e-06
1424468_s_at	Phldb1	pleckstrin homology-like domain, family B, member 1	2.55	1.96e-06	2.05	5.9e-06
1424138_at	Rhbdf1	rhomboid family 1 (Drosophila)	2.54	1.3e-05	2.46	6.87e-06
1424769_s_at	Cald1	caldesmon 1	2.54	2.45e-05	4.49	3.82e-06
1450056_at	Apc	adenomatosis polyposis coli	2.53	2.19e-05	2.92	3.84e-06
1436959_x_at	Nelf	nasal embryonic LHRH factor	2.53	6.73e-06	2.27	6.87e-06
1451716_at	Mafb	v-maf musculoaponeurotic fibrosarcoma oncogene family, protein B (avian)	2.53	6.73e-06	2.41	3.88e-06
1421223_a_at	Anxa4	annexin A4	2.48	1.62e-05	3.59	4.87e-06
1448128_at	Ctsa	cathepsin A	2.47	3.59e-06	2.34	2.74e-06
1426373_at	Ski	ski sarcoma viral oncogene homolog (avian)	2.46	2.19e-05	2.59	6.87e-06
1427964_at	Cmtm8	CKLF-like MARVEL transmembrane domain containing 8	2.46	2.19e-05	2.98	2.74e-06
1427891_at	Gimap6	GTPase, IMAP family member 6	2.45	2.19e-05	2.6	6.33e-06
1419638_at	Efnb2	ephrin B2	2.43	2.21e-05	3.84	1.1e-06
1428922_at	Tril	TLR4 interactor with leucine-rich repeats	2.38	1.3e-05	2.52	3.84e-06
1422449_s_at	Rcn2	reticulocalbin 2	2.37	3.59e-06	2.28	2.77e-06
1430619_a_at	Mvk	similar to mevalonate kinase /// mevalonate kinase	2.35	6.73e-06	2.38	3.84e-06
1428626_at	Lysmd2	LysM, putative peptidoglycan-binding, domain containing 2	2.35	1.3e-05	2.4	5.9e-06
1434500_at	LOC100862618 /// Ttyh2	protein tweety homolog 2-like /// tweety homolog 2 (Drosophila)	2.34	2.19e-05	2.55	5.9e-06
1426873_s_at	Jup	junction plakoglobin	2.28	2.21e-05	2.7	3.84e-06
1449488_at	Pitx1	paired-like homeodomain transcription factor 1	2.24	1.17e-05	2.53	1.75e-06
1415818_at	Anxa6	annexin A6	2.09	2.19e-05	2.12	8.2e-06
1426855_at	Arhgef25	Rho guanine nucleotide exchange factor (GEF) 25	2.06	1.62e-05	2.21	3.84e-06
1416094_at	Adam9	a disintegrin and metallopeptidase domain 9 (meltrin gamma)	2.01	2.21e-05	2.68	1.75e-06
1419082_at	Serpinb2	serine (or cysteine) peptidase inhibitor, clade B, member 2	-10.15	2.19e-05	-12.5	5.9e-06
1427221_at	Slc6a20a	solute carrier family 6 (neurotransmitter transporter), member 20A	-10	2.19e-05	-11.47	5.9e-06
1450291_s_at	Ms4a4c	membrane-spanning 4-domains, subfamily A, member 4C	-9.74	2.21e-05	-11.74	6.87e-06
1418601_at	Aldh1a7	aldehyde dehydrogenase family 1, subfamily A7	-9.3	1.17e-05	-8.83	5.9e-06
1460259_s_at	Clca1 /// Clca2	chloride channel calcium activated 1 /// chloride channel calcium activated 2	-8.86	1.96e-06	-10.15	1.51e-06
1436419_a_at	1700097N02Rik	RIKEN cDNA 1700097N02 gene	-8.11	1.48e-06	-9.07	1.1e-06
1419411_at	Tac2	tachykinin 2	-7.87	7.21e-07	-8.72	5.8e-07
1433893_s_at	Spag5	sperm associated antigen 5	-7.44	2.19e-05	-8.46	6.38e-06
1424722_at	1300017J02Rik	RIKEN cDNA 1300017J02 gene	-7.25	1.17e-05	-6.77	5.9e-06
1416757_at	Zwilch	Zwilch, kinetochore associated, homolog (Drosophila)	-7.19	1.02e-05	-8.26	2.77e-06
1427707_a_at	Stil	Scl/Tal1 interrupting locus	-7.04	2.19e-05	-9.24	3.84e-06
1417600_at	Slc15a2	solute carrier family 15 (H+/peptide transporter), member 2	-7	1.96e-06	-6.2	1.75e-06
1427541_x_at	Hmmr	hyaluronan mediated motility receptor (RHAMM)	-6.89	8.48e-06	-7.53	3.82e-06
1449061_a_at	Prim1	DNA primase, p49 subunit	-6.89	1.62e-05	-10.08	1.96e-06
1426002_a_at	Cdc7	cell division cycle 7 (S. cerevisiae)	-6.67	1.17e-05	-7.8	3.84e-06
1419534_at	Olr1	oxidized low density lipoprotein (lectin-like) receptor 1	-6.65	6.73e-06	-6.28	3.84e-06
1448899_s_at	Rad51ap1	RAD51 associated protein 1	-6.19	2.19e-05	-11.12	1.75e-06
1417656_at	Mybl2	myeloblastosis oncogene-like 2	-6.17	6.73e-06	-5.77	5.9e-06
1418264_at	Cenpk	centromere protein K	-6.14	3.59e-06	-6.58	1.75e-06
1451563_at	Emr4	EGF-like module containing, mucin-like, hormone receptor-like sequence 4	-6	1.75e-06	-5.73	1.75e-06
1436922_at	Lrr1	leucine rich repeat protein 1	-5.98	6.89e-06	-6.61	2.35e-06
1450677_at	Chek1	checkpoint kinase 1 homolog (S. pombe)	-5.79	6.73e-06	-6.28	2.74e-06
1422944_a_at	Diap3	diaphanous homolog 3 (Drosophila)	-5.71	6.73e-06	-6.1	2.74e-06
1419402_at	Mns1	meiosis-specific nuclear structural protein 1	-5.71	6.73e-06	-6.16	2.74e-06
1429294_at	Trip13	thyroid hormone receptor interactor 13	-5.69	3.77e-06	-7.69	1.35e-06
1452242_at	Cep55	centrosomal protein 55	-5.68	7.21e-07	-9.29	1.33e-07
1448730_at	Cpa3	carboxypeptidase A3, mast cell	-5.66	6.73e-06	-4.67	8.2e-06
1425288_at	Samd11	sterile alpha motif domain containing 11	-5.64	4.43e-07	-5.55	2.24e-07
1448466_at	Cdca5	cell division cycle associated 5	-5.54	2.21e-05	-7.16	3.88e-06
1427305_at	Piga	phosphatidylinositol glycan anchor biosynthesis, class A	-5.5	2.19e-05	-6.69	4.43e-06
1459923_at	Bex6	brain expressed gene 6	-5.44	1.1e-06	-5.71	6.32e-07
1425374_at	Oas3	2'-5' oligoadenylate synthetase 3	-5.38	2.19e-05	-7.03	3.84e-06
1418919_at	Sgol1	shugoshin-like 1 (S. pombe)	-5.3	1.96e-06	-4.99	1.75e-06
1429527_a_at	Plscr1	phospholipid scramblase 1	-5.24	3.94e-06	-8.87	7.33e-07
1436077_a_at	Fcho1	FCH domain only 1	-5.19	2.54e-06	-4.5	2.9e-06
1420330_at	Clec4e	C-type lectin domain family 4, member e	-5.14	3.59e-06	-7.08	1.1e-06
1448016_at	Sass6	spindle assembly 6 homolog (C. elegans)	-5.14	3.94e-06	-5.76	1.75e-06
1449453_at	Bst1	bone marrow stromal cell antigen 1	-5.06	1.27e-05	-5.36	3.82e-06
1420994_at	B3gnt5	UDP-GlcNAc:betaGal beta-1,3-N-acetylglucosaminyltransferase 5	-4.8	3.94e-06	-4.09	5.9e-06
1428105_at	Tpx2	TPX2, microtubule-associated protein homolog (Xenopus laevis)	-4.72	1.96e-06	-5.77	7.33e-07
1422016_a_at	Cenph	centromere protein H	-4.64	2.19e-05	-7.65	1.75e-06
1452278_a_at	Hace1	HECT domain and ankyrin repeat containing, E3 ubiquitin protein ligase 1	-4.62	6.73e-06	-4.37	5.9e-06
1436707_x_at	Ncaph	non-SMC condensin I complex, subunit H	-4.61	3.94e-06	-5.79	1.51e-06
1422653_at	Cep70	centrosomal protein 70	-4.49	3.59e-06	-4.32	1.96e-06
1417074_at	Ceacam10	carcinoembryonic antigen-related cell adhesion molecule 10	-4.45	1.17e-05	-4.04	8.2e-06
1429692_s_at	Gch1	GTP cyclohydrolase 1	-4.43	1.62e-05	-4.46	6.87e-06
1449579_at	Sh3yl1	Sh3 domain YSC-like 1	-4.22	1.62e-05	-4.51	5.9e-06
1425837_a_at	Ccrn4l	CCR4 carbon catabolite repression 4-like (S. cerevisiae) /// similar to carbon catabolite repression 4 protein homolog	-4.21	2.21e-05	-5.09	5.9e-06
1426509_s_at	Gfap	glial fibrillary acidic protein	-4.21	2.19e-05	-4.4	6.87e-06
1436998_at	Sowaha	sosondowah ankyrin repeat domain family member A	-4.17	2.21e-05	-4.63	6.87e-06
1427147_at	Mms22l	MMS22-like, DNA repair protein	-4.16	1.62e-05	-3.95	8.2e-06
1416575_at	Cdc45	cell division cycle 45	-4.12	6.73e-06	-3.38	8.2e-06
1448878_at	Mxd3	Max dimerization protein 3	-4.12	3.06e-06	-3.89	1.75e-06
1424591_at	5830433M19Rik	RIKEN cDNA 5830433M19 gene	-4.08	3.59e-06	-4.85	1.51e-06
1437658_a_at	Snhg1	small nucleolar RNA host gene (non-protein coding) 1	-4.05	1.48e-06	-4.76	4.86e-06
1433543_at	Anln	anillin, actin binding protein	-4.02	2.19e-05	-5.54	1.96e-06
1438096_a_at	Dtymk	deoxythymidylate kinase	-3.95	2.19e-05	-5.62	2.68e-06
1450053_at	Kif2a	kinesin family member 2A	-3.95	1.62e-05	-4.68	3.84e-06
1427539_a_at	Zwint	ZW10 interactor	-3.88	2.19e-05	-4.75	5.03e-06
1425029_a_at	Mboat2	membrane bound O-acyltransferase domain containing 2	-3.83	6.73e-06	-4.19	1.75e-06
1459994_x_at	Tfr2	transferrin receptor 2	-3.82	1.62e-05	-3.98	5.9e-06
1453840_at	Pabpc1	predicted gene 8276 /// poly(A) binding protein, cytoplasmic 1	-3.6	7.21e-07	-4.89	1.33e-07
1424171_a_at	Hagh	hydroxyacyl glutathione hydrolase	-3.58	2.6e-06	-2.85	5.9e-06
1418206_at	Sdf2l1	stromal cell-derived factor 2-like 1	-3.57	3.94e-06	-3.3	3.84e-06
1449482_at	Hist3h2ba /// Hist3h2bb-ps	histone cluster 3, H2ba /// histone cluster 3, H2bb, pseudogene	-3.54	1.17e-05	-3.61	3.84e-06
1421098_at	Stap1	similar to stem cell adaptor protein STAP-1 /// signal transducing adaptor family member 1	-3.5	1.62e-05	-3.47	6.87e-06
1427269_at	Srsf11	serine/arginine-rich splicing factor 11	-3.47	1.3e-05	-4.38	1.75e-06
1435331_at	Pyhin1	pyrin and HIN domain family, member 1	-3.42	1.75e-06	-3.34	1.75e-06
1451306_at	Cdca7l	cell division cycle associated 7 like	-3.4	2.19e-05	-4.02	3.84e-06
1416969_at	Gtse1	G two S phase expressed protein 1	-3.4	3.94e-06	-2.85	6.33e-06
1452070_at	Dedd2	death effector domain-containing DNA binding protein 2	-3.36	3.94e-06	-3.67	1.75e-06
1419537_at	Tfec	transcription factor EC	-3.35	2.21e-05	-3.46	8.31e-06
1422704_at	Gyk	glycerol kinase	-3.29	6.73e-06	-3.54	2.74e-06
1455435_s_at	Chdh	choline dehydrogenase	-3.27	2.19e-05	-3.5	5.9e-06
1453107_s_at	4933413G19Rik /// Foxm1 /// Pebp1	RIKEN cDNA 4933413G19 gene /// forkhead box M1 /// phosphatidylethanolamine binding protein 1	-3.25	3.59e-06	-3.23	1.75e-06
1451796_s_at	Hdc	histidine decarboxylase	-3.25	2.19e-05	-3.39	8.2e-06
1449010_at	Hspa4l	heat shock protein 4 like	-3.23	3.94e-06	-2.93	3.88e-06
1452715_at	Haus5	HAUS augmin-like complex, subunit 5	-3.22	2.19e-05	-3.5	6.33e-06
1419909_at	Mphosph9	M-phase phosphoprotein 9	-3.22	2.19e-05	-3.64	4.43e-06
1436269_s_at	Htra2	HtrA serine peptidase 2	-3.21	1.62e-05	-3.33	5.9e-06
1449614_s_at	AI314976	expressed sequence AI314976	-3.19	2.19e-05	-3.54	5.9e-06
1426261_s_at	LOC100048662 /// LOC100048744 /// Ugt1a1 /// Ugt1a10 /// Ugt1a2 /// Ugt1a5 /// Ugt1a6a /// Ugt1a6b /// Ugt1a7c /// Ugt1a9	UDP-glucuronosyltransferase 1-9-like /// UDP-glucuronosyltransferase 1-9-like /// UDP glucuronosyltransferase 1 family, polypeptide A1 /// UDP glycosyltransferase 1 family, polypeptide A10 /// UDP glucuronosyltransferase 1 family, polypeptide A2 /// UDP glucuronosyltransferase 1 family, polypeptide A5 /// UDP glucuronosyltransferase 1 family, polypeptide A6A /// UDP glucuronosyltransferase 1 fami…	-3.19	1.44e-05	-3.34	4.87e-06
1439422_a_at	Fam132a	family with sequence similarity 132, member A	-3.18	6.73e-06	-3.94	1.75e-06
1427061_at	Rbbp8	retinoblastoma binding protein 8	-3.17	2.19e-05	-4.19	1.75e-06
1424021_at	Arl6ip6	ADP-ribosylation factor-like 6 interacting protein 6	-3.11	6.73e-06	-3.83	1.75e-06
1437051_at	Dffb	DNA fragmentation factor, beta subunit	-3.1	1.02e-05	-3.55	1.96e-06
1423169_at	Taf7	TAF7 RNA polymerase II, TATA box binding protein (TBP)-associated factor	-3.09	5.09e-06	-2.74	5.9e-06
1451044_at	Sip1	survival of motor neuron protein interacting protein 1	-3.05	2.45e-05	-4.64	1.75e-06
1449046_a_at	Josd2	Josephin domain containing 2	-3.01	2.19e-05	-3.65	3.84e-06
1426217_at	Tmem216	transmembrane protein 216	-2.99	2.19e-05	-3.3	5.9e-06
1423861_at	Plekhf2	pleckstrin homology domain containing, family F (with FYVE domain) member 2	-2.94	2.19e-05	-2.99	6.87e-06
1427590_at	Zfp39	zinc finger protein 39	-2.94	3.59e-06	-3.32	1.51e-06
1448650_a_at	Pole	polymerase (DNA directed), epsilon	-2.93	2.19e-05	-3.77	2.74e-06
1448187_at	Pold1	polymerase (DNA directed), delta 1, catalytic subunit	-2.88	2.19e-05	-4.24	6.33e-06
1456442_at	Rab3il1	RAB3A interacting protein (rabin3)-like 1	-2.88	8.15e-06	-3.13	2.74e-06
1434748_at	Ckap2	cytoskeleton associated protein 2	-2.86	3.59e-06	-3.14	1.51e-06
1424181_at	Sept6	septin 6	-2.77	1.02e-05	-2.62	5.9e-06
1417800_at	Parp2	poly (ADP-ribose) polymerase family, member 2	-2.77	1.17e-05	-3.06	2.74e-06
1450090_at	Zfp101	zinc finger protein 101	-2.74	2.21e-05	-2.84	8.31e-06
1423714_at	Asf1b	ASF1 anti-silencing function 1 homolog B (S. cerevisiae)	-2.72	2.21e-05	-3.2	3.88e-06
1424254_at	Ifitm1	interferon induced transmembrane protein 1	-2.71	2.21e-05	-3.24	3.84e-06
1434836_at	Nfatc2ip	nuclear factor of activated T-cells, cytoplasmic, calcineurin-dependent 2 interacting protein	-2.68	2.21e-05	-3.13	4.43e-06
1418344_at	Tmem8	transmembrane protein 8 (five membrane-spanning domains)	-2.64	2.45e-05	-2.77	8.2e-06
1424841_s_at	Rbks	ribokinase	-2.63	1.02e-05	-2.37	8.2e-06
1438690_at	Tyms	Thymidylate synthase	-2.63	3.59e-06	-2.56	2.74e-06
1433533_x_at	Prkag1	protein kinase, AMP-activated, gamma 1 non-catalytic subunit	-2.57	2.19e-05	-2.63	6.87e-06
1449013_at	Eef2k	eukaryotic elongation factor-2 kinase	-2.5	1.17e-05	-2.9	1.96e-06
1449155_at	Polr3g	polymerase (RNA) III (DNA directed) polypeptide G	-2.49	1.17e-05	-2.99	1.75e-06
1426271_at	Smc5	structural maintenance of chromosomes 5	-2.48	2.19e-05	-3.16	1.96e-06
1448671_at	Ube2e3	ubiquitin-conjugating enzyme E2E 3, UBC4/5 homolog (yeast)	-2.35	6.73e-06	-2.43	2.74e-06
1423735_a_at	Wdr36	WD repeat domain 36	-2.33	2.21e-05	-2.92	2.74e-06
1436816_at	Nup133	nucleoporin 133	-2.29	2.19e-05	-2.66	3.84e-06
1428052_a_at	Zmym1	zinc finger, MYM domain containing 1	-2.29	1.17e-05	-2.74	1.75e-06
1448917_at	Med30	mediator complex subunit 30	-2.24	6.73e-06	-2.49	1.75e-06
1439047_s_at	Recql	RecQ protein-like	-2.23	1.17e-05	-2.81	1.51e-06
1423646_at	Zdhhc3	zinc finger, DHHC domain containing 3	-2.13	2.19e-05	-2.59	1.96e-06
1437553_at	Brcc3	BRCA1/BRCA2-containing complex, subunit 3	-2.05	2.19e-05	-2.27	3.84e-06
