# Supplementary material for: The Molecular Signature of the Stroma Response in Prostate Cancer-Induced Osteoblastic Bone Metastasis Highlights Expansion of Hematopoietic and Prostate Epithelial Stem Cell Niches
Source: PLoS One. 2014 Dec 8;9(12):e114530. doi: 10.1371/journal.pone.0114530 (PMC4259356; doi:10.1371/journal.pone.0114530)
Supplement: S2 Table — Differentially expressed genes of the Core OB-BMST: (A) C4-2B xenografts (FDR≤1E-05), (B) VCaP xenografts (FDR≤3E-05) and (C) common to both C4-2B and VCaP. (XLS) [file pone.0114530.s005.xls]

## Sheet: VCaP down (2)
	gene
1419082_at	Serpinb2
1427221_at	Slc6a20a
1450291_s_at	Ms4a4c
1418601_at	Aldh1a7
1460259_s_at	Clca1 /// Clca2
1436419_a_at	1700097N02Rik
1419411_at	Tac2
1433893_s_at	Spag5
1424722_at	1300017J02Rik
1416757_at	Zwilch
1427707_a_at	Stil
1417600_at	Slc15a2
1449061_a_at	Prim1
1427541_x_at	Hmmr
1426002_a_at	Cdc7
1419534_at	Olr1
1448899_s_at	Rad51ap1
1417656_at	Mybl2
1418264_at	Cenpk
1451563_at	Emr4
1436922_at	Lrr1
1450677_at	Chek1
1422944_a_at	Diap3
1419402_at	Mns1
1429294_at	Trip13
1452242_at	Cep55
1448730_at	Cpa3
1425288_at	Samd11
1448466_at	Cdca5
1427305_at	Piga
1459923_at	Bex6
1425374_at	Oas3
1418919_at	Sgol1
1429527_a_at	Plscr1
1436077_a_at	Fcho1
1448016_at	Sass6
1420330_at	Clec4e
1449453_at	Bst1
1420994_at	B3gnt5
1428105_at	Tpx2
1422016_a_at	Cenph
1452278_a_at	Hace1
1436707_x_at	Ncaph
1422653_at	Cep70
1417074_at	Ceacam10
1429692_s_at	Gch1
1449579_at	Sh3yl1
1426509_s_at	Gfap
1425837_a_at	Ccrn4l
1436998_at	Sowaha
1427147_at	Mms22l
1448878_at	Mxd3
1416575_at	Cdc45
1424591_at	5830433M19Rik
1437658_a_at	Snhg1
1433543_at	Anln
1450053_at	Kif2a
1438096_a_at	Dtymk
1427539_a_at	Zwint
1425029_a_at	Mboat2
1459994_x_at	Tfr2
1453840_at	Pabpc1
1424171_a_at	Hagh
1418206_at	Sdf2l1
1449482_at	Hist3h2ba /// Hist3h2bb-ps
1421098_at	Stap1
1427269_at	Srsf11
1435331_at	Pyhin1
1451306_at	Cdca7l
1416969_at	Gtse1
1452070_at	Dedd2
1419537_at	Tfec
1422704_at	Gyk
1455435_s_at	Chdh
1453107_s_at	4933413G19Rik /// Foxm1 /// Pebp1
1451796_s_at	Hdc
1449010_at	Hspa4l
1419909_at	Mphosph9
1452715_at	Haus5
1436269_s_at	Htra2
1449614_s_at	AI314976
1426261_s_at	LOC100048662 /// LOC100048744 /// Ugt1a1 /// Ugt1a10 /// Ugt1a2 /// Ugt1a5 /// Ugt1a6a /// Ugt1a6b /// Ugt1a7c /// Ugt1a9
1439422_a_at	Fam132a
1427061_at	Rbbp8
1424021_at	Arl6ip6
1437051_at	Dffb
1423169_at	Taf7
1451044_at	Sip1
1449046_a_at	Josd2
1426217_at	Tmem216
1427590_at	Zfp39
1423861_at	Plekhf2
1448650_a_at	Pole
1448187_at	Pold1
1456442_at	Rab3il1
1434748_at	Ckap2
1424181_at	Sept6
1417800_at	Parp2
1450090_at	Zfp101
1423714_at	Asf1b
1424254_at	Ifitm1
1434836_at	Nfatc2ip
1418344_at	Tmem8
1424841_s_at	Rbks
1438690_at	Tyms
1433533_x_at	Prkag1
1449013_at	Eef2k
1449155_at	Polr3g
1426271_at	Smc5
1448671_at	Ube2e3
1423735_a_at	Wdr36
1428052_a_at	Zmym1
1436816_at	Nup133
1448917_at	Med30
1439047_s_at	Recql
1423646_at	Zdhhc3
1437553_at	Brcc3
1427313_at	Ptgir
1416333_at	Dok2
1421366_at	Clec5a
1435998_at	Ccnb1ip1
1417122_at	Vav3
1433408_a_at	Mcm10
1416832_at	Slc39a8
1450476_at	Cnr2
1420719_at	Tex15
1453047_at	Tspo2
1419406_a_at	Bcl11a
1455904_at	Gas5 /// Snord47
1417639_at	Slc22a4
1453239_a_at	Ankrd22
1422708_at	Pik3cg
1451103_at	Haus4
1422700_at	Alox12
1449829_at	Itgb2l
1424229_at	Dyrk3
1452732_at	Asprv1
1449134_s_at	Spic
1428492_at	Glipr2
1455730_at	Dlgap5
1449310_at	Ptger2
1425400_a_at	Cited4
1422808_s_at	Dock2
1449038_at	Hsd11b1
1422922_at	Recql4
1432273_a_at	Darc
1450188_s_at	Lipg
1435114_at	Wdhd1
1450059_at	Fancg
1450112_a_at	Gas2
1435573_at	Otud5
1420444_at	Slc22a3
1430447_a_at	Lair1
1417891_at	Spsb3
1425830_a_at	Cinp /// LOC640972
1460209_at	Usp39
1426910_at	Pawr
1419267_at	Nfyb
1424899_at	Nmnat3
1450400_at	Tgs1
1415916_a_at	Mthfd1

## Sheet: Table S2A C4-2B xenografts
Probe Set ID	Gene Symbol	Gene Title	Fold change	FDR
1416514_a_at	Fscn1	fascin homolog 1, actin bundling protein (Strongylocentrotus purpuratus)	25.9265	1.74671e-06
1448254_at	Ptn	pleiotrophin	16.019	3.07863e-07
1415806_at	Plat	plasminogen activator, tissue	14.9073	2.24438e-07
1425575_at	Epha3	Eph receptor A3	14.3884	1.51348e-06
1424762_at	C1qtnf5 /// Mfrp	C1q and tumor necrosis factor related protein 5 /// membrane-type frizzled-related protein	11.9942	7.32912e-07
1418718_at	Cxcl16	chemokine (C-X-C motif) ligand 16	8.61771	4.97411e-06
1436665_a_at	Ltbp4	latent transforming growth factor beta binding protein 4	7.36783	3.07863e-07
1418417_at	Msc	musculin	7.33483	1.4175e-07
1425582_a_at	Emcn	endomucin	6.85183	1.09502e-06
1420807_a_at	Dlk2	delta-like 2 homolog (Drosophila)	6.85128	1.96172e-06
1416021_a_at	Fabp5	fatty acid binding protein 5, epidermal /// predicted gene 6166	6.6261	1.74671e-06
1438144_x_at	Atxn2	ataxin 2 /// similar to ataxin 2	6.52746	1.74671e-06
1450424_a_at	Il18bp	interleukin 18 binding protein	6.51269	5.79736e-07
1420401_a_at	Ramp3	similar to receptor activity modifying protein 3 /// receptor (calcitonin) activity modifying protein 3	6.34746	2.24438e-07
1427318_s_at	Myof	myoferlin	6.13825	3.83907e-06
1449632_s_at	Fkbp10	FK506 binding protein 10	6.0108	5.89628e-06
1416808_at	Nid1	nidogen 1	5.97776	2.74087e-06
1424114_s_at	Lamb1	laminin B1 subunit 1	5.72467	3.929e-06
1422790_at	Nppc	natriuretic peptide precursor type C	5.5987	7.32912e-07
1417963_at	Pltp	phospholipid transfer protein	5.44377	3.82519e-07
1417282_at	Mmp23	matrix metallopeptidase 23	5.39175	8.20151e-06
1419376_at	Fibin	fin bud initiation factor homolog (zebrafish)	5.34798	7.32912e-07
1449670_x_at	Gpr137b	G protein-coupled receptor 137B /// similar to Gpr137b protein	5.26683	1.74671e-06
1423608_at	Itm2a	integral membrane protein 2A	5.15093	5.89628e-06
1448649_at	Enpep	glutamyl aminopeptidase	4.98356	1.74671e-06
1418090_at	Plvap	plasmalemma vesicle associated protein	4.98171	1.09502e-06
1449531_at	Leprel2	leprecan-like 2	4.94898	2.74087e-06
1425658_at	Cd109	CD109 antigen	4.83917	8.20151e-06
1417928_at	Pdlim4	PDZ and LIM domain 4	4.79983	1.74671e-06
1421424_a_at	Anpep	alanyl (membrane) aminopeptidase	4.75052	6.31969e-07
1434181_at	Fermt2	fermitin family homolog 2 (Drosophila)	4.71919	3.84464e-06
1449860_at	Higd1b	HIG1 domain family, member 1B	4.69065	5.89628e-06
1420855_at	Eln	elastin	4.67315	1.18934e-06
1423885_at	Lamc1	laminin, gamma 1	4.60565	8.20151e-06
1427005_at	Plk2	polo-like kinase 2 (Drosophila)	4.58367	3.83907e-06
1418788_at	Tek	endothelial-specific receptor tyrosine kinase	4.57296	1.09502e-06
1423551_at	Cdh13	cadherin 13	4.47967	5.89628e-06
1420913_at	Slco2a1	solute carrier organic anion transporter family, member 2a1	4.33803	2.67627e-06
1423677_at	Fkbp9	FK506 binding protein 9	4.31699	1.23981e-06
1426238_at	Bmp1	bone morphogenetic protein 1	4.29058	3.83907e-06
1423771_at	Prkcdbp	protein kinase C, delta binding protein	4.2832	3.83907e-06
1428891_at	Parm1	prostate androgen-regulated mucin-like protein 1	4.27909	2.79567e-06
1417818_at	Wwtr1	WW domain containing transcription regulator 1	4.20524	1.9827e-06
1448729_a_at	Sept4	septin 4	4.13641	2.24379e-06
1426399_at	Vwa1	von Willebrand factor A domain containing 1	4.1104	3.84464e-06
1455812_x_at	Vasn	vasorin	4.10981	2.74087e-06
1452421_at	Hoxa3	homeo box A3	4.08301	1.96172e-06
1421840_at	Abca1	ATP-binding cassette, sub-family A (ABC1), member 1	4.05142	4.64826e-06
1424187_at	Ccdc80	coiled-coil domain containing 80	3.9719	7.53758e-06
1454862_at	Phldb2	pleckstrin homology-like domain, family B, member 2	3.95533	2.74087e-06
1450448_at	Stc1	stanniocalcin 1	3.89367	1.74671e-06
1419638_at	Efnb2	ephrin B2	3.84125	1.09502e-06
1448613_at	Ecm1	extracellular matrix protein 1	3.832	3.84464e-06
1418455_at	Copz2	coatomer protein complex, subunit zeta 2	3.8108	5.89628e-06
1419666_x_at	Nupr1	nuclear protein 1	3.79514	1.74671e-06
1419734_at	Actb	actin, beta	3.78946	8.20151e-06
1438013_x_at	Dhx32	DEAH (Asp-Glu-Ala-His) box polypeptide 32	3.78831	3.84464e-06
1422904_at	Fmo2	flavin containing monooxygenase 2	3.77643	6.87366e-06
1423571_at	S1pr1	sphingosine-1-phosphate receptor 1	3.77207	1.74671e-06
1419015_at	Wisp2	WNT1 inducible signaling pathway protein 2	3.75733	1.74671e-06
1434089_at	Synpo	synaptopodin	3.75491	1.09502e-06
1422771_at	Smad6	MAD homolog 6 (Drosophila)	3.73616	1.74671e-06
1422446_x_at	Ins2	insulin II	3.73325	6.87366e-06
1421045_at	Mrc2	mannose receptor, C type 2	3.71791	3.83907e-06
1416371_at	Apod	apolipoprotein D	3.7128	5.89628e-06
1427020_at	Scara3	scavenger receptor class A, member 3	3.71253	8.30567e-06
1418892_at	Rhoj	ras homolog gene family, member J	3.70188	5.89628e-06
1448598_at	Mmp17	matrix metallopeptidase 17	3.69959	1.09502e-06
1425840_a_at	Sema3f	sema domain, immunoglobulin domain (Ig), short basic domain, secreted, (semaphorin) 3F	3.65734	4.64826e-06
1418187_at	Ramp2	receptor (calcitonin) activity modifying protein 2	3.64725	2.74087e-06
1435525_at	Kctd17	potassium channel tetramerisation domain containing 17	3.57672	6.32813e-06
1448797_at	Elk3	ELK3, member of ETS oncogene family	3.57529	1.96172e-06
1427040_at	Mdfic	MyoD family inhibitor domain containing	3.56244	5.79736e-07
1419589_at	Cd93	CD93 antigen	3.55453	6.87366e-06
1416564_at	Sox7	SRY-box containing gene 7	3.52669	1.74671e-06
1423380_s_at	Nfatc4	nuclear factor of activated T-cells, cytoplasmic, calcineurin-dependent 4	3.51723	8.20151e-06
1418843_at	Slc30a4	solute carrier family 30 (zinc transporter), member 4	3.51666	3.83907e-06
1418476_at	Crlf1	cytokine receptor-like factor 1	3.51251	1.51348e-06
1420679_a_at	Aig1	androgen-induced 1	3.49493	1.74671e-06
1449135_at	Sox18	SRY-box containing gene 18	3.43706	6.87366e-06
1427986_a_at	Col16a1	collagen, type XVI, alpha 1	3.43168	5.89628e-06
1431208_a_at	Slc9a3r2	solute carrier family 9 (sodium/hydrogen exchanger), member 3 regulator 2	3.41953	4.17361e-06
1422447_at	Ins1	insulin I	3.38896	8.30567e-06
1450881_s_at	Gpr137b	G protein-coupled receptor 137B	3.38468	1.51348e-06
1448475_at	Olfml3	olfactomedin-like 3	3.3749	5.89628e-06
1455570_x_at	Cnn3	calponin 3, acidic /// similar to calponin 3, acidic	3.37177	2.79289e-06
1449845_a_at	Ephb4	Eph receptor B4	3.36843	3.83907e-06
1423630_at	Cygb	cytoglobin	3.32567	2.74087e-06
1416289_at	Plod1	procollagen-lysine, 2-oxoglutarate 5-dioxygenase 1	3.2776	8.20151e-06
1418981_at	Casp12	caspase 12	3.25827	1.74671e-06
1416255_at	Gja4	gap junction protein, alpha 4	3.25095	1.51348e-06
1422068_at	Pou3f1	similar to long overlapping ORF; NH2 terminus uncertain /// POU domain, class 3, transcription factor 1	3.24454	8.20151e-06
1455741_a_at	Ece1	endothelin converting enzyme 1	3.226	6.07237e-06
1422622_at	Nos3	nitric oxide synthase 3, endothelial cell	3.21774	2.76856e-06
1450138_a_at	Serpinb6a	serine (or cysteine) peptidase inhibitor, clade B, member 6a	3.21254	3.84464e-06
1436482_a_at	Sdc3	syndecan 3	3.18127	5.89628e-06
1420211_at	Slc8a1	Slc8a1	3.16368	8.20151e-06
1427126_at	Hspa1b	heat shock protein 1B	3.12212	1.51348e-06
1416407_at	Pea15a	phosphoprotein enriched in astrocytes 15A	3.11201	3.84185e-06
1433546_at	Gns	glucosamine (N-acetyl)-6-sulfatase	3.08926	7.32912e-07
1416855_at	Gas1	growth arrest specific 1	3.04177	1.74671e-06
1421101_a_at	Ldb2	LIM domain binding 2	3.03608	5.89628e-06
1425789_s_at	Anxa8	annexin A8	3.03167	3.83907e-06
1439388_s_at	Bcar1	breast cancer anti-estrogen resistance 1	2.99488	5.89628e-06
1426397_at	Tgfbr2	transforming growth factor, beta receptor II	2.97921	8.20151e-06
1427964_at	Cmtm8	CKLF-like MARVEL transmembrane domain containing 8	2.97851	2.74087e-06
1451093_at	Polr2e	polymerase (RNA) II (DNA directed) polypeptide E	2.97847	8.20151e-06
1417644_at	Sspn	sarcospan	2.95596	3.83907e-06
1447632_at	Fancc	Fanconi anemia, complementation group C	2.95045	2.74087e-06
1452450_at	Atp8b2	ATPase, class I, type 8B, member 2	2.9501	6.87366e-06
1425560_a_at	S100a16	S100 calcium binding protein A16	2.9426	5.89628e-06
1417327_at	Cav2	caveolin 2	2.94242	6.87366e-06
1425525_a_at	P2rx4	purinergic receptor P2X, ligand-gated ion channel 4	2.94054	1.96172e-06
1426791_at	Rusc2	RUN and SH3 domain containing 2	2.93234	7.53758e-06
1460180_at	Hexb	hexosaminidase B	2.93167	2.24379e-06
1452303_at	Arhgef10	Rho guanine nucleotide exchange factor (GEF) 10	2.92958	1.96172e-06
1425567_a_at	Anxa5	annexin A5	2.92627	3.83907e-06
1450056_at	Apc	adenomatosis polyposis coli	2.92314	3.83907e-06
1415999_at	Hey1	hairy/enhancer-of-split related with YRPW motif 1	2.89376	5.89628e-06
1435105_at	Rnf208	ring finger protein 208	2.86296	5.89628e-06
1418271_at	Bhlhe22	basic helix-loop-helix family, member e22	2.84592	1.51348e-06
1423052_at	Arf4	ADP-ribosylation factor 4	2.83631	5.89628e-06
1448788_at	Cd200	CD200 antigen	2.8312	5.89628e-06
1435823_x_at	Egfl7	EGF-like domain 7	2.80831	4.86767e-06
1434743_x_at	Rusc1	RUN and SH3 domain containing 1	2.80712	8.20151e-06
1421452_at	Cdon	cell adhesion molecule-related/down-regulated by oncogenes	2.8057	5.89628e-06
1418102_at	Hes1	hairy and enhancer of split 1 (Drosophila)	2.799	1.74671e-06
1448548_at	Tulp4	tubby like protein 4	2.78933	8.20151e-06
1436512_at	Arl4c	ADP-ribosylation factor-like 4C /// similar to ADP-ribosylation factor-like protein 7	2.76658	3.84464e-06
1417985_at	Nrarp	Notch-regulated ankyrin repeat protein	2.71396	5.89628e-06
1423816_at	Cxx1a /// Cxx1b	CAAX box 1 homolog B (human)	2.69745	8.20151e-06
1426873_s_at	Jup	junction plakoglobin	2.6971	3.83907e-06
1419693_at	Colec12	collectin sub-family member 12	2.69163	8.20151e-06
1417930_at	Nab2	Ngfi-A binding protein 2	2.68661	8.20151e-06
1417866_at	Tnfaip1	tumor necrosis factor, alpha-induced protein 1 (endothelial)	2.68086	4.86767e-06
1416013_at	Pld3	phospholipase D family, member 3	2.66384	1.96172e-06
1448184_at	Fkbp1a	FK506 binding protein 1a	2.65601	5.2124e-06
1433029_at	Kcnj9	potassium inwardly-rectifying channel, subfamily J, member 9	2.64764	3.84464e-06
1433579_at	Tmem30b	transmembrane protein 30B	2.64494	3.83907e-06
1428043_a_at	Cmah	cytidine monophospho-N-acetylneuraminic acid hydroxylase	2.63582	5.89628e-06
1450313_at	Tas1r2	taste receptor, type 1, member 2	2.62394	5.89628e-06
1427891_at	Gimap6	GTPase, IMAP family member 6	2.6033	6.32813e-06
1426373_at	Ski	ski sarcoma viral oncogene homolog (avian)	2.59358	6.87366e-06
1421074_at	Cyp7b1	cytochrome P450, family 7, subfamily b, polypeptide 1	2.58575	5.89628e-06
1435857_s_at	Aplp1	amyloid beta (A4) precursor-like protein 1	2.57828	5.89628e-06
1434500_at	LOC100862618 /// Ttyh2	tweety homolog 2 (Drosophila)	2.55026	5.89628e-06
1459911_at	Cdr2l	cerebellar degeneration-related protein 2-like	2.54506	8.20151e-06
1449488_at	Pitx1	paired-like homeodomain transcription factor 1	2.53336	1.74671e-06
1428922_at	Tril	TLR4 interactor with leucine-rich repeats	2.51643	3.84464e-06
1417747_at	Cplx1	complexin 1	2.51262	8.20151e-06
1417669_at	Abhd12	abhydrolase domain containing 12	2.4961	3.84464e-06
1420895_at	Tgfbr1	transforming growth factor, beta receptor I	2.49362	6.87366e-06
1431933_a_at	Dcp1a	DCP1 decapping enzyme homolog A (S. cerevisiae)	2.48999	6.87366e-06
1421960_at	Adcy3	adenylate cyclase 3	2.4804	3.83907e-06
1432176_a_at	Eng	endoglin	2.47873	6.87366e-06
1448742_at	Snai1	snail homolog 1 (Drosophila)	2.47781	5.89628e-06
1415961_at	Itm2c	integral membrane protein 2C	2.47378	5.89628e-06
1418049_at	Ltbp3	latent transforming growth factor beta binding protein 3	2.47071	3.87598e-06
1451298_at	Plekhh3	pleckstrin homology domain containing, family H (with MyTH4 domain) member 3	2.46291	5.89628e-06
1424138_at	Rhbdf1	rhomboid family 1 (Drosophila)	2.4608	6.87366e-06
1428028_at	Mkl2	MKL/myocardin-like 2	2.45139	2.74087e-06
1416666_at	Serpine2	serine (or cysteine) peptidase inhibitor, clade E, member 2	2.41983	3.83907e-06
1426314_at	Ednrb	endothelin receptor type B	2.41538	2.74087e-06
1416978_at	Fcgrt	Fc receptor, IgG, alpha chain transporter	2.40465	3.83907e-06
1428626_at	Lysmd2	LysM, putative peptidoglycan-binding, domain containing 2	2.40168	5.89628e-06
1451789_a_at	Ryk	receptor-like tyrosine kinase	2.3957	3.83907e-06
1423926_at	Slc39a13	solute carrier family 39 (metal ion transporter), member 13	2.39178	8.20151e-06
1430619_a_at	Mvk	similar to mevalonate kinase /// mevalonate kinase	2.38205	3.83907e-06
1434920_a_at	Evl	Ena-vasodilator stimulated phosphoprotein /// similar to Ena-VASP-like	2.37684	8.20151e-06
1424424_at	Slc39a1	solute carrier family 39 (zinc transporter), member 1	2.37173	3.84464e-06
1422507_at	Cstb	cystatin B	2.37021	8.20151e-06
1450421_at	Tgfa	transforming growth factor alpha	2.33909	8.20151e-06
1423513_at	Uhrf1bp1l	UHRF1 (ICBP90) binding protein 1-like	2.32422	3.83907e-06
1417328_at	Ercc1	excision repair cross-complementing rodent repair deficiency, complementation group 1	2.31829	3.83907e-06
1452381_at	Creb3l2	cAMP responsive element binding protein 3-like 2	2.27991	5.89628e-06
1452344_at	Synj2	synaptojanin 2	2.23131	5.89628e-06
1425852_at	Catsperg1	cation channel, sperm-associated, gamma 1	2.22804	5.89628e-06
1426855_at	Arhgef25	DNA segment, Chr 10, ERATO Doi 610, expressed	2.21492	3.83907e-06
1452492_a_at	Slc37a2	solute carrier family 37 (glycerol-3-phosphate transporter), member 2	2.19763	1.96172e-06
1426230_at	Sphk2	sphingosine kinase 2	2.16767	5.89628e-06
1452843_at	Il6st	interleukin 6 signal transducer	2.1622	6.87366e-06
1426298_at	Irx2	Iroquois related homeobox 2 (Drosophila) /// similar to iroquois-class homeobox protein IRX2	2.15179	4.42969e-06
1415818_at	Anxa6	annexin A6	2.12226	8.20151e-06
1424468_s_at	Phldb1	pleckstrin homology-like domain, family B, member 1	2.04594	5.89628e-06
1427113_s_at	Ttl	tubulin tyrosine ligase	2.01411	8.20151e-06
1422836_at	Mbnl3	muscleblind-like 3 (Drosophila)	-14.345	6.87366e-06
1417541_at	Hells	helicase, lymphoid specific	-13.8287	5.89628e-06
1424292_at	Depdc1a	DEP domain containing 1a	-12.5797	8.20151e-06
1419082_at	Serpinb2	serine (or cysteine) peptidase inhibitor, clade B, member 2	-12.504	5.89628e-06
1427221_at	Slc6a20a	solute carrier family 6 (neurotransmitter transporter), member 20A	-11.4708	5.89628e-06
1448899_s_at	Rad51ap1	RAD51 associated protein 1	-11.1174	1.74671e-06
1419172_at	Dhfr	dihydrofolate reductase	-10.8527	5.89628e-06
1460259_s_at	Clca1 /// Clca2	chloride channel calcium activated 1 /// chloride channel calcium activated 2	-10.1503	1.51348e-06
1449061_a_at	Prim1	DNA primase, p49 subunit	-10.0757	1.96172e-06
1452242_at	Cep55	centrosomal protein 55	-9.29309	1.33068e-07
1427707_a_at	Stil	Scl/Tal1 interrupting locus	-9.23668	3.83907e-06
1429527_a_at	Plscr1	phospholipid scramblase 1	-8.86748	7.32912e-07
1418281_at	Rad51	RAD51 homolog (S. cerevisiae)	-8.66605	5.89628e-06
1433892_at	Spag5	sperm associated antigen 5	-8.46146	6.38497e-06
1416757_at	Zwilch	Zwilch, kinetochore associated, homolog (Drosophila)	-8.25768	2.76856e-06
1426002_a_at	Cdc7	cell division cycle 7 (S. cerevisiae)	-7.804	3.83907e-06
1429294_at	Trip13	thyroid hormone receptor interactor 13	-7.69285	1.34732e-06
1422016_a_at	Cenph	centromere protein H	-7.65315	1.74671e-06
1427541_x_at	Hmmr	hyaluronan mediated motility receptor (RHAMM)	-7.53181	3.82149e-06
1435494_s_at	Dsp	desmoplakin	-7.41376	8.20151e-06
1448466_at	Cdca5	cell division cycle associated 5	-7.1649	3.87598e-06
1420330_at	Clec4e	C-type lectin domain family 4, member e	-7.0789	1.09502e-06
1425374_at	Oas3	2'-5' oligoadenylate synthetase 3	-7.02956	3.83907e-06
1427305_at	Piga	phosphatidylinositol glycan anchor biosynthesis, class A	-6.693	4.42969e-06
1436922_at	Lrr1	leucine rich repeat protein 1	-6.60684	2.3513e-06
1418264_at	Cenpk	centromere protein K	-6.58035	1.74671e-06
1455488_at	Haus6	HAUS augmin-like complex, subunit 6	-6.56826	3.84464e-06
1424256_at	Rdh12	retinol dehydrogenase 12	-6.54312	6.87366e-06
1451095_at	Asns	asparagine synthetase	-6.47356	5.89628e-06
1418828_at	Eri1	exoribonuclease 1	-6.36857	5.89628e-06
1429491_s_at	Rif1	Rap1 interacting factor 1 homolog (yeast)	-6.3528	8.20151e-06
1448721_at	D1Ertd622e	DNA segment, Chr 1, ERATO Doi 622, expressed	-6.27743	8.20151e-06
1419534_at	Olr1	oxidized low density lipoprotein (lectin-like) receptor 1	-6.27614	3.83907e-06
1417600_at	Slc15a2	solute carrier family 15 (H+/peptide transporter), member 2	-6.20476	1.74671e-06
1419402_at	Mns1	meiosis-specific nuclear structural protein 1	-6.15951	2.74087e-06
1422944_a_at	Diap3	diaphanous homolog 3 (Drosophila)	-6.09761	2.74087e-06
1451895_a_at	Dhcr24	24-dehydrocholesterol reductase	-6.01839	3.84464e-06
1436707_x_at	Ncaph	non-SMC condensin I complex, subunit H	-5.78938	1.51348e-06
1428105_at	Tpx2	TPX2, microtubule-associated protein homolog (Xenopus laevis)	-5.77134	7.32912e-07
1417656_at	Mybl2	myeloblastosis oncogene-like 2	-5.77109	5.89628e-06
1448016_at	Sass6	spindle assembly 6 homolog (C. elegans)	-5.76053	1.74671e-06
1459923_at	Bex6	brain expressed gene 6	-5.7053	6.31969e-07
1423775_s_at	Prc1	protein regulator of cytokinesis 1	-5.68952	5.89628e-06
1423700_at	Rfc3	replication factor C (activator 1) 3	-5.62119	6.87366e-06
1452681_at	Dtymk	deoxythymidylate kinase	-5.61985	2.67627e-06
1425288_at	Samd11	sterile alpha motif domain containing 11	-5.55499	2.24438e-07
1449453_at	Bst1	bone marrow stromal cell antigen 1	-5.36185	3.82149e-06
1418026_at	Exo1	exonuclease 1	-5.33266	8.20151e-06
1419254_at	Mthfd2	methylenetetrahydrofolate dehydrogenase (NAD+ dependent), methenyltetrahydrofolate cyclohydrolase	-5.09618	1.74671e-06
1425837_a_at	Ccrn4l	CCR4 carbon catabolite repression 4-like (S. cerevisiae) /// similar to carbon catabolite repression 4 protein homolog	-5.0863	5.89628e-06
1418919_at	Sgol1	shugoshin-like 1 (S. pombe)	-4.99264	1.74671e-06
1420142_s_at	Pa2g4	proliferation-associated 2G4	-4.92975	1.91795e-06
1453840_at	Pabpc1	predicted gene 8276 /// poly(A) binding protein, cytoplasmic 1	-4.89438	1.33068e-07
1417132_at	Cdc25a	cell division cycle 25 homolog A (S. pombe)	-4.8573	5.89628e-06
1429787_x_at	Zwint	ZW10 interactor	-4.74565	5.02619e-06
1448938_at	Rpa3	replication protein A3	-4.70214	4.42969e-06
1450053_at	Kif2a	kinesin family member 2A	-4.67782	3.83907e-06
1448730_at	Cpa3	carboxypeptidase A3, mast cell	-4.67002	8.20151e-06
1436998_at	Sowaha	sosondowah ankyrin repeat domain family member A	-4.62595	6.87366e-06
1437520_a_at	Nup85	nucleoporin 85	-4.60749	8.20151e-06
1435733_x_at	Rnaseh2c	ribonuclease H2, subunit C	-4.56527	5.89628e-06
1448315_a_at	Pycr2	pyrroline-5-carboxylate reductase family, member 2	-4.55153	5.89628e-06
1417587_at	Timeless	timeless homolog (Drosophila)	-4.54969	6.87366e-06
1448037_at	Zcchc6	Zinc finger, CCHC domain containing 6	-4.54837	5.89628e-06
1418530_at	Nup160	nucleoporin 160	-4.52448	8.20151e-06
1423877_at	Chaf1b	chromatin assembly factor 1, subunit B (p60)	-4.51679	8.20151e-06
1449579_at	Sh3yl1	Sh3 domain YSC-like 1	-4.50604	5.89628e-06
1436077_a_at	Fcho1	FCH domain only 1	-4.50428	2.90318e-06
1423919_at	Haus3	HAUS augmin-like complex, subunit 3	-4.487	5.89628e-06
1426546_at	Tesk2	testis-specific kinase 2	-4.48462	5.89628e-06
1429692_s_at	Gch1	GTP cyclohydrolase 1	-4.46371	6.87366e-06
1417037_at	Orc6	origin recognition complex, subunit 6-like (S. cerevisiae)	-4.45255	8.20151e-06
1426509_s_at	Gfap	glial fibrillary acidic protein	-4.39706	6.87366e-06
1427269_at	Srsf11	splicing factor, arginine/serine-rich 11	-4.38097	1.74671e-06
1452278_a_at	Hace1	HECT domain and ankyrin repeat containing, E3 ubiquitin protein ligase 1	-4.36852	5.89628e-06
1434529_x_at	Chfr	checkpoint with forkhead and ring finger domains	-4.36655	5.89628e-06
1428310_at	Larp7	La ribonucleoprotein domain family, member 7	-4.36434	2.74087e-06
1428074_at	Tmem158	transmembrane protein 158	-4.35258	3.84464e-06
1448651_at	Nudt5	nudix (nucleoside diphosphate linked moiety X)-type motif 5	-4.34997	3.83907e-06
1423925_at	Dhx16	DEAH (Asp-Glu-Ala-His) box polypeptide 16	-4.34333	1.74671e-06
1456055_x_at	Pold1	polymerase (DNA directed), delta 1, catalytic subunit	-4.23602	6.32813e-06
1452125_at	Thrap3	thyroid hormone receptor associated protein 3	-4.19258	8.20151e-06
1425029_a_at	Mboat2	membrane bound O-acyltransferase domain containing 2	-4.19145	1.74671e-06
1427061_at	Rbbp8	retinoblastoma binding protein 8	-4.18571	1.74671e-06
1454963_at	Pde12	phosphodiesterase 12	-4.18108	3.84464e-06
1416345_at	Timm8a1	translocase of inner mitochondrial membrane 8 homolog a1 (yeast)	-4.15968	2.74087e-06
1424235_at	Gm5553 /// Ormdl2	ORM1-like 2 (S. cerevisiae)	-4.14561	6.87366e-06
1422993_s_at	Alyref /// Alyref2	Aly/REF export factor /// Aly/REF export factor 2	-4.12335	5.89628e-06
1449839_at	Casp3	caspase 3	-4.11514	5.89628e-06
1437621_x_at	Phgdh	predicted gene 7669 /// 3-phosphoglycerate dehydrogenase pseudogene /// predicted gene 9347 /// 3-phosphoglycerate dehydrogenase	-4.09396	1.74671e-06
1420994_at	B3gnt5	UDP-GlcNAc:betaGal beta-1,3-N-acetylglucosaminyltransferase 5	-4.09192	5.89628e-06
1417437_at	Xrcc6	X-ray repair complementing defective repair in Chinese hamster cells 6	-4.06116	5.89628e-06
1417346_at	Pycard	PYD and CARD domain containing	-4.03675	8.20151e-06
1455805_x_at	Ccdc22	coiled-coil domain containing 22	-4.03516	8.20151e-06
1417995_at	Ptpn22	protein tyrosine phosphatase, non-receptor type 22 (lymphoid)	-4.02637	4.42969e-06
1451306_at	Cdca7l	cell division cycle associated 7 like	-4.02421	3.83907e-06
1456630_x_at	Son	Son DNA binding protein	-3.99124	6.87366e-06
1459994_x_at	Tfr2	transferrin receptor 2	-3.9842	5.89628e-06
1427147_at	Mms22l	MMS22-like, DNA repair protein	-3.94877	8.20151e-06
1439422_a_at	Fam132a	family with sequence similarity 132, member A	-3.94335	1.74671e-06
1452830_s_at	Cad	carbamoyl-phosphate synthetase 2, aspartate transcarbamylase, and dihydroorotase	-3.89106	1.96172e-06
1454943_a_at	Paxip1	PAX interacting (with transcription-activation domain) protein 1	-3.8677	2.74087e-06
1437033_a_at	Skp2	S-phase kinase-associated protein 2 (p45)	-3.84396	3.84185e-06
1455047_at	Fbxo3	F-box protein 3	-3.83013	5.89628e-06
1424021_at	Arl6ip6	ADP-ribosylation factor-like 6 interacting protein 6	-3.82759	1.74671e-06
1417971_at	Nrm	nurim (nuclear envelope membrane protein)	-3.80217	5.89628e-06
1448650_a_at	Pole	polymerase (DNA directed), epsilon	-3.77109	2.74087e-06
1448720_at	Lrrc40	leucine rich repeat containing 40	-3.75362	8.20151e-06
1418727_at	Nup155	nucleoporin 155	-3.70642	8.20151e-06
1424314_at	Prpf3	PRP3 pre-mRNA processing factor 3 homolog (yeast)	-3.67128	8.20151e-06
1452070_at	Dedd2	death effector domain-containing DNA binding protein 2	-3.66813	1.74671e-06
1448706_at	Tdp2	TRAF and TNF receptor associated protein	-3.65177	6.87366e-06
1449046_a_at	Josd2	Josephin domain containing 2	-3.65077	3.83907e-06
1419909_at	Mphosph9	M-phase phosphoprotein 9	-3.63912	4.42969e-06
1449482_at	Hist3h2ba /// Hist3h2bb-ps	histone cluster 3, H2ba /// histone cluster 3, H2bb, pseudogene	-3.60826	3.84464e-06
1425753_a_at	Ung	uracil DNA glycosylase	-3.59166	5.89628e-06
1416790_a_at	Gm5806 /// Gm9855 /// Tdg	predicted gene 5806 /// thymine DNA glycosylase pseudogene /// thymine DNA glycosylase	-3.57751	3.49565e-06
1437051_at	Dffb	DNA fragmentation factor, beta subunit	-3.55454	1.96172e-06
1422704_at	Gyk	glycerol kinase	-3.54019	2.74087e-06
1422439_a_at	Cdk4 /// LOC640611	cyclin-dependent kinase 4 /// similar to Cell division protein kinase 4 (Cyclin-dependent kinase 4) (PSK-J3) (CRK3)	-3.52931	7.32912e-07
1455435_s_at	Chdh	choline dehydrogenase	-3.50319	5.89628e-06
1452715_at	Haus5	HAUS augmin-like complex, subunit 5	-3.50087	6.32813e-06
1417351_a_at	Snrpa1	similar to Small nuclear ribonucleoprotein polypeptide A /// small nuclear ribonucleoprotein polypeptide A'	-3.48919	1.74671e-06
1419537_at	Tfec	transcription factor EC	-3.46274	8.30567e-06
1422128_at	Rpl14	ribosomal protein L14	-3.4564	8.20151e-06
1416605_at	Nhp2	NHP2 ribonucleoprotein homolog (yeast)	-3.45502	1.74671e-06
1454607_s_at	LOC100047252 /// Psat1	phosphoserine aminotransferase 1	-3.44406	2.74087e-06
1449349_at	Nudt1	nudix (nucleoside diphosphate linked moiety X)-type motif 1	-3.44299	5.89628e-06
1451219_at	Ormdl1	ORM1-like 1 (S. cerevisiae)	-3.43933	3.83907e-06
1428264_at	Snrnp40	small nuclear ribonucleoprotein 40 (U5)	-3.40152	6.87366e-06
1416575_at	Cdc45	cell division cycle 45 homolog (S. cerevisiae)-like	-3.38015	8.20151e-06
1418526_at	Srsf10	serine/arginine-rich splicing factor 10	-3.33759	6.87366e-06
1436269_s_at	Htra2	HtrA serine peptidase 2	-3.33194	5.89628e-06
1425495_at	Zfp62	zinc finger protein 62	-3.32571	8.30567e-06
1427590_at	Zfp39	zinc finger protein 39	-3.31626	1.51348e-06
1451169_at	Nomo1	nodal modulator 1	-3.30837	5.89628e-06
1418206_at	Sdf2l1	stromal cell-derived factor 2-like 1	-3.3026	3.83907e-06
1426217_at	Tmem216	transmembrane protein 216	-3.29995	5.89628e-06
1424560_at	Pstpip1	proline-serine-threonine phosphatase-interacting protein 1	-3.28935	3.84464e-06
1452608_at	Mycbp	c-myc binding protein	-3.26478	3.83907e-06
1418096_at	Dok3	docking protein 3	-3.26155	6.87366e-06
1424254_at	Ifitm1	interferon induced transmembrane protein 1	-3.23886	3.84464e-06
1435369_at	Fastkd5	FAST kinase domains 5	-3.2378	1.09502e-06
1455179_at	Mpp7	membrane protein, palmitoylated 7 (MAGUK p55 subfamily member 7)	-3.23496	5.89628e-06
1433570_s_at	Naa35	N(alpha)-acetyltransferase 35, NatC auxiliary subunit	-3.23208	8.20151e-06
1453107_s_at	4933413G19Rik /// Foxm1 /// Pebp1	RIKEN cDNA 4933413G19 gene /// forkhead box M1 /// phosphatidylethanolamine binding protein 1	-3.23165	1.74671e-06
1424210_at	Erlin1	ER lipid raft associated 1	-3.22183	5.89628e-06
1416706_at	Rpe	ribulose-5-phosphate-3-epimerase	-3.21031	4.31018e-06
1417777_at	Ptgr1	prostaglandin reductase 1	-3.20611	5.89628e-06
1426573_at	Me2	malic enzyme 2, NAD(+)-dependent, mitochondrial	-3.20492	3.83907e-06
1423714_at	Asf1b	ASF1 anti-silencing function 1 homolog B (S. cerevisiae)	-3.20158	3.87598e-06
1423154_at	BC005537	cDNA sequence BC005537	-3.1972	8.20151e-06
1419609_at	Ccr1	chemokine (C-C motif) receptor 1	-3.19067	3.83907e-06
1416422_a_at	Ssb	Sjogren syndrome antigen B	-3.1876	2.74087e-06
1448450_at	Ak2	adenylate kinase 2 /// similar to adenylate kinase 2	-3.18584	6.87366e-06
1452132_at	Tlcd1	TLC domain containing 1	-3.17557	4.42969e-06
1448277_at	Pold2	polymerase (DNA directed), delta 2, regulatory subunit	-3.16936	6.87366e-06
1422716_a_at	Acp1 /// LOC631286	acid phosphatase 1, soluble	-3.16598	3.84464e-06
1426271_at	Smc5	structural maintenance of chromosomes 5	-3.15614	1.96172e-06
1426533_at	Nop56	NOP56 ribonucleoprotein homolog (yeast)	-3.15512	1.74671e-06
1424080_at	Dcps	decapping enzyme, scavenger	-3.15361	5.89628e-06
1438631_x_at	Ttc13	tetratricopeptide repeat domain 13	-3.14746	8.20151e-06
1434748_at	Ckap2	cytoskeleton associated protein 2	-3.13684	1.51348e-06
1438951_x_at	Nup54	nucleoporin 54	-3.13522	8.20151e-06
1434836_at	Nfatc2ip	nuclear factor of activated T-cells, cytoplasmic, calcineurin-dependent 2 interacting protein	-3.1326	4.42969e-06
1456442_at	Rab3il1	RAB3A interacting protein (rabin3)-like 1	-3.12884	2.74087e-06
1426411_a_at	Strbp	spermatid perinuclear RNA binding protein	-3.12691	3.83907e-06
1437327_x_at	Enoph1	enolase-phosphatase 1	-3.11069	1.74671e-06
1416350_at	Klf16	Kruppel-like factor 16	-3.08362	3.83907e-06
1417800_at	Parp2	poly (ADP-ribose) polymerase family, member 2	-3.06386	2.74087e-06
1437237_x_at	Zfp110	zinc finger protein 110	-3.06339	7.04889e-06
1416011_x_at	Ehd1	EH-domain containing 1	-3.05743	5.89628e-06
1420091_s_at	Morc3	microrchidia 3	-3.04851	3.84464e-06
1430798_x_at	Mrpl15	mitochondrial ribosomal protein L15	-3.00414	8.20151e-06
1423861_at	Plekhf2	pleckstrin homology domain containing, family F (with FYVE domain) member 2	-2.98824	6.87366e-06
1449155_at	Polr3g	polymerase (RNA) III (DNA directed) polypeptide G	-2.98519	1.74671e-06
1449399_a_at	Il1b	interleukin 1 beta	-2.98266	3.84464e-06
1417948_s_at	Ilf2	interleukin enhancer binding factor 2	-2.96849	3.83907e-06
1449010_at	Hspa4l	heat shock protein 4 like	-2.9304	3.87598e-06
1452594_at	Dusp11	dual specificity phosphatase 11 (RNA/RNP complex 1-interacting)	-2.89635	8.20151e-06
1423811_at	Sf3a3	splicing factor 3a, subunit 3	-2.89407	3.84464e-06
1426613_a_at	Snrpb2	U2 small nuclear ribonucleoprotein B	-2.8696	5.89628e-06
1436573_at	Scrn3	secernin 3	-2.86386	8.20151e-06
1452395_at	Med19	mediator of RNA polymerase II transcription, subunit 19 homolog (yeast)	-2.86266	5.89628e-06
1424955_at	Haus1	HAUS augmin-like complex, subunit 1	-2.85781	3.83907e-06
1416969_at	Gtse1	G two S phase expressed protein 1	-2.84724	6.32813e-06
1424171_a_at	Hagh	hydroxyacyl glutathione hydrolase	-2.8472	5.89628e-06
1416998_at	Rrs1	RRS1 ribosome biogenesis regulator homolog (S. cerevisiae)	-2.83621	5.89628e-06
1423683_at	Cdca4	cell division cycle associated 4	-2.83239	6.87366e-06
1418542_s_at	Cenpo	centromere protein O	-2.82845	5.89628e-06
1428706_at	Cenpv	centromere protein V	-2.81573	5.89628e-06
1416962_at	Rcc1	regulator of chromosome condensation 1	-2.81526	5.89628e-06
1416655_at	C1galt1c1	C1GALT1-specific chaperone 1	-2.81301	6.87366e-06
1439047_s_at	Recql	RecQ protein-like	-2.80857	1.51348e-06
1426827_at	Ythdc1	YTH domain containing 1	-2.79452	2.74087e-06
1420175_at	Tax1bp1	Tax1 (human T-cell leukemia virus type I) binding protein 1	-2.79149	8.20151e-06
1418344_at	Tmem8	transmembrane protein 8 (five membrane-spanning domains)	-2.7654	8.20151e-06
1456293_s_at	Ccnh	cyclin H	-2.76479	3.83907e-06
1416161_at	Rad21	RAD21 homolog (S. pombe)	-2.76453	5.89628e-06
1437163_x_at	Gtf2h4	general transcription factor II H, polypeptide 4	-2.75824	2.76856e-06
1426160_a_at	Stk16	serine/threonine kinase 16	-2.74287	5.89628e-06
1423169_at	Taf7	TAF7 RNA polymerase II, TATA box binding protein (TBP)-associated factor	-2.73859	5.89628e-06
1428052_a_at	Zmym1	zinc finger, MYM domain containing 1	-2.73843	1.74671e-06
1416763_at	Cdc123	cell division cycle 123 homolog (S. cerevisiae)	-2.69984	1.74671e-06
1450023_at	Gtpbp1	GTP binding protein 1	-2.68396	6.87366e-06
1423217_a_at	Fam32a	RIKEN cDNA 2510049I19 gene	-2.68215	1.96172e-06
1419453_at	Uchl5	ubiquitin carboxyl-terminal esterase L5	-2.68129	8.20151e-06
1448138_at	Ppp2r4	protein phosphatase 2A, regulatory subunit B (PR 53)	-2.67842	2.74087e-06
1449192_at	Atf7ip	activating transcription factor 7 interacting protein	-2.67087	8.20151e-06
1428823_at	Hddc2	HD domain containing 2	-2.66721	8.20151e-06
1449336_a_at	Slk	STE20-like kinase (yeast)	-2.66464	5.89628e-06
1436816_at	Nup133	nucleoporin 133	-2.65699	3.83907e-06
1455841_s_at	Grwd1	glutamate-rich WD repeat containing 1	-2.6436	5.89628e-06
1419636_at	4833420G17Rik	RIKEN cDNA 4833420G17 gene	-2.63755	6.87366e-06
1433533_x_at	Prkag1	protein kinase, AMP-activated, gamma 1 non-catalytic subunit	-2.6304	6.87366e-06
1449648_s_at	Polr1c	polymerase (RNA) I polypeptide C	-2.62467	1.74671e-06
1424087_at	Psmg3	proteasome (prosome, macropain) assembly chaperone 3	-2.62289	3.84464e-06
1424181_at	Sept6	septin 6	-2.6153	5.89628e-06
1448829_at	Smc6	structural maintenance of chromosomes 6	-2.61034	5.89628e-06
1418234_s_at	Bcas2	breast carcinoma amplified sequence 2	-2.60765	5.89628e-06
1416595_at	Mrps22	mitochondrial ribosomal protein S22	-2.59421	6.87366e-06
1438547_x_at	Tor2a	torsin family 2, member A	-2.58946	3.84464e-06
1423646_at	Zdhhc3	zinc finger, DHHC domain containing 3	-2.58658	1.96172e-06
1428280_at	Fip1l1	FIP1 like 1 (S. cerevisiae)	-2.57887	8.20151e-06
1423808_at	Wrap53	WD repeat containing, antisense to TP53	-2.56965	8.20151e-06
1427908_at	Bnip1	BCL2/adenovirus E1B interacting protein 1	-2.56231	8.20151e-06
1438690_at	Tyms	Thymidylate synthase	-2.55822	2.74087e-06
1415695_at	Psma1	proteasome (prosome, macropain) subunit, alpha type 1	-2.5518	8.20151e-06
1422503_s_at	Parp1	poly (ADP-ribose) polymerase family, member 1	-2.53856	4.31857e-06
1420936_s_at	Cpsf2	cleavage and polyadenylation specific factor 2	-2.5373	8.20151e-06
1448414_at	Rad1	RAD1 homolog (S. pombe)	-2.51825	6.87366e-06
1428248_at	Nfx1	nuclear transcription factor, X-box binding 1	-2.50784	5.89628e-06
1450848_at	Dap3	death associated protein 3	-2.50605	8.20151e-06
1448917_at	Med30	mediator complex subunit 30	-2.49485	1.74671e-06
1437325_x_at	Aldh18a1	aldehyde dehydrogenase 18 family, member A1	-2.47856	7.04889e-06
1448888_at	Ppp1r7	protein phosphatase 1, regulatory (inhibitor) subunit 7	-2.47284	8.20151e-06
1429103_at	Tomm22	translocase of outer mitochondrial membrane 22 homolog (yeast)	-2.4519	3.84464e-06
1451436_at	Sbno1	sno, strawberry notch homolog 1 (Drosophila)	-2.44283	6.87366e-06
1438988_x_at	Hn1	hematological and neurological expressed sequence 1	-2.44145	8.20151e-06
1438155_x_at	Pigo	phosphatidylinositol glycan anchor biosynthesis, class O	-2.4379	8.20151e-06
1422752_at	Polr3k	polymerase (RNA) III (DNA directed) polypeptide K	-2.43686	6.87366e-06
1448671_at	Ube2e3	ubiquitin-conjugating enzyme E2E 3, UBC4/5 homolog (yeast)	-2.43475	2.74087e-06
1452049_at	Rpl7l1	ribosomal protein L7-like 1	-2.43331	3.84464e-06
1424059_at	Suv420h2	suppressor of variegation 4-20 homolog 2 (Drosophila)	-2.41685	8.30567e-06
1448796_s_at	Tbrg4	similar to Transforming growth factor beta regulated gene 4 /// transforming growth factor beta regulated gene 4	-2.39867	5.89628e-06
1424841_s_at	Rbks	ribokinase	-2.37394	8.20151e-06
1421914_s_at	Mrpl19	mitochondrial ribosomal protein L19	-2.37343	3.83907e-06
1423884_at	Cirh1a	cirrhosis, autosomal recessive 1A (human)	-2.31825	6.87366e-06
1422591_at	Tceb3	transcription elongation factor B (SIII), polypeptide 3	-2.30743	3.84464e-06
1416116_at	Orc3	origin recognition complex, subunit 3-like (S. cerevisiae)	-2.29886	6.32813e-06
1435013_at	Heatr2	HEAT repeat containing 2	-2.29411	5.89628e-06
1437553_at	Brcc3	BRCA1/BRCA2-containing complex, subunit 3	-2.2744	3.84464e-06
1416354_at	Rbmx	RNA binding motif protein, X chromosome	-2.18452	4.42969e-06
1455310_at	Scaf8	RNA binding motif protein 16	-2.18287	5.89628e-06
1426589_at	Gab3	growth factor receptor bound protein 2-associated protein 3	-2.17382	5.89628e-06
1417886_at	1810009A15Rik	RIKEN cDNA 1810009A15 gene	-2.14722	8.20151e-06
1435695_a_at	Ggct	gamma-glutamyl cyclotransferase	-2.09081	5.89628e-06
1456013_x_at	Slc35a4	solute carrier family 35, member A4	-2.08866	6.87366e-06
1424323_at	Noc2l	nucleolar complex associated 2 homolog (S. cerevisiae)	-2.07176	6.87366e-06
1448140_at	Ciapin1	cytokine induced apoptosis inhibitor 1	-2.04693	5.89628e-06
1449415_at	Chd1l	chromodomain helicase DNA binding protein 1-like	-2.0386	8.20151e-06
1415725_at	Rrn3	RRN3 RNA polymerase I transcription factor homolog (yeast)	-2.02082	5.89628e-06
1427158_at	Mrps30	mitochondrial ribosomal protein S30	-2.00673	8.20151e-06

## Sheet: Table S2B VCaP xenografts
Probe Set ID	Gene Symbol	Gene Title	Fold change	FDR
1416514_a_at	Fscn1	fascin homolog 1, actin bundling protein (Strongylocentrotus purpuratus)	19.6137	4.10853e-06
1425575_at	Epha3	Eph receptor A3	17.5331	1.19902e-06
1424529_s_at	Cgref1	cell growth regulator with EF hand domain 1	12.6199	1.72245e-06
1425658_at	Cd109	CD109 antigen	12.6198	1.19902e-06
1419295_at	Creb3l1	cAMP responsive element binding protein 3-like 1	11.211	1.48482e-06
1449632_s_at	Fkbp10	FK506 binding protein 10	9.93393	2.71466e-06
1448690_at	Kcnk1	potassium channel, subfamily K, member 1	9.70345	4.42826e-07
1423611_at	Alpl	alkaline phosphatase, liver/bone/kidney	9.44792	3.59075e-06
1451344_at	Tmem119	transmembrane protein 119	9.17039	6.73224e-06
1427457_a_at	Bmp1	bone morphogenetic protein 1	9.11176	1.34192e-06
1422256_at	Sstr2	somatostatin receptor 2	8.70193	1.59208e-07
1418538_at	Kdelr3	KDEL (Lys-Asp-Glu-Leu) endoplasmic reticulum protein retention receptor 3	8.65969	3.59075e-06
1426251_at	Cpz	carboxypeptidase Z	8.658	1.19902e-06
1425386_at	Ocstamp	osteoclast stimulatory transmembrane protein	8.57984	1.10052e-06
1448254_at	Ptn	pleiotrophin	8.5456	1.19902e-06
1429280_at	Col22a1	collagen, type XXII, alpha 1	8.26307	4.51974e-06
1448842_at	Cdo1	cysteine dioxygenase 1, cytosolic	7.57112	1.19902e-06
1449531_at	Leprel2	leprecan-like 2	7.01776	1.19902e-06
1419665_a_at	Nupr1	nuclear protein 1	6.97165	9.81366e-07
1423327_at	Rpl39l	ribosomal protein L39-like	6.83055	1.96007e-06
1435468_at	B3gnt9-ps	UDP-GlcNAc:betaGal beta-1,3-N-acetylglucosaminyltransferase 9, pseudogene	6.72903	1.30168e-05
1425582_a_at	Emcn	endomucin	6.2954	1.74685e-06
1416803_at	Fkbp7	FK506 binding protein 7	6.28352	3.59075e-06
1448501_at	Tspan6	tetraspanin 6	6.2731	1.34076e-06
1422779_at	Smpd3	sphingomyelin phosphodiesterase 3, neutral	6.2621	1.16963e-05
1455288_at	Leprel4	leprecan-like 4	6.20427	3.59075e-06
1418723_at	Lpar3	lysophosphatidic acid receptor 3	6.1752	6.73224e-06
1418425_at	Sp7	Sp7 transcription factor 7	6.16735	1.19902e-06
1420807_a_at	Dlk2	delta-like 2 homolog (Drosophila)	6.09617	6.73224e-06
1418815_at	Cdh2	cadherin 2	5.94367	1.67876e-05
1418455_at	Copz2	coatomer protein complex, subunit zeta 2	5.9178	1.48482e-06
1449670_x_at	Gpr137b	G protein-coupled receptor 137B /// similar to Gpr137b protein	5.76013	1.48482e-06
1448656_at	Cacnb3	calcium channel, voltage-dependent, beta 3 subunit	5.67371	2.59844e-06
1426615_s_at	Ndrg4	N-myc downstream regulated gene 4	5.6193	3.9445e-06
1459211_at	Gli2	GLI-Kruppel family member GLI2	5.59965	3.59075e-06
1423753_at	Bambi	BMP and activin membrane-bound inhibitor, homolog (Xenopus laevis)	5.4935	1.74685e-06
1417282_at	Mmp23	matrix metallopeptidase 23	5.47962	1.16963e-05
1460661_at	S1pr3	sphingosine-1-phosphate receptor 3	5.45662	2.21144e-05
1448475_at	Olfml3	olfactomedin-like 3	5.44478	1.19902e-06
1425107_a_at	Lifr	leukemia inhibitory factor receptor	5.43118	7.21449e-07
1427020_at	Scara3	scavenger receptor class A, member 3	5.32103	3.59075e-06
1425911_a_at	Fgfr1	fibroblast growth factor receptor 1	5.29907	1.43056e-05
1427318_s_at	Myof	myoferlin	5.21853	1.16963e-05
1452485_at	Phospho1 /// Zfp652	phosphatase, orphan 1	5.1781	2.18789e-05
1452421_at	Hoxa3	homeo box A3	5.15595	1.48482e-06
1434181_at	Fermt2	fermitin family homolog 2 (Drosophila)	5.13011	6.11397e-06
1423578_at	Col11a2	collagen, type XI, alpha 2	4.99814	2.18789e-05
1423341_at	Cspg4	chondroitin sulfate proteoglycan 4	4.96022	1.16963e-05
1419083_at	Tnfsf11	tumor necrosis factor (ligand) superfamily, member 11	4.86559	1.30168e-05
1426972_at	Sec24d	Sec24 related gene family, member D (S. cerevisiae)	4.8654	1.61841e-05
1436528_at	Kazald1	Kazal-type serine peptidase inhibitor domain 1	4.70514	3.9445e-06
1423677_at	Fkbp9	FK506 binding protein 9	4.70289	1.47293e-06
1423484_at	Bicc1	bicaudal C homolog 1 (Drosophila)	4.70189	1.61841e-05
1421045_at	Mrc2	mannose receptor, C type 2	4.67067	7.10793e-06
1418796_at	Clec11a	C-type lectin domain family 11, member a	4.65902	1.16963e-05
1426893_at	Fam102a	family with sequence similarity 102, member A	4.65076	2.84567e-06
1426399_at	Vwa1	von Willebrand factor A domain containing 1	4.6025	3.9445e-06
1418843_at	Slc30a4	solute carrier family 30 (zinc transporter), member 4	4.59095	1.48482e-06
1417419_at	Ccnd1	cyclin D1	4.43405	2.50363e-06
1420851_at	Pard6g	par-6 partitioning defective 6 homolog gamma (C. elegans)	4.42097	1.16963e-05
1448788_at	Cd200	CD200 antigen	4.41378	1.19902e-06
1417597_at	Cd28	CD28 antigen	4.3825	6.73224e-06
1424114_s_at	Lamb1	laminin B1 subunit 1	4.38226	2.21144e-05
1452127_a_at	Ptpn13	protein tyrosine phosphatase, non-receptor type 13	4.37651	6.73224e-06
1423037_at	Aplnr	apelin receptor	4.33202	6.73224e-06
1452492_a_at	Slc37a2	solute carrier family 37 (glycerol-3-phosphate transporter), member 2	4.33169	1.59208e-07
1417963_at	Pltp	phospholipid transfer protein	4.29961	9.63824e-07
1424187_at	Ccdc80	coiled-coil domain containing 80	4.27849	2.18789e-05
1415806_at	Plat	plasminogen activator, tissue	4.22455	1.16963e-05
1455812_x_at	Vasn	vasorin	4.22275	4.66534e-06
1427035_at	Slc39a14	solute carrier family 39 (zinc transporter), member 14	4.21211	1.48482e-06
1427005_at	Plk2	polo-like kinase 2 (Drosophila)	4.20799	8.15197e-06
1459903_at	Sema7a	sema domain, immunoglobulin domain (Ig), and GPI membrane anchor, (semaphorin) 7A	4.15783	1.48482e-06
1415949_at	Cpe	carboxypeptidase E /// similar to carboxypeptidase E	4.1481	6.73224e-06
1450734_at	Sec16b	SEC16 homolog B (S. cerevisiae)	4.13753	6.73224e-06
1419376_at	Fibin	fin bud initiation factor homolog (zebrafish)	4.13746	3.59075e-06
1417928_at	Pdlim4	PDZ and LIM domain 4	4.12091	5.09498e-06
1420401_a_at	Ramp3	similar to receptor activity modifying protein 3 /// receptor (calcitonin) activity modifying protein 3	4.09412	1.19902e-06
1417930_at	Nab2	Ngfi-A binding protein 2	4.09129	1.48482e-06
1423771_at	Prkcdbp	protein kinase C, delta binding protein	4.09004	6.73224e-06
1452287_at	Msi1	Msi1	4.08723	2.18789e-05
1425840_a_at	Sema3f	sema domain, immunoglobulin domain (Ig), short basic domain, secreted, (semaphorin) 3F	4.07797	1.96007e-06
1426759_at	Map4k3	mitogen-activated protein kinase kinase kinase kinase 3	4.06277	6.73224e-06
1423571_at	S1pr1	sphingosine-1-phosphate receptor 1	4.05082	1.96007e-06
1451710_at	Oscar	osteoclast associated receptor	3.98759	1.14133e-05
1416716_at	Efs	embryonal Fyn-associated substrate	3.97405	2.21144e-05
1416675_s_at	Plcd1	phospholipase C, delta 1	3.94226	5.69449e-06
1419693_at	Colec12	collectin sub-family member 12	3.93335	1.74685e-06
1422545_at	Tbx2	T-box 2	3.93201	3.59075e-06
1422771_at	Smad6	MAD homolog 6 (Drosophila)	3.90721	1.96007e-06
1460365_a_at	Dnm1	dynamin 1	3.89235	7.21449e-07
1417818_at	Wwtr1	WW domain containing transcription regulator 1	3.87617	5.81309e-06
1427986_a_at	Col16a1	collagen, type XVI, alpha 1	3.87309	6.73224e-06
1452309_at	Cgnl1	cingulin-like 1	3.85992	2.18789e-05
1455466_at	Gpr133	G protein-coupled receptor 133	3.84895	2.18789e-05
1454974_at	Ntn1	netrin 1	3.81812	1.16963e-05
1419434_at	Slc2a10	solute carrier family 2 (facilitated glucose transporter), member 10	3.81356	7.48846e-06
1423628_s_at	Pcdhga1 /// Pcdhga10 /// Pcdhga11 /// Pcdhga12 /// Pcdhga2 /// Pcdhga3 /// Pcdhga4 /// Pcdhga5 /// Pcdhga6 /// Pcdhga7 /// Pcdhga8 /// Pcdhga9 /// Pcdhgb1 /// Pcdhgb2 /// Pcdhgb4 /// Pcdhgb5 /// Pcdhgb6 /// Pcdhgb7 /// Pcdhgb8 /// Pcdhgc3 /// Pcdhgc4 /// Pcdhgc5	protocadherin gamma subfamily A, 1 /// protocadherin gamma subfamily A, 10 /// protocadherin gamma subfamily A, 11 /// protocadherin gamma subfamily A, 12 /// protocadherin gamma subfamily A, 2 /// protocadherin gamma subfamily A, 3 /// protocadherin gamma subfamily A, 4 /// protocadherin gamma subfamily A, 5 /// protocadherin gamma subfamily A, 6 /// protocadherin gamma subfamily A, 7 /// protoc…	3.80801	2.18789e-05
1450881_s_at	Gpr137b	G protein-coupled receptor 137B	3.80195	1.19902e-06
1449873_at	Bmp8a	bone morphogenetic protein 8a	3.77979	6.73224e-06
1450779_at	Fabp7	fatty acid binding protein 7, brain	3.77635	1.16963e-05
1418421_at	Bcl6b	B-cell CLL/lymphoma 6, member B	3.77461	2.21144e-05
1433490_s_at	Epb4.1l2	erythrocyte protein band 4.1-like 2	3.74459	3.59075e-06
1451236_at	Rerg	RAS-like, estrogen-regulated, growth-inhibitor	3.73502	3.59075e-06
1421198_at	Itgav	integrin alpha V	3.72914	9.87455e-06
1427086_at	Slit3	Slit homolog 3 (Drosophila)	3.728	3.59075e-06
1424394_at	Selm	selenoprotein M	3.7053	2.18789e-05
1423052_at	Arf4	ADP-ribosylation factor 4	3.67964	1.96007e-06
1452752_at	Lepre1	leprecan 1	3.6793	2.19967e-05
1424450_at	Gprc5c	G protein-coupled receptor, family C, group 5, member C	3.66391	1.16963e-05
1426782_at	Gpr125	G protein-coupled receptor 125	3.658	3.59075e-06
1459911_at	Cdr2l	cerebellar degeneration-related protein 2-like	3.6164	1.74685e-06
1424133_at	Tmem98	transmembrane protein 98	3.59483	1.48482e-06
1421424_a_at	Anpep	alanyl (membrane) aminopeptidase	3.59343	1.48482e-06
1455741_a_at	Ece1	endothelin converting enzyme 1	3.56413	7.64352e-06
1435525_at	Kctd17	potassium channel tetramerisation domain containing 17	3.56186	1.61841e-05
1418090_at	Plvap	plasmalemma vesicle associated protein	3.5465	6.73224e-06
1417595_at	Meox1	mesenchyme homeobox 1	3.4949	2.18789e-05
1448742_at	Snai1	snail homolog 1 (Drosophila)	3.48936	1.19902e-06
1418711_at	Pdgfa	platelet derived growth factor, alpha	3.48482	1.85346e-06
1422942_at	Galr2	galanin receptor 2	3.47565	1.48482e-06
1418788_at	Tek	endothelial-specific receptor tyrosine kinase	3.47555	6.73224e-06
1416289_at	Plod1	procollagen-lysine, 2-oxoglutarate 5-dioxygenase 1	3.46901	1.61841e-05
1452094_at	P4ha1	procollagen-proline, 2-oxoglutarate 4-dioxygenase (proline 4-hydroxylase), alpha 1 polypeptide	3.46063	2.18789e-05
1424376_at	Cdc42ep1	CDC42 effector protein (Rho GTPase binding) 1	3.44338	1.16963e-05
1422587_at	Tmem45a	transmembrane protein 45a	3.44084	2.18789e-05
1416601_a_at	Rcan1	regulator of calcineurin 1	3.42239	3.59075e-06
1417862_at	Fam181b	family with sequence similarity 181, member B	3.40677	2.18789e-05
1418187_at	Ramp2	receptor (calcitonin) activity modifying protein 2	3.3987	6.73224e-06
1417621_at	Nfatc1	nuclear factor of activated T-cells, cytoplasmic, calcineurin-dependent 1	3.37868	7.25084e-06
1420842_at	Ptprf	protein tyrosine phosphatase, receptor type, F	3.37824	1.30168e-05
1452946_a_at	Rftn2	raftlin family member 2	3.37385	1.30168e-05
1436665_a_at	Ltbp4	latent transforming growth factor beta binding protein 4	3.36796	6.73224e-06
1452770_at	Vkorc1	vitamin K epoxide reductase complex, subunit 1	3.36779	3.59075e-06
1422738_at	Ddr2	discoidin domain receptor family, member 2	3.36352	2.18789e-05
1418602_at	Cdh15	cadherin 15	3.35236	6.73224e-06
1416782_s_at	Praf2	PRA1 domain family 2	3.34158	1.67876e-05
1416503_at	Lxn	latexin	3.32333	6.73224e-06
1421840_at	Abca1	ATP-binding cassette, sub-family A (ABC1), member 1	3.31919	6.73224e-06
1422498_at	Mageh1	melanoma antigen, family H, 1	3.30301	5.09498e-06
1416666_at	Serpine2	serine (or cysteine) peptidase inhibitor, clade E, member 2	3.29497	1.19902e-06
1426571_at	Ano1	anoctamin 1, calcium activated chloride channel	3.29481	6.73224e-06
1424800_at	Enah	enabled homolog (Drosophila)	3.24606	2.18789e-05
1415919_at	Npdc1	neural proliferation, differentiation and control gene 1	3.22797	6.73224e-06
1448797_at	Elk3	ELK3, member of ETS oncogene family	3.20077	6.73224e-06
1418049_at	Ltbp3	latent transforming growth factor beta binding protein 3	3.19377	1.48482e-06
1426397_at	Tgfbr2	transforming growth factor, beta receptor II	3.18197	1.30168e-05
1417688_at	Fam20c	family with sequence similarity 20, member C	3.17176	3.59075e-06
1423926_at	Slc39a13	solute carrier family 39 (metal ion transporter), member 13	3.16926	1.96007e-06
1449135_at	Sox18	SRY-box containing gene 18	3.16752	2.21144e-05
1450032_at	Slco2a1	solute carrier organic anion transporter family, member 2a1	3.16012	6.73224e-06
1437783_x_at	Cnpy2	canopy 2 homolog (zebrafish)	3.15365	6.73224e-06
1460180_at	Hexb	hexosaminidase B	3.15324	1.96007e-06
1424356_a_at	Metrnl	meteorin, glial cell differentiation regulator-like	3.14556	3.9445e-06
1448596_at	Slc6a8	solute carrier family 6 (neurotransmitter transporter, creatine), member 8	3.12755	2.44559e-05
1416205_at	Glb1	galactosidase, beta 1	3.12326	3.9445e-06
1417245_at	Gpr180	G protein-coupled receptor 180	3.12254	3.9445e-06
1425518_at	Rapgef4	Rap guanine nucleotide exchange factor (GEF) 4	3.1192	2.18789e-05
1422622_at	Nos3	nitric oxide synthase 3, endothelial cell	3.11707	6.73224e-06
1421153_at	Loxl4	lysyl oxidase-like 4	3.1028	2.21144e-05
1449845_a_at	Ephb4	Eph receptor B4	3.0971	1.16963e-05
1435113_x_at	Stmn3	stathmin-like 3	3.06457	6.73224e-06
1417327_at	Cav2	caveolin 2	3.06245	1.16963e-05
1422758_at	Chst2	carbohydrate sulfotransferase 2	3.05081	1.96007e-06
1434089_at	Synpo	synaptopodin	3.03569	3.59075e-06
1452284_at	Ptprz1	protein tyrosine phosphatase, receptor type Z, polypeptide 1	3.00989	6.73224e-06
1433546_at	Gns	glucosamine (N-acetyl)-6-sulfatase	3.00811	1.19902e-06
1424007_at	Gdf10	growth differentiation factor 10	3.00387	2.18789e-05
1451601_a_at	Spns2	spinster homolog 2 (Drosophila)	3.00351	1.19902e-06
1460415_a_at	Cd40	CD40 antigen	2.99823	2.21144e-05
1423513_at	Uhrf1bp1l	UHRF1 (ICBP90) binding protein 1-like	2.98485	1.19902e-06
1436512_at	Arl4c	ADP-ribosylation factor-like 4C /// similar to ADP-ribosylation factor-like protein 7	2.97806	5.09498e-06
1450861_at	Fancc	Fanconi anemia, complementation group C	2.96076	1.30168e-05
1427912_at	Cbr3	carbonyl reductase 3	2.95941	1.19902e-06
1416564_at	Sox7	SRY-box containing gene 7	2.9504	1.16963e-05
1418576_at	Yipf5	Yip1 domain family, member 5	2.94693	2.21144e-05
1423161_s_at	Spred1	sprouty protein with EVH-1 domain 1, related sequence	2.91725	2.18789e-05
1450782_at	Wnt4	wingless-related MMTV integration site 4	2.91364	1.96007e-06
1420895_at	Tgfbr1	transforming growth factor, beta receptor I	2.8841	5.09498e-06
1426715_s_at	Slc46a1	solute carrier family 46, member 1	2.88192	2.21144e-05
1418102_at	Hes1	hairy and enhancer of split 1 (Drosophila)	2.86755	1.96007e-06
1455978_a_at	Matn2	matrilin 2	2.8559	2.18789e-05
1449058_at	Gli1	GLI-Kruppel family member GLI1	2.84566	2.44559e-05
1427040_at	Mdfic	MyoD family inhibitor domain containing	2.84504	1.48482e-06
1439368_a_at	Slc9a3r2	solute carrier family 9 (sodium/hydrogen exchanger), member 3 regulator 2	2.84385	1.44233e-05
1434775_at	Pard3	par-3 (partitioning defective 3) homolog (C. elegans)	2.8398	2.21144e-05
1415961_at	Itm2c	integral membrane protein 2C	2.83047	5.09498e-06
1415999_at	Hey1	hairy/enhancer-of-split related with YRPW motif 1	2.81978	1.30168e-05
1455871_s_at	LOC100047518 /// Rpl13 /// Tax1bp3	ribosomal protein L13 /// Tax1 (human T-cell leukemia virus type I) binding protein 3	2.81511	6.73224e-06
1450448_at	Stc1	stanniocalcin 1	2.814	2.18789e-05
1418981_at	Casp12	caspase 12	2.81223	6.73224e-06
1448460_at	Acvr1	activin A receptor, type 1	2.80655	2.18789e-05
1416693_at	Foxc2	forkhead box C2	2.79239	2.21144e-05
1417865_at	Tnfaip1	tumor necrosis factor, alpha-induced protein 1 (endothelial)	2.77953	6.73224e-06
1418080_at	B4galt2	UDP-Gal:betaGlcNAc beta 1,4- galactosyltransferase, polypeptide 2 /// coiled-coil domain containing 24	2.77782	3.59075e-06
1422507_at	Cstb	cystatin B	2.76727	6.82818e-06
1417143_at	Lpar1	lysophosphatidic acid receptor 1	2.76339	3.59075e-06
1425560_a_at	S100a16	S100 calcium binding protein A16	2.74617	2.18789e-05
1452381_at	Creb3l2	cAMP responsive element binding protein 3-like 2	2.73208	3.59075e-06
1421960_at	Adcy3	adenylate cyclase 3	2.73062	3.59075e-06
1438919_x_at	Fdft1	farnesyl diphosphate farnesyl transferase 1 /// predicted gene 6781	2.72883	1.30168e-05
1417706_at	Naglu	alpha-N-acetylglucosaminidase (Sanfilippo disease IIIB)	2.71711	2.18789e-05
1416305_at	Sh3bp4	SH3-domain binding protein 4	2.71549	2.18789e-05
1448184_at	Fkbp1a	FK506 binding protein 1a	2.71398	9.55255e-06
1451789_a_at	Ryk	receptor-like tyrosine kinase	2.70386	1.96007e-06
1420713_a_at	Mdfi	MyoD family inhibitor	2.70146	2.21144e-05
1425567_a_at	Anxa5	annexin A5	2.69412	1.16963e-05
1426708_at	Antxr2	anthrax toxin receptor 2	2.68537	2.21144e-05
1452303_at	Arhgef10	Rho guanine nucleotide exchange factor (GEF) 10	2.68037	6.73224e-06
1417328_at	Ercc1	excision repair cross-complementing rodent repair deficiency, complementation group 1	2.67627	1.96007e-06
1417070_at	Cyp4v3	cytochrome P450, family 4, subfamily v, polypeptide 3	2.6717	1.61841e-05
1420811_a_at	Ctnnb1	catenin (cadherin associated protein), beta 1	2.65199	1.16963e-05
1418075_at	St6galnac4	ST6 (alpha-N-acetyl-neuraminyl-2,3-beta-galactosyl-1,3)-N-acetylgalactosaminide alpha-2,6-sialyltransferase 4	2.64922	1.16963e-05
1436836_x_at	Cnn3	calponin 3, acidic /// similar to calponin 3, acidic	2.63967	1.16963e-05
1423909_at	Tmem176a	transmembrane protein 176A	2.6224	1.16963e-05
1424424_at	Slc39a1	solute carrier family 39 (zinc transporter), member 1	2.61002	3.59075e-06
1435857_s_at	Aplp1	amyloid beta (A4) precursor-like protein 1	2.60073	1.16963e-05
1448276_at	Tspan4	tetraspanin 4	2.59143	1.16963e-05
1416949_s_at	Slc39a7	solute carrier family 39 (zinc transporter), member 7	2.5903	2.44559e-05
1423816_at	Cxx1a /// Cxx1b	CAAX box 1 homolog B (human)	2.58263	2.21144e-05
1417644_at	Sspn	sarcospan	2.57105	2.18789e-05
1435056_x_at	Pofut2	protein O-fucosyltransferase 2	2.56142	1.90315e-05
1424468_s_at	Phldb1	pleckstrin homology-like domain, family B, member 1	2.54923	1.96007e-06
1424138_at	Rhbdf1	rhomboid family 1 (Drosophila)	2.54024	1.30168e-05
1449408_at	Jam2	junction adhesion molecule 2	2.53416	1.16963e-05
1450056_at	Apc	adenomatosis polyposis coli	2.53116	2.18789e-05
1436959_x_at	Nelf	nasal embryonic LHRH factor	2.52969	6.73224e-06
1417982_at	Insig2	insulin induced gene 2	2.50999	1.1539e-05
1424058_at	Prrc1	proline-rich coiled-coil 1	2.50504	2.21144e-05
1424740_at	Creb3	cAMP responsive element binding protein 3	2.49721	1.16963e-05
1421223_a_at	Anxa4	annexin A4	2.48375	1.61841e-05
1434931_at	Neo1	neogenin	2.47267	2.18789e-05
1449357_at	2310030G06Rik	RIKEN cDNA 2310030G06 gene	2.47231	2.18789e-05
1434379_at	Mxd4	Max dimerization protein 4	2.46714	1.61841e-05
1426373_at	Ski	ski sarcoma viral oncogene homolog (avian)	2.46474	2.18789e-05
1427964_at	Cmtm8	CKLF-like MARVEL transmembrane domain containing 8	2.45962	2.18789e-05
1427891_at	Gimap6	GTPase, IMAP family member 6	2.45457	2.18789e-05
1419638_at	Efnb2	ephrin B2	2.42782	2.21144e-05
1423892_at	Apbb1	amyloid beta (A4) precursor protein-binding, family B, member 1	2.42456	2.19967e-05
1432057_a_at	Prdm5	PR domain containing 5	2.40323	2.21144e-05
1420635_a_at	Tcirg1	T-cell, immune regulator 1, ATPase, H+ transporting, lysosomal V0 protein A3	2.39091	1.16963e-05
1428922_at	Tril	TLR4 interactor with leucine-rich repeats	2.38375	1.30168e-05
1419061_at	Rhod	ras homolog gene family, member D	2.3629	1.30168e-05
1430619_a_at	Mvk	similar to mevalonate kinase /// mevalonate kinase	2.35308	6.73224e-06
1428626_at	Lysmd2	LysM, putative peptidoglycan-binding, domain containing 2	2.35189	1.30168e-05
1417753_at	Pkd2	polycystic kidney disease 2	2.34992	2.18789e-05
1434500_at	LOC100862618 /// Ttyh2	tweety homolog 2 (Drosophila)	2.34426	2.18789e-05
1417302_at	Rcor2	REST corepressor 2	2.32816	1.16963e-05
1448996_at	Rom1	rod outer segment membrane protein 1	2.32259	1.16963e-05
1415932_x_at	Atp9a	ATPase, class II, type 9A	2.30036	6.73224e-06
1426873_s_at	Jup	junction plakoglobin	2.28208	2.21144e-05
1460648_at	Nr2f6	nuclear receptor subfamily 2, group F, member 6	2.27084	2.18789e-05
1449488_at	Pitx1	paired-like homeodomain transcription factor 1	2.23848	1.16963e-05
1425391_a_at	Osbpl5	oxysterol binding protein-like 5	2.2042	2.18789e-05
1452196_a_at	Nckap1	NCK-associated protein 1	2.15676	3.9445e-06
1417545_at	Trpv4	transient receptor potential cation channel, subfamily V, member 4	2.13443	1.30168e-05
1415818_at	Anxa6	annexin A6	2.08552	2.18789e-05
1426855_at	Arhgef25	DNA segment, Chr 10, ERATO Doi 610, expressed	2.0596	1.61841e-05
1434557_at	Hip1	huntingtin interacting protein 1	2.05244	2.18789e-05
1424894_at	Rab13	RAB13, member RAS oncogene family	2.03461	2.18789e-05
1448209_a_at	Slc22a17	solute carrier family 22 (organic cation transporter), member 17	2.01607	2.44559e-05
1419082_at	Serpinb2	serine (or cysteine) peptidase inhibitor, clade B, member 2	-10.1519	2.18789e-05
1427221_at	Slc6a20a	solute carrier family 6 (neurotransmitter transporter), member 20A	-9.99813	2.18789e-05
1460259_s_at	Clca1 /// Clca2	chloride channel calcium activated 1 /// chloride channel calcium activated 2	-8.86321	1.96007e-06
1433893_s_at	Spag5	sperm associated antigen 5	-7.43518	2.18789e-05
1416757_at	Zwilch	Zwilch, kinetochore associated, homolog (Drosophila)	-7.18604	1.019e-05
1427707_a_at	Stil	Scl/Tal1 interrupting locus	-7.04191	2.18789e-05
1417600_at	Slc15a2	solute carrier family 15 (H+/peptide transporter), member 2	-6.99605	1.96007e-06
1449061_a_at	Prim1	DNA primase, p49 subunit	-6.89143	1.61841e-05
1427541_x_at	Hmmr	hyaluronan mediated motility receptor (RHAMM)	-6.88798	8.48067e-06
1426002_a_at	Cdc7	cell division cycle 7 (S. cerevisiae)	-6.67383	1.16963e-05
1419534_at	Olr1	oxidized low density lipoprotein (lectin-like) receptor 1	-6.65477	6.73224e-06
1427313_at	Ptgir	prostaglandin I receptor (IP)	-6.26236	2.18789e-05
1416333_at	Dok2	docking protein 2	-6.24032	2.21144e-05
1448899_s_at	Rad51ap1	RAD51 associated protein 1	-6.18785	2.18789e-05
1417656_at	Mybl2	myeloblastosis oncogene-like 2	-6.16523	6.73224e-06
1418264_at	Cenpk	centromere protein K	-6.1443	3.59075e-06
1436922_at	Lrr1	leucine rich repeat protein 1	-5.97897	6.89035e-06
1422944_a_at	Diap3	diaphanous homolog 3 (Drosophila)	-5.71266	6.73224e-06
1419402_at	Mns1	meiosis-specific nuclear structural protein 1	-5.70996	6.73224e-06
1429294_at	Trip13	thyroid hormone receptor interactor 13	-5.69364	3.76762e-06
1452242_at	Cep55	centrosomal protein 55	-5.68484	7.21449e-07
1448730_at	Cpa3	carboxypeptidase A3, mast cell	-5.65859	6.73224e-06
1421366_at	Clec5a	C-type lectin domain family 5, member a	-5.59706	2.18789e-05
1448466_at	Cdca5	cell division cycle associated 5	-5.54066	2.21144e-05
1427305_at	Piga	phosphatidylinositol glycan anchor biosynthesis, class A	-5.50337	2.18789e-05
1417122_at	Vav3	vav 3 oncogene	-5.48779	1.61841e-05
1425374_at	Oas3	2'-5' oligoadenylate synthetase 3	-5.37629	2.18789e-05
1418919_at	Sgol1	shugoshin-like 1 (S. pombe)	-5.3038	1.96007e-06
1433408_a_at	Mcm10	minichromosome maintenance deficient 10 (S. cerevisiae)	-5.24927	2.18789e-05
1429527_a_at	Plscr1	phospholipid scramblase 1	-5.2353	3.9445e-06
1436077_a_at	Fcho1	FCH domain only 1	-5.19059	2.53778e-06
1416832_at	Slc39a8	solute carrier family 39 (metal ion transporter), member 8	-5.16802	2.18789e-05
1448016_at	Sass6	spindle assembly 6 homolog (C. elegans)	-5.14087	3.9445e-06
1420330_at	Clec4e	C-type lectin domain family 4, member e	-5.14085	3.59075e-06
1450476_at	Cnr2	cannabinoid receptor 2 (macrophage)	-5.1305	2.21144e-05
1449453_at	Bst1	bone marrow stromal cell antigen 1	-5.06381	1.27348e-05
1420719_at	Tex15	testis expressed gene 15	-4.95441	1.16963e-05
1453047_at	Tspo2	translocator protein 2	-4.85314	1.61841e-05
1420994_at	B3gnt5	UDP-GlcNAc:betaGal beta-1,3-N-acetylglucosaminyltransferase 5	-4.80336	3.9445e-06
1419406_a_at	Bcl11a	B-cell CLL/lymphoma 11A (zinc finger protein)	-4.74364	2.18789e-05
1428105_at	Tpx2	TPX2, microtubule-associated protein homolog (Xenopus laevis)	-4.72342	1.96007e-06
1422016_a_at	Cenph	centromere protein H	-4.63549	2.18789e-05
1455904_at	Gas5 /// Snord47	growth arrest specific 5	-4.63526	2.18789e-05
1452278_a_at	Hace1	HECT domain and ankyrin repeat containing, E3 ubiquitin protein ligase 1	-4.62333	6.73224e-06
1436707_x_at	Ncaph	non-SMC condensin I complex, subunit H	-4.60563	3.9445e-06
1422708_at	Pik3cg	phosphoinositide-3-kinase, catalytic, gamma polypeptide	-4.43536	2.21144e-05
1451103_at	Haus4	HAUS augmin-like complex, subunit 4	-4.43407	2.18789e-05
1429692_s_at	Gch1	GTP cyclohydrolase 1	-4.42899	1.61841e-05
1422700_at	Alox12	arachidonate 12-lipoxygenase	-4.42641	2.18789e-05
1449829_at	Itgb2l	integrin beta 2-like	-4.35642	2.18789e-05
1449579_at	Sh3yl1	Sh3 domain YSC-like 1	-4.21879	1.61841e-05
1426509_s_at	Gfap	glial fibrillary acidic protein	-4.20812	2.18789e-05
1425837_a_at	Ccrn4l	CCR4 carbon catabolite repression 4-like (S. cerevisiae) /// similar to carbon catabolite repression 4 protein homolog	-4.20738	2.21144e-05
1436998_at	Sowaha	sosondowah ankyrin repeat domain family member A	-4.17117	2.21144e-05
1427147_at	Mms22l	MMS22-like, DNA repair protein	-4.15739	1.61841e-05
1416575_at	Cdc45	cell division cycle 45 homolog (S. cerevisiae)	-4.11755	6.73224e-06
1450053_at	Kif2a	kinesin family member 2A	-3.95227	1.61841e-05
1438096_a_at	Dtymk	deoxythymidylate kinase	-3.94699	2.18789e-05
1427539_a_at	Zwint	ZW10 interactor	-3.87805	2.18789e-05
1452732_at	Asprv1	aspartic peptidase, retroviral-like 1	-3.86745	1.61841e-05
1449134_s_at	Spic	Spi-C transcription factor (Spi-1/PU.1 related)	-3.83702	2.44559e-05
1425029_a_at	Mboat2	membrane bound O-acyltransferase domain containing 2	-3.82614	6.73224e-06
1459994_x_at	Tfr2	transferrin receptor 2	-3.81828	1.61841e-05
1453840_at	Pabpc1	predicted gene 8276 /// poly(A) binding protein, cytoplasmic 1	-3.59801	7.21449e-07
1424171_a_at	Hagh	hydroxyacyl glutathione hydrolase	-3.58179	2.59844e-06
1418206_at	Sdf2l1	stromal cell-derived factor 2-like 1	-3.5659	3.9445e-06
1428492_at	Glipr2	GLI pathogenesis-related 2	-3.54558	2.18789e-05
1449482_at	Hist3h2ba /// Hist3h2bb-ps	histone cluster 3, H2ba /// histone cluster 3, H2bb, pseudogene	-3.53552	1.16963e-05
1455730_at	Dlgap5	discs, large (Drosophila) homolog-associated protein 5	-3.4927	2.18789e-05
1427269_at	Srsf11	splicing factor, arginine/serine-rich 11	-3.46827	1.30168e-05
1449310_at	Ptger2	prostaglandin E receptor 2 (subtype EP2)	-3.41652	1.61841e-05
1451306_at	Cdca7l	cell division cycle associated 7 like	-3.40456	2.18789e-05
1416969_at	Gtse1	G two S phase expressed protein 1	-3.4005	3.9445e-06
1452070_at	Dedd2	death effector domain-containing DNA binding protein 2	-3.35692	3.9445e-06
1425400_a_at	Cited4	Cbp/p300-interacting transactivator, with Glu/Asp-rich carboxy-terminal domain, 4	-3.35335	6.73224e-06
1419537_at	Tfec	transcription factor EC	-3.34532	2.21144e-05
1422704_at	Gyk	glycerol kinase	-3.29208	6.73224e-06
1455435_s_at	Chdh	choline dehydrogenase	-3.27358	2.18789e-05
1453107_s_at	4933413G19Rik /// Foxm1 /// Pebp1	RIKEN cDNA 4933413G19 gene /// forkhead box M1 /// phosphatidylethanolamine binding protein 1	-3.25129	3.59075e-06
1449010_at	Hspa4l	heat shock protein 4 like	-3.22894	3.9445e-06
1419909_at	Mphosph9	M-phase phosphoprotein 9	-3.22062	2.18789e-05
1452715_at	Haus5	HAUS augmin-like complex, subunit 5	-3.21716	2.18789e-05
1436269_s_at	Htra2	HtrA serine peptidase 2	-3.21236	1.61841e-05
1422808_s_at	Dock2	dedicator of cyto-kinesis 2	-3.19051	2.18789e-05
1439422_a_at	Fam132a	family with sequence similarity 132, member A	-3.17737	6.73224e-06
1427061_at	Rbbp8	retinoblastoma binding protein 8	-3.17445	2.18789e-05
1422922_at	Recql4	RecQ protein-like 4	-3.12223	2.18789e-05
1424021_at	Arl6ip6	ADP-ribosylation factor-like 6 interacting protein 6	-3.1149	6.73224e-06
1437051_at	Dffb	DNA fragmentation factor, beta subunit	-3.1024	1.019e-05
1423169_at	Taf7	TAF7 RNA polymerase II, TATA box binding protein (TBP)-associated factor	-3.08737	5.09498e-06
1449046_a_at	Josd2	Josephin domain containing 2	-3.00854	2.18789e-05
1426217_at	Tmem216	transmembrane protein 216	-2.99491	2.18789e-05
1427590_at	Zfp39	zinc finger protein 39	-2.94271	3.59075e-06
1423861_at	Plekhf2	pleckstrin homology domain containing, family F (with FYVE domain) member 2	-2.93657	2.18789e-05
1448650_a_at	Pole	polymerase (DNA directed), epsilon	-2.9339	2.18789e-05
1448187_at	Pold1	polymerase (DNA directed), delta 1, catalytic subunit	-2.88053	2.18789e-05
1456442_at	Rab3il1	RAB3A interacting protein (rabin3)-like 1	-2.87513	8.15197e-06
1434748_at	Ckap2	cytoskeleton associated protein 2	-2.86058	3.59075e-06
1424181_at	Sept6	septin 6	-2.76818	1.019e-05
1435114_at	Wdhd1	WD repeat and HMG-box DNA binding protein 1	-2.76588	2.18789e-05
1417800_at	Parp2	poly (ADP-ribose) polymerase family, member 2	-2.76568	1.16963e-05
1423714_at	Asf1b	ASF1 anti-silencing function 1 homolog B (S. cerevisiae)	-2.71504	2.21144e-05
1424254_at	Ifitm1	interferon induced transmembrane protein 1	-2.71197	2.21144e-05
1434836_at	Nfatc2ip	nuclear factor of activated T-cells, cytoplasmic, calcineurin-dependent 2 interacting protein	-2.68494	2.21144e-05
1418344_at	Tmem8	transmembrane protein 8 (five membrane-spanning domains)	-2.63967	2.44559e-05
1424841_s_at	Rbks	ribokinase	-2.63134	1.019e-05
1438690_at	Tyms	Thymidylate synthase	-2.63012	3.59075e-06
1450059_at	Fancg	Fanconi anemia, complementation group G	-2.58063	2.44559e-05
1433533_x_at	Prkag1	protein kinase, AMP-activated, gamma 1 non-catalytic subunit	-2.5739	2.18789e-05
1449155_at	Polr3g	polymerase (RNA) III (DNA directed) polypeptide G	-2.48725	1.16963e-05
1426271_at	Smc5	structural maintenance of chromosomes 5	-2.47706	2.18789e-05
1448671_at	Ube2e3	ubiquitin-conjugating enzyme E2E 3, UBC4/5 homolog (yeast)	-2.35245	6.73224e-06
1428052_a_at	Zmym1	zinc finger, MYM domain containing 1	-2.29445	1.16963e-05
1435573_at	Otud5	OTU domain containing 5	-2.28989	2.18789e-05
1436816_at	Nup133	nucleoporin 133	-2.28853	2.18789e-05
1420444_at	Slc22a3	solute carrier family 22 (organic cation transporter), member 3	-2.27005	1.16963e-05
1448917_at	Med30	mediator complex subunit 30	-2.23878	6.73224e-06
1430447_a_at	Lair1	leukocyte-associated Ig-like receptor 1	-2.23718	2.44559e-05
1417891_at	Spsb3	splA/ryanodine receptor domain and SOCS box containing 3	-2.23358	2.21144e-05
1439047_s_at	Recql	RecQ protein-like	-2.22569	1.16963e-05
1425830_a_at	Cinp /// LOC640972	cyclin-dependent kinase 2 interacting protein	-2.20396	2.18789e-05
1460209_at	Usp39	ubiquitin specific peptidase 39	-2.19165	6.73224e-06
1426910_at	Pawr	PRKC, apoptosis, WT1, regulator	-2.17797	2.18789e-05
1419267_at	Nfyb	nuclear transcription factor-Y beta	-2.16724	1.30168e-05
1450400_at	Tgs1	trimethylguanosine synthase homolog (S. cerevisiae)	-2.1497	1.30168e-05
1423646_at	Zdhhc3	zinc finger, DHHC domain containing 3	-2.13405	2.18789e-05
1415916_a_at	Mthfd1	methylenetetrahydrofolate dehydrogenase (NADP+ dependent), methenyltetrahydrofolate cyclohydrolase, formyltetrahydrofolate synthase	-2.07597	2.44559e-05
1437553_at	Brcc3	BRCA1/BRCA2-containing complex, subunit 3	-2.05177	2.18789e-05

## Sheet: Table S2C Common Core OB-BMST
Probe Set ID	Gene Symbol	Gene Title	Fold change VCaP	FDR VCaP	Fold change C4-2B	FDR C4-2B
1416514_a_at	Fscn1	fascin homolog 1, actin bundling protein (Strongylocentrotus purpuratus)	19.6137	4.10853e-06	25.9265	1.74671e-06
1425575_at	Epha3	Eph receptor A3	17.5331	1.19902e-06	14.3884	1.51348e-06
1425658_at	Cd109	CD109 antigen	12.6198	1.19902e-06	4.83917	8.20151e-06
1449632_s_at	Fkbp10	FK506 binding protein 10	9.93393	2.71466e-06	6.0108	5.89628e-06
1427457_a_at	Bmp1	bone morphogenetic protein 1	9.11176	1.34192e-06	4.29058	3.83907e-06
1448254_at	Ptn	pleiotrophin	8.5456	1.19902e-06	16.019	3.07863e-07
1449531_at	Leprel2	leprecan-like 2	7.01776	1.19902e-06	4.94898	2.74087e-06
1419665_a_at	Nupr1	nuclear protein 1	6.97165	9.81366e-07	3.79514	1.74671e-06
1425582_a_at	Emcn	endomucin	6.2954	1.74685e-06	6.85183	1.09502e-06
1420807_a_at	Dlk2	delta-like 2 homolog (Drosophila)	6.09617	6.73224e-06	6.85128	1.96172e-06
1418455_at	Copz2	coatomer protein complex, subunit zeta 2	5.9178	1.48482e-06	3.8108	5.89628e-06
1449670_x_at	Gpr137b	G protein-coupled receptor 137B /// similar to Gpr137b protein	5.76013	1.48482e-06	5.26683	1.74671e-06
1417282_at	Mmp23	matrix metallopeptidase 23	5.47962	1.16963e-05	5.39175	8.20151e-06
1448475_at	Olfml3	olfactomedin-like 3	5.44478	1.19902e-06	3.3749	5.89628e-06
1427020_at	Scara3	scavenger receptor class A, member 3	5.32103	3.59075e-06	3.71253	8.30567e-06
1427318_s_at	Myof	myoferlin	5.21853	1.16963e-05	6.13825	3.83907e-06
1452421_at	Hoxa3	homeo box A3	5.15595	1.48482e-06	4.08301	1.96172e-06
1434181_at	Fermt2	fermitin family homolog 2 (Drosophila)	5.13011	6.11397e-06	4.71919	3.84464e-06
1423677_at	Fkbp9	FK506 binding protein 9	4.70289	1.47293e-06	4.31699	1.23981e-06
1421045_at	Mrc2	mannose receptor, C type 2	4.67067	7.10793e-06	3.71791	3.83907e-06
1426399_at	Vwa1	von Willebrand factor A domain containing 1	4.6025	3.9445e-06	4.1104	3.84464e-06
1418843_at	Slc30a4	solute carrier family 30 (zinc transporter), member 4	4.59095	1.48482e-06	3.51666	3.83907e-06
1448788_at	Cd200	CD200 antigen	4.41378	1.19902e-06	2.8312	5.89628e-06
1424114_s_at	Lamb1	laminin B1 subunit 1	4.38226	2.21144e-05	5.72467	3.929e-06
1452492_a_at	Slc37a2	solute carrier family 37 (glycerol-3-phosphate transporter), member 2	4.33169	1.59208e-07	2.19763	1.96172e-06
1417963_at	Pltp	phospholipid transfer protein	4.29961	9.63824e-07	5.44377	3.82519e-07
1424187_at	Ccdc80	coiled-coil domain containing 80	4.27849	2.18789e-05	3.9719	7.53758e-06
1415806_at	Plat	plasminogen activator, tissue	4.22455	1.16963e-05	14.9073	2.24438e-07
1455812_x_at	Vasn	vasorin	4.22275	4.66534e-06	4.10981	2.74087e-06
1427005_at	Plk2	polo-like kinase 2 (Drosophila)	4.20799	8.15197e-06	4.58367	3.83907e-06
1419376_at	Fibin	fin bud initiation factor homolog (zebrafish)	4.13746	3.59075e-06	5.34798	7.32912e-07
1417928_at	Pdlim4	PDZ and LIM domain 4	4.12091	5.09498e-06	4.79983	1.74671e-06
1420401_a_at	Ramp3	similar to receptor activity modifying protein 3 /// receptor (calcitonin) activity modifying protein 3	4.09412	1.19902e-06	6.34746	2.24438e-07
1417930_at	Nab2	Ngfi-A binding protein 2	4.09129	1.48482e-06	2.68661	8.20151e-06
1423771_at	Prkcdbp	protein kinase C, delta binding protein	4.09004	6.73224e-06	4.2832	3.83907e-06
1425840_a_at	Sema3f	sema domain, immunoglobulin domain (Ig), short basic domain, secreted, (semaphorin) 3F	4.07797	1.96007e-06	3.65734	4.64826e-06
1423571_at	S1pr1	sphingosine-1-phosphate receptor 1	4.05082	1.96007e-06	3.77207	1.74671e-06
1419693_at	Colec12	collectin sub-family member 12	3.93335	1.74685e-06	2.69163	8.20151e-06
1422771_at	Smad6	MAD homolog 6 (Drosophila)	3.90721	1.96007e-06	3.73616	1.74671e-06
1417818_at	Wwtr1	WW domain containing transcription regulator 1	3.87617	5.81309e-06	4.20524	1.9827e-06
1427986_a_at	Col16a1	collagen, type XVI, alpha 1	3.87309	6.73224e-06	3.43168	5.89628e-06
1450881_s_at	Gpr137b	G protein-coupled receptor 137B	3.80195	1.19902e-06	3.38468	1.51348e-06
1423052_at	Arf4	ADP-ribosylation factor 4	3.67964	1.96007e-06	2.83631	5.89628e-06
1459911_at	Cdr2l	cerebellar degeneration-related protein 2-like	3.6164	1.74685e-06	2.54506	8.20151e-06
1421424_a_at	Anpep	alanyl (membrane) aminopeptidase	3.59343	1.48482e-06	4.75052	6.31969e-07
1455741_a_at	Ece1	endothelin converting enzyme 1	3.56413	7.64352e-06	3.226	6.07237e-06
1435525_at	Kctd17	potassium channel tetramerisation domain containing 17	3.56186	1.61841e-05	3.57672	6.32813e-06
1418090_at	Plvap	plasmalemma vesicle associated protein	3.5465	6.73224e-06	4.98171	1.09502e-06
1448742_at	Snai1	snail homolog 1 (Drosophila)	3.48936	1.19902e-06	2.47781	5.89628e-06
1418788_at	Tek	endothelial-specific receptor tyrosine kinase	3.47555	6.73224e-06	4.57296	1.09502e-06
1416289_at	Plod1	procollagen-lysine, 2-oxoglutarate 5-dioxygenase 1	3.46901	1.61841e-05	3.2776	8.20151e-06
1418187_at	Ramp2	receptor (calcitonin) activity modifying protein 2	3.3987	6.73224e-06	3.64725	2.74087e-06
1436665_a_at	Ltbp4	latent transforming growth factor beta binding protein 4	3.36796	6.73224e-06	7.36783	3.07863e-07
1421840_at	Abca1	ATP-binding cassette, sub-family A (ABC1), member 1	3.31919	6.73224e-06	4.05142	4.64826e-06
1416666_at	Serpine2	serine (or cysteine) peptidase inhibitor, clade E, member 2	3.29497	1.19902e-06	2.41983	3.83907e-06
1448797_at	Elk3	ELK3, member of ETS oncogene family	3.20077	6.73224e-06	3.57529	1.96172e-06
1418049_at	Ltbp3	latent transforming growth factor beta binding protein 3	3.19377	1.48482e-06	2.47071	3.87598e-06
1426397_at	Tgfbr2	transforming growth factor, beta receptor II	3.18197	1.30168e-05	2.97921	8.20151e-06
1423926_at	Slc39a13	solute carrier family 39 (metal ion transporter), member 13	3.16926	1.96007e-06	2.39178	8.20151e-06
1449135_at	Sox18	SRY-box containing gene 18	3.16752	2.21144e-05	3.43706	6.87366e-06
1450032_at	Slco2a1	solute carrier organic anion transporter family, member 2a1	3.16012	6.73224e-06	4.33803	2.67627e-06
1460180_at	Hexb	hexosaminidase B	3.15324	1.96007e-06	2.93167	2.24379e-06
1422622_at	Nos3	nitric oxide synthase 3, endothelial cell	3.11707	6.73224e-06	3.21774	2.76856e-06
1449845_a_at	Ephb4	Eph receptor B4	3.0971	1.16963e-05	3.36843	3.83907e-06
1417327_at	Cav2	caveolin 2	3.06245	1.16963e-05	2.94242	6.87366e-06
1434089_at	Synpo	synaptopodin	3.03569	3.59075e-06	3.75491	1.09502e-06
1433546_at	Gns	glucosamine (N-acetyl)-6-sulfatase	3.00811	1.19902e-06	3.08926	7.32912e-07
1423513_at	Uhrf1bp1l	UHRF1 (ICBP90) binding protein 1-like	2.98485	1.19902e-06	2.32422	3.83907e-06
1436512_at	Arl4c	ADP-ribosylation factor-like 4C /// similar to ADP-ribosylation factor-like protein 7	2.97806	5.09498e-06	2.76658	3.84464e-06
1450861_at	Fancc	Fanconi anemia, complementation group C	2.96076	1.30168e-05	2.95045	2.74087e-06
1416564_at	Sox7	SRY-box containing gene 7	2.9504	1.16963e-05	3.52669	1.74671e-06
1420895_at	Tgfbr1	transforming growth factor, beta receptor I	2.8841	5.09498e-06	2.49362	6.87366e-06
1418102_at	Hes1	hairy and enhancer of split 1 (Drosophila)	2.86755	1.96007e-06	2.799	1.74671e-06
1427040_at	Mdfic	MyoD family inhibitor domain containing	2.84504	1.48482e-06	3.56244	5.79736e-07
1439368_a_at	Slc9a3r2	solute carrier family 9 (sodium/hydrogen exchanger), member 3 regulator 2	2.84385	1.44233e-05	3.41953	4.17361e-06
1415961_at	Itm2c	integral membrane protein 2C	2.83047	5.09498e-06	2.47378	5.89628e-06
1415999_at	Hey1	hairy/enhancer-of-split related with YRPW motif 1	2.81978	1.30168e-05	2.89376	5.89628e-06
1450448_at	Stc1	stanniocalcin 1	2.814	2.18789e-05	3.89367	1.74671e-06
1418981_at	Casp12	caspase 12	2.81223	6.73224e-06	3.25827	1.74671e-06
1417865_at	Tnfaip1	tumor necrosis factor, alpha-induced protein 1 (endothelial)	2.77953	6.73224e-06	2.68086	4.86767e-06
1422507_at	Cstb	cystatin B	2.76727	6.82818e-06	2.37021	8.20151e-06
1425560_a_at	S100a16	S100 calcium binding protein A16	2.74617	2.18789e-05	2.9426	5.89628e-06
1452381_at	Creb3l2	cAMP responsive element binding protein 3-like 2	2.73208	3.59075e-06	2.27991	5.89628e-06
1421960_at	Adcy3	adenylate cyclase 3	2.73062	3.59075e-06	2.4804	3.83907e-06
1448184_at	Fkbp1a	FK506 binding protein 1a	2.71398	9.55255e-06	2.65601	5.2124e-06
1451789_a_at	Ryk	receptor-like tyrosine kinase	2.70386	1.96007e-06	2.3957	3.83907e-06
1425567_a_at	Anxa5	annexin A5	2.69412	1.16963e-05	2.92627	3.83907e-06
1452303_at	Arhgef10	Rho guanine nucleotide exchange factor (GEF) 10	2.68037	6.73224e-06	2.92958	1.96172e-06
1417328_at	Ercc1	excision repair cross-complementing rodent repair deficiency, complementation group 1	2.67627	1.96007e-06	2.31829	3.83907e-06
1436836_x_at	Cnn3	calponin 3, acidic /// similar to calponin 3, acidic	2.63967	1.16963e-05	3.37177	2.79289e-06
1424424_at	Slc39a1	solute carrier family 39 (zinc transporter), member 1	2.61002	3.59075e-06	2.37173	3.84464e-06
1435857_s_at	Aplp1	amyloid beta (A4) precursor-like protein 1	2.60073	1.16963e-05	2.57828	5.89628e-06
1423816_at	Cxx1a /// Cxx1b	CAAX box 1 homolog B (human)	2.58263	2.21144e-05	2.69745	8.20151e-06
1417644_at	Sspn	sarcospan	2.57105	2.18789e-05	2.95596	3.83907e-06
1424468_s_at	Phldb1	pleckstrin homology-like domain, family B, member 1	2.54923	1.96007e-06	2.04594	5.89628e-06
1424138_at	Rhbdf1	rhomboid family 1 (Drosophila)	2.54024	1.30168e-05	2.4608	6.87366e-06
1450056_at	Apc	adenomatosis polyposis coli	2.53116	2.18789e-05	2.92314	3.83907e-06
1426373_at	Ski	ski sarcoma viral oncogene homolog (avian)	2.46474	2.18789e-05	2.59358	6.87366e-06
1427964_at	Cmtm8	CKLF-like MARVEL transmembrane domain containing 8	2.45962	2.18789e-05	2.97851	2.74087e-06
1427891_at	Gimap6	GTPase, IMAP family member 6	2.45457	2.18789e-05	2.6033	6.32813e-06
1419638_at	Efnb2	ephrin B2	2.42782	2.21144e-05	3.84125	1.09502e-06
1428922_at	Tril	TLR4 interactor with leucine-rich repeats	2.38375	1.30168e-05	2.51643	3.84464e-06
1430619_a_at	Mvk	similar to mevalonate kinase /// mevalonate kinase	2.35308	6.73224e-06	2.38205	3.83907e-06
1428626_at	Lysmd2	LysM, putative peptidoglycan-binding, domain containing 2	2.35189	1.30168e-05	2.40168	5.89628e-06
1434500_at	LOC100862618 /// Ttyh2	tweety homolog 2 (Drosophila)	2.34426	2.18789e-05	2.55026	5.89628e-06
1426873_s_at	Jup	junction plakoglobin	2.28208	2.21144e-05	2.6971	3.83907e-06
1449488_at	Pitx1	paired-like homeodomain transcription factor 1	2.23848	1.16963e-05	2.53336	1.74671e-06
1415818_at	Anxa6	annexin A6	2.08552	2.18789e-05	2.12226	8.20151e-06
1426855_at	Arhgef25	DNA segment, Chr 10, ERATO Doi 610, expressed	2.0596	1.61841e-05	2.21492	3.83907e-06
1419082_at	Serpinb2	serine (or cysteine) peptidase inhibitor, clade B, member 2	-10.1519	2.18789e-05	-12.504	5.89628e-06
1427221_at	Slc6a20a	solute carrier family 6 (neurotransmitter transporter), member 20A	-9.99813	2.18789e-05	-11.4708	5.89628e-06
1460259_s_at	Clca1 /// Clca2	chloride channel calcium activated 1 /// chloride channel calcium activated 2	-8.86321	1.96007e-06	-10.1503	1.51348e-06
1433893_s_at	Spag5	sperm associated antigen 5	-7.43518	2.18789e-05	-8.46146	6.38497e-06
1416757_at	Zwilch	Zwilch, kinetochore associated, homolog (Drosophila)	-7.18604	1.019e-05	-8.25768	2.76856e-06
1427707_a_at	Stil	Scl/Tal1 interrupting locus	-7.04191	2.18789e-05	-9.23668	3.83907e-06
1417600_at	Slc15a2	solute carrier family 15 (H+/peptide transporter), member 2	-6.99605	1.96007e-06	-6.20476	1.74671e-06
1449061_a_at	Prim1	DNA primase, p49 subunit	-6.89143	1.61841e-05	-10.0757	1.96172e-06
1427541_x_at	Hmmr	hyaluronan mediated motility receptor (RHAMM)	-6.88798	8.48067e-06	-7.53181	3.82149e-06
1426002_a_at	Cdc7	cell division cycle 7 (S. cerevisiae)	-6.67383	1.16963e-05	-7.804	3.83907e-06
1419534_at	Olr1	oxidized low density lipoprotein (lectin-like) receptor 1	-6.65477	6.73224e-06	-6.27614	3.83907e-06
1448899_s_at	Rad51ap1	RAD51 associated protein 1	-6.18785	2.18789e-05	-11.1174	1.74671e-06
1417656_at	Mybl2	myeloblastosis oncogene-like 2	-6.16523	6.73224e-06	-5.77109	5.89628e-06
1418264_at	Cenpk	centromere protein K	-6.1443	3.59075e-06	-6.58035	1.74671e-06
1436922_at	Lrr1	leucine rich repeat protein 1	-5.97897	6.89035e-06	-6.60684	2.3513e-06
1422944_a_at	Diap3	diaphanous homolog 3 (Drosophila)	-5.71266	6.73224e-06	-6.09761	2.74087e-06
1419402_at	Mns1	meiosis-specific nuclear structural protein 1	-5.70996	6.73224e-06	-6.15951	2.74087e-06
1429294_at	Trip13	thyroid hormone receptor interactor 13	-5.69364	3.76762e-06	-7.69285	1.34732e-06
1452242_at	Cep55	centrosomal protein 55	-5.68484	7.21449e-07	-9.29309	1.33068e-07
1448730_at	Cpa3	carboxypeptidase A3, mast cell	-5.65859	6.73224e-06	-4.67002	8.20151e-06
1448466_at	Cdca5	cell division cycle associated 5	-5.54066	2.21144e-05	-7.1649	3.87598e-06
1427305_at	Piga	phosphatidylinositol glycan anchor biosynthesis, class A	-5.50337	2.18789e-05	-6.693	4.42969e-06
1425374_at	Oas3	2'-5' oligoadenylate synthetase 3	-5.37629	2.18789e-05	-7.02956	3.83907e-06
1418919_at	Sgol1	shugoshin-like 1 (S. pombe)	-5.3038	1.96007e-06	-4.99264	1.74671e-06
1429527_a_at	Plscr1	phospholipid scramblase 1	-5.2353	3.9445e-06	-8.86748	7.32912e-07
1436077_a_at	Fcho1	FCH domain only 1	-5.19059	2.53778e-06	-4.50428	2.90318e-06
1448016_at	Sass6	spindle assembly 6 homolog (C. elegans)	-5.14087	3.9445e-06	-5.76053	1.74671e-06
1420330_at	Clec4e	C-type lectin domain family 4, member e	-5.14085	3.59075e-06	-7.0789	1.09502e-06
1449453_at	Bst1	bone marrow stromal cell antigen 1	-5.06381	1.27348e-05	-5.36185	3.82149e-06
1420994_at	B3gnt5	UDP-GlcNAc:betaGal beta-1,3-N-acetylglucosaminyltransferase 5	-4.80336	3.9445e-06	-4.09192	5.89628e-06
1428105_at	Tpx2	TPX2, microtubule-associated protein homolog (Xenopus laevis)	-4.72342	1.96007e-06	-5.77134	7.32912e-07
1422016_a_at	Cenph	centromere protein H	-4.63549	2.18789e-05	-7.65315	1.74671e-06
1452278_a_at	Hace1	HECT domain and ankyrin repeat containing, E3 ubiquitin protein ligase 1	-4.62333	6.73224e-06	-4.36852	5.89628e-06
1436707_x_at	Ncaph	non-SMC condensin I complex, subunit H	-4.60563	3.9445e-06	-5.78938	1.51348e-06
1429692_s_at	Gch1	GTP cyclohydrolase 1	-4.42899	1.61841e-05	-4.46371	6.87366e-06
1449579_at	Sh3yl1	Sh3 domain YSC-like 1	-4.21879	1.61841e-05	-4.50604	5.89628e-06
1426509_s_at	Gfap	glial fibrillary acidic protein	-4.20812	2.18789e-05	-4.39706	6.87366e-06
1425837_a_at	Ccrn4l	CCR4 carbon catabolite repression 4-like (S. cerevisiae) /// similar to carbon catabolite repression 4 protein homolog	-4.20738	2.21144e-05	-5.0863	5.89628e-06
1436998_at	Sowaha	sosondowah ankyrin repeat domain family member A	-4.17117	2.21144e-05	-4.62595	6.87366e-06
1427147_at	Mms22l	MMS22-like, DNA repair protein	-4.15739	1.61841e-05	-3.94877	8.20151e-06
1416575_at	Cdc45	cell division cycle 45 homolog (S. cerevisiae)	-4.11755	6.73224e-06	-3.38015	8.20151e-06
1450053_at	Kif2a	kinesin family member 2A	-3.95227	1.61841e-05	-4.67782	3.83907e-06
1438096_a_at	Dtymk	deoxythymidylate kinase	-3.94699	2.18789e-05	-5.61985	2.67627e-06
1427539_a_at	Zwint	ZW10 interactor	-3.87805	2.18789e-05	-4.74565	5.02619e-06
1425029_a_at	Mboat2	membrane bound O-acyltransferase domain containing 2	-3.82614	6.73224e-06	-4.19145	1.74671e-06
1459994_x_at	Tfr2	transferrin receptor 2	-3.81828	1.61841e-05	-3.9842	5.89628e-06
1453840_at	Pabpc1	predicted gene 8276 /// poly(A) binding protein, cytoplasmic 1	-3.59801	7.21449e-07	-4.89438	1.33068e-07
1424171_a_at	Hagh	hydroxyacyl glutathione hydrolase	-3.58179	2.59844e-06	-2.8472	5.89628e-06
1418206_at	Sdf2l1	stromal cell-derived factor 2-like 1	-3.5659	3.9445e-06	-3.3026	3.83907e-06
1449482_at	Hist3h2ba /// Hist3h2bb-ps	histone cluster 3, H2ba /// histone cluster 3, H2bb, pseudogene	-3.53552	1.16963e-05	-3.60826	3.84464e-06
1427269_at	Srsf11	splicing factor, arginine/serine-rich 11	-3.46827	1.30168e-05	-4.38097	1.74671e-06
1451306_at	Cdca7l	cell division cycle associated 7 like	-3.40456	2.18789e-05	-4.02421	3.83907e-06
1416969_at	Gtse1	G two S phase expressed protein 1	-3.4005	3.9445e-06	-2.84724	6.32813e-06
1452070_at	Dedd2	death effector domain-containing DNA binding protein 2	-3.35692	3.9445e-06	-3.66813	1.74671e-06
1419537_at	Tfec	transcription factor EC	-3.34532	2.21144e-05	-3.46274	8.30567e-06
1422704_at	Gyk	glycerol kinase	-3.29208	6.73224e-06	-3.54019	2.74087e-06
1455435_s_at	Chdh	choline dehydrogenase	-3.27358	2.18789e-05	-3.50319	5.89628e-06
1453107_s_at	4933413G19Rik /// Foxm1 /// Pebp1	RIKEN cDNA 4933413G19 gene /// forkhead box M1 /// phosphatidylethanolamine binding protein 1	-3.25129	3.59075e-06	-3.23165	1.74671e-06
1449010_at	Hspa4l	heat shock protein 4 like	-3.22894	3.9445e-06	-2.9304	3.87598e-06
1419909_at	Mphosph9	M-phase phosphoprotein 9	-3.22062	2.18789e-05	-3.63912	4.42969e-06
1452715_at	Haus5	HAUS augmin-like complex, subunit 5	-3.21716	2.18789e-05	-3.50087	6.32813e-06
1436269_s_at	Htra2	HtrA serine peptidase 2	-3.21236	1.61841e-05	-3.33194	5.89628e-06
1439422_a_at	Fam132a	family with sequence similarity 132, member A	-3.17737	6.73224e-06	-3.94335	1.74671e-06
1427061_at	Rbbp8	retinoblastoma binding protein 8	-3.17445	2.18789e-05	-4.18571	1.74671e-06
1424021_at	Arl6ip6	ADP-ribosylation factor-like 6 interacting protein 6	-3.1149	6.73224e-06	-3.82759	1.74671e-06
1437051_at	Dffb	DNA fragmentation factor, beta subunit	-3.1024	1.019e-05	-3.55454	1.96172e-06
1423169_at	Taf7	TAF7 RNA polymerase II, TATA box binding protein (TBP)-associated factor	-3.08737	5.09498e-06	-2.73859	5.89628e-06
1449046_a_at	Josd2	Josephin domain containing 2	-3.00854	2.18789e-05	-3.65077	3.83907e-06
1426217_at	Tmem216	transmembrane protein 216	-2.99491	2.18789e-05	-3.29995	5.89628e-06
1427590_at	Zfp39	zinc finger protein 39	-2.94271	3.59075e-06	-3.31626	1.51348e-06
1423861_at	Plekhf2	pleckstrin homology domain containing, family F (with FYVE domain) member 2	-2.93657	2.18789e-05	-2.98824	6.87366e-06
1448650_a_at	Pole	polymerase (DNA directed), epsilon	-2.9339	2.18789e-05	-3.77109	2.74087e-06
1448187_at	Pold1	polymerase (DNA directed), delta 1, catalytic subunit	-2.88053	2.18789e-05	-4.23602	6.32813e-06
1456442_at	Rab3il1	RAB3A interacting protein (rabin3)-like 1	-2.87513	8.15197e-06	-3.12884	2.74087e-06
1434748_at	Ckap2	cytoskeleton associated protein 2	-2.86058	3.59075e-06	-3.13684	1.51348e-06
1424181_at	Sept6	septin 6	-2.76818	1.019e-05	-2.6153	5.89628e-06
1417800_at	Parp2	poly (ADP-ribose) polymerase family, member 2	-2.76568	1.16963e-05	-3.06386	2.74087e-06
1423714_at	Asf1b	ASF1 anti-silencing function 1 homolog B (S. cerevisiae)	-2.71504	2.21144e-05	-3.20158	3.87598e-06
1424254_at	Ifitm1	interferon induced transmembrane protein 1	-2.71197	2.21144e-05	-3.23886	3.84464e-06
1434836_at	Nfatc2ip	nuclear factor of activated T-cells, cytoplasmic, calcineurin-dependent 2 interacting protein	-2.68494	2.21144e-05	-3.1326	4.42969e-06
1418344_at	Tmem8	transmembrane protein 8 (five membrane-spanning domains)	-2.63967	2.44559e-05	-2.7654	8.20151e-06
1424841_s_at	Rbks	ribokinase	-2.63134	1.019e-05	-2.37394	8.20151e-06
1438690_at	Tyms	Thymidylate synthase	-2.63012	3.59075e-06	-2.55822	2.74087e-06
1433533_x_at	Prkag1	protein kinase, AMP-activated, gamma 1 non-catalytic subunit	-2.5739	2.18789e-05	-2.6304	6.87366e-06
1449155_at	Polr3g	polymerase (RNA) III (DNA directed) polypeptide G	-2.48725	1.16963e-05	-2.98519	1.74671e-06
1426271_at	Smc5	structural maintenance of chromosomes 5	-2.47706	2.18789e-05	-3.15614	1.96172e-06
1448671_at	Ube2e3	ubiquitin-conjugating enzyme E2E 3, UBC4/5 homolog (yeast)	-2.35245	6.73224e-06	-2.43475	2.74087e-06
1428052_a_at	Zmym1	zinc finger, MYM domain containing 1	-2.29445	1.16963e-05	-2.73843	1.74671e-06
1436816_at	Nup133	nucleoporin 133	-2.28853	2.18789e-05	-2.65699	3.83907e-06
1448917_at	Med30	mediator complex subunit 30	-2.23878	6.73224e-06	-2.49485	1.74671e-06
1439047_s_at	Recql	RecQ protein-like	-2.22569	1.16963e-05	-2.80857	1.51348e-06
1423646_at	Zdhhc3	zinc finger, DHHC domain containing 3	-2.13405	2.18789e-05	-2.58658	1.96172e-06
1437553_at	Brcc3	BRCA1/BRCA2-containing complex, subunit 3	-2.05177	2.18789e-05	-2.2744	3.84464e-06
