# Supplementary material for: The Molecular Signature of the Stroma Response in Prostate Cancer-Induced Osteoblastic Bone Metastasis Highlights Expansion of Hematopoietic and Prostate Epithelial Stem Cell Niches
Source: PLoS One. 2014 Dec 8;9(12):e114530. doi: 10.1371/journal.pone.0114530 (PMC4259356; doi:10.1371/journal.pone.0114530)
Supplement: S3 Table — Activated upstream regulators of the common OB-BMST. (XLS) [file pone.0114530.s006.xls]

## Sheet: Table S3
Activated upstream regulators of the common OB-BMST.
growth factors
cytokines
Upstream Regulator	Gene Name	Fold Change	Molecule Type	Activation z-score	p-value of overlap	Target molecules in dataset	Mechanistic Network
Tgfb1	transforming growth factor, beta 1		growth factor	6.201	1.63e-29	Abca1,Acp5,Adamts4,Anpep,Anxa8l2 (Includes Others),Arf4,Bgn,Bmp1,Cav2,Cd68,Cdc7,Cnn3,Col16a1,Col1a1,Col3a1,Col4a1,Col4a2,Col5a1,Col6a3,Ctsk,Dpysl3,Ece1,Elk3,Fbln1,Fermt2,Fn1,Fscn1,Gfap,Gns,Hes1,Hexb,Hey1,Htra1,Id3,Itgb5,Jun,Jup,Lox,Loxl1,Ltbp3,Mboat2,Mmp13,Mmp14,Mmp2,Mphosph9,Msr1,Mxd3,Mybl2,Myof,Nab2,Nos3,Nrp1,Nupr1,Oard1,Olr1,Pdgfrb,Pdlim4,Plat,Plk2,Plod1,Pls3,Plscr1,Pmepa1,Pold1,Postn,Prim1,Ra…	Ap1,ERBB2,FGF2,FOS,IL1B,IL6,JUN,JUNB,MYC,NFKBIA,PPARG,RB1,SMAD2,SMAD3,SP1,SP3,STAT3,TGFB1,TGFBR2
Tgf Beta	transforming growth factor, beta		group	3.55	4.58e-11	Abca1,Acp5,Bgn,Col1a1,Ctsk,Fn1,Hey1,Jun,Lox,Mmp13,Mmp2,Nos3,Plat,Pmepa1,Postn,Snai1,Socs3,Sparc,Timp1,Timp2	Ap1,CREB1,FOS,IL6,JUN,JUNB,MAPK14,MEF2C,NFKBIA,NOTCH1,P38 MAPK,PPARG,SMAD3,SMAD7,SP1,SP3,STAT3,TGFB1,TNF,Tgf beta
Mapk14/P38 Mapk	mitogen-activated protein kinase 14		group	3.447	1.12e-07	Abca1,Anxa5,Bgn,Col3a1,Ctsk,Fn1,Id3,Jun,Mmp13,Mmp2,Nes,Nos3,Postn,Sdc2,Serpinb2,Snai1,Socs3,Timp1,Timp2	Ap1,CEBPA,CTNNB1,EP300,ERK1/2,FOS,IL6,JUN,JUNB,Jnk,MEF2C,NFKBIA,P38 MAPK,PPARG,SMAD3,SMAD7,SP1,SP3,STAT3,Tgf beta,hyaluronic acid
Ctgf	connective tissue growth factor		growth factor	3.372	2.93e-10	Col1a1,Col4a2,Fn1,Hes1,Jun,Lox,Ltbp3,Mmp13,Mmp14,Mmp2,Ramp2,Sparc,Timp1	Ap1,CTGF,ERK,ESR2,FN1,FOS,FOSB,JUN,JUNB,Jnk,MEF2C,NFKBIA,PPARG,RUNX2,SMAD3,SMAD7,SP1,SP3,SPI1,STAT3,TGFB1
Tp53	transformation related protein 53		transcription regulator	3.227	4.9e-22	Anln,Anxa4,Anxa6,Anxa8l2 (Includes Others),Apbb2,Apc,Asf1b,Bmp1,Cald1,Calu,Ccdc80,Cdc7,Cep55,Chek1,Ckap2,Cnn3,Col1a1,Col3a1,Col4a1,Col5a2,Cstb,Ctsk,Dffb,Efna1,Ercc1,Fermt2,Fkbp1a,Fn1,Gtse1,Hdc,Hmmr,Id3,Itgb5,Jun,Mcam,Mmp13,Mmp2,Mmp23b,Mvk,Mybl2,Myof,Ncaph,Nfatc2ip,Nos3,Nrp1,Nupr1,Parp2,Parva,Pdgfrb,Plk2,Pltp,Pmepa1,Pold1,Postn,Ppic,Prim1,Rad51ap1,Serpinb2,Serpine2,Serpinh1,Smad6,Snai1,Tgfbr1,Tgfb…	Ap1,CDKN2A,CTNNB1,E2F4,EGR1,FOS,JUN,MYC,NFKBIA,P38 MAPK,RB1,SMAD3,SP1,SP3,STAT3,TP53
Ctnnb1	catenin (cadherin associated protein), beta 1		transcription regulator	3.226	9.71e-10	Bgn,Bmp1,Col1a1,Col4a1,Col4a2,Ctsz,Diaph3,Ephb4,Fn1,Gpr137b,Htra1,Id3,Ifitm1,Jun,Lamb1,Mfge8,Mmp14,Mmp2,Mmp23b,Pls3,Rai14,Serpine2,Smad6,Snai1,Sox7,Tcf4,Tgfb3,Timp1,Wisp1	Ap1,CTNNB1,ERK,FOS,JUN,MITF,RUNX2,SMAD3,SMAD7,SP1,TCF
Gdf2	growth differentiation factor 2		growth factor	3.138	2.23e-07	Col1a1,Efnb2,Fmod,Htra1,Id3,Nrp1,Postn,Serpine2,Smad6,Sparcl1	CEBPA,ERK1/2,FOS,GDF2,RUNX2,SMAD1,SMAD3,SP1,SP3
Smad3	SMAD family member 3		transcription regulator	3.115	1.02e-08	Bgn,Col1a1,Col3a1,Col6a3,Fbln1,Hey1,Itgb5,Jun,Mboat2,Mmp13,S1pr1,Snai1,Tgfb3,Tgfbr1,Timp1,Wisp1	Ap1,CEBPA,CEBPB,ERK,ERK1/2,FOS,JUN,JUNB,NFKBIA,PPARG,RUNX2,SMAD3,SMAD7,SP1,SP3,TGFB1,Tgf beta
Cd44	CD44 antigen		enzyme	3.101	6.75e-08	Bgn,Col1a1,Col3a1,Col5a2,Ctsk,Fn1,Hmmr,Jun,Mmp13,Mmp14,Mmp2,Mtch1,Pmepa1,Thbs2	Ap1,CD44,CTNNB1,ERK,FGF2,FOS,JUN,JUNB,NFKBIA,P38 MAPK,PPARG,RAC1,RHOA,RUNX2,SMAD3,SP3,STAT3
Egf	epidermal growth factor		growth factor	3.09	1.55e-07	Anpep,Col1a1,Col3a1,Ercc1,Fn1,Gfap,Hes1,Jun,Mmp13,Mmp2,Nes,Nrp1,Pdgfrb,Plat,Plscr1,Sdc1,Socs3,Sparc,Tff1,Tgfb3,Tgfbr2,Timp1,Tnfaip1	Ap1,CEBPB,EGF,ESR2,FN1,FOS,FOSB,IL1,JUN,JUNB,Jnk,LEP,MEF2C,NFKBIA,PPARG,RUNX2,SP1,SP3,SPI1,STAT3,estrogen receptor
Cg			complex	3.07	1.49e-08	Aldh1a7,EFNB2,ELK3,EMCN,EMP1,EPHA3,FAM198B,ITGB5,JUN,MCAM,MMP2,NOS3,NRP1,PLAT,RECQL,SDC1,SMAD6,STC1,TGFBR1,TIMP1,TM4SF1	Ap1,CEBPB,Cg,Creb,EP300,ESR1,FOS,FSH,NOTCH1,SP1,SP3,Vegf,beta-estradiol
Ins1	insulin I		other	3.065	0.000513	Col1a1,Ercc1,Gk,Jun,Marcks,Mmp13,Mmp2,Nos3,Plat,Socs3,Sparc,Timp1,Timp2	AR,Ap1,EGR1,FOS,IL1B,Ins1,JUN,LEP,NFKBIA,PRL,SMAD3,SP1,SP3,STAT3,TP53,estrogen receptor
Agt	angiotensinogen (serpin peptidase inhibitor, clade A, member 8)		growth factor	3.04	1.6e-09	Bgn,Col1a1,Col3a1,Col4a1,Efnb2,Fn1,Hes1,Hey1,Id3,Itgb5,Jun,Lamb1,Mmp2,Msr1,Nos3,Nrep,Olr1,Postn,Serpinb2,Socs3,Stc1,Tgfb3,Tgfbr1,Tgfbr2,Timp1	AGT,Ap1,FGF2,FOS,IL1B,JUN,JUNB,NFKBIA,NOTCH1,P38 MAPK,PPARG,SMAD3,SMAD7,SP1,SP3,STAT3,TGFB1,TNF
Htt	huntingtin		transcription regulator	3	5.45e-06	Abca1,Adamts4,Bmp1,Col16a1,Col4a1,Col4a2,Col6a3,Fn1,Gfap,Htra2,Ifi204 (Includes Others),Jun,Jup,Kctd17,Lox,Marcks,Mcam,Mmp14,Mmp2,Nab2,Nrep,Prkcdbp,Serpinh1,Thbs2,Tm4sf1,Wisp1	Akt,Ap1,CEBPB,Creb,EGR1,ERK,FOS,FOSL1,HTT,JUN,JUNB,Jnk,MEF2C,PI3K (complex),PPARG,RUNX2,SMAD3,SP1,STAT3,TP53
Mtpn	myotrophin		transcription regulator	2.975	2.01e-06	Casp12,Col1a1,Fbln1,Fn1,Jun,Plat,Sparc,Tgfb3,Tuba1a
Prl	prolactin		cytokine	2.947	1.25e-12	Anxa5,Cnn3,Col1a1,Col3a1,Col5a1,Ctsa,Fn1,Id3,Jun,Marcks,Mfge8,Mmp14,Nos3,Nupr1,Pdlim4,Plat,Sdc1,Socs3,Sparc,Timp1,Timp2	Ap1,EGR1,FOS,Ins1,JUN,MYC,NFKBIA,NR3C2,P38 MAPK,PRL,REL,SMAD2,SMAD3,SP1,SP3,STAT3,TP53,cyclosporin A
Jnk			group	2.938	1.42e-07	Abca1,Anxa5,Col1a1,Col3a1,Fn1,Hes1,Jun,Mmp13,Mmp14,Mmp2,Plat,Plscr1,Postn,Socs3	CEBPA,EGFR,EP300,FOS,JUN,Jnk,MEF2C,NFKBIA,NOTCH1,P38 MAPK,PPARG,SMAD3,SP1,SP3,STAT3,TNF
Fgf2	fibroblast growth factor 2		growth factor	2.937	4.37e-10	Anpep,Bgn,Col1a1,Col3a1,Ctsk,Efnb2,Fn1,Gfap,Id3,Jun,Lox,Mcam,Mmp13,Mmp2,Nes,Nos3,Pdgfrb,Plat,Sdc1,Snai1,Socs3,Sparc,Timp1	Ap1,CEBPA,CEBPB,FGF2,FOS,IGF1,IL6,JUN,JUNB,NFKBIA,NOTCH1,P38 MAPK,SMAD3,SP1,SP3,STAT3,TNF,Tgf beta
PI3K (Complex)			complex	2.925	0.000454	Abca1,Col1a1,Jun,Mcam,Mmp13,Mmp14,Mmp2,Nos3,Nupr1,Postn,Snai1,Socs3	Ap1,CEBPA,ERK1/2,FOS,JUN,JUNB,Jnk,LY294002,MAPK8,MEF2C,NFKBIA,P38 MAPK,PI3K (complex),PPARG,SMAD2,SMAD3,SP1,SP3,STAT3
Osm	oncostatin M		cytokine	2.835	0.00259	Abca1,Adamts4,Arl4c,Col3a1,Fn1,Gns,Jun,Marcks,Mmp13,Mmp2,Ryk,Socs3,Timp1,Tm4sf1,Tpx2,Tuba1a	Ap1,CREB1,CTNNB1,EP300,FOS,IL6,JUN,JUNB,Jnk,MAPK14,MEF2C,NFKBIA,OSM,P38 MAPK,PPARG,SMAD3,SMAD7,SP1,SP3,STAT3,hyaluronic acid
Retnlb	resistin like beta		other	2.828	9.31e-06	Bmp1,Col1a1,Fap,Fn1,Hey1,Mmp2,Timp1,Wisp1
Lep	leptin		growth factor	2.778	0.000395	Cd68,Col1a1,Col3a1,Col4a1,Gfap,Jun,Mmp13,Mmp14,Mmp2,Nos3,Plat,Socs3,Sparc,Tff1,Timp1	Ap1,CEBPA,CEBPB,CREB1,FOS,IGF1,IL1B,Ins1,JUN,JUNB,Jnk,LEP,LEPR,MEF2C,NFKBIA,PPARG,SMAD2,SMAD3,SP1,SP3,STAT3,STAT6
Vegfa	vascular endothelial growth factor A		growth factor	2.777	4.21e-07	Anpep,Col1a1,Cstb,Efnb2,Ephb4,Fn1,Grb10,Id3,Mmp13,Mmp2,Nos3,Plat,Sparc,Stc1,Tek	AR,Ap1,ETS1,FGF2,FOS,JUN,JUNB,Jnk,MEF2C,NFKBIA,PPARG,PRL,SP1,STAT3,TP53,VEGFA,heparin
Sp1	trans-acting transcription factor 1		transcription regulator	2.647	1.37e-06	Abca1,Col1a1,Fn1,Hdc,Itgb5,Jun,Marcks,Mmp14,Mmp2,Mybl2,Nab2,Nos3,Pdgfrb,Pold1,Ptn,Sparc,Tff1,Tgfbr1,Tgfbr2,Timp1,Timp2,Tyms	APP,Ap1,CDKN2A,CREB1,CTNNB1,Creb,E2F4,EGR1,EP300,GLI1,JUN,MYC,NOTCH1,PRKCD,SMAD3,SMAD7,SP1,STAT3,TP53,hyaluronic acid
Bmp2	bone morphogenetic protein 2		growth factor	2.644	5.43e-07	Acp5,Col1a1,Ctsk,Fn1,Gfap,Hey1,Id3,Jun,Mmp13,Nos3,Postn,Smad6,Sparc,Timp1	Ap1,BMP2,CREB1,FOS,JUN,MAPK14,MEF2C,NFKBIA,P38 MAPK,PPARG,SMAD2,SMAD3,SMAD7,SP1,SP3,STAT3,TGFB1,TGFBR2
Bnip3l	BCL2/adenovirus E1B interacting protein 3-like		other	2.63	1.18e-05	Chek1,Ckap2,Mybl2,Pdgfrb,Prim1,Sgol1,Timp2
Erk1/2			group	2.622	9.98e-07	Abca1,Col1a1,Ece1,Efnb2,Emcn,Id3,Jun,Mmp13,Mmp2,Postn,Ptn,Snai1,Socs3,Timp1,Timp2,Wisp1	Ap1,CEBPB,CREB1,CTNNB1,ERK1/2,ESR1,FOS,FOSL1,ITGB1,JUN,JUNB,Jnk,MAPK14,MEF2C,Mapk,NFKBIA,NOTCH1,PPARG,RUNX2,STAT3,TNF
Mapk8	mitogen-activated protein kinase 8		kinase	2.621	0.000998	Abca1,Col1a1,Gk,Jun,Mmp13,Mmp2,Msr1,Nupr1	Ap1,CEBPB,ERK,ESR2,FOS,FOSB,IFNG,JUN,JUNB,Jnk,MAPK8,MEF2C,PPARG,RUNX2,SMAD3,SP1,SP3,SPI1,STAT3
Akt1	thymoma viral proto-oncogene 1		kinase	2.595	6.13e-05	Col4a1,Lamb1,Mmp14,Mmp2,Msr1,Pdgfrb,Ramp3,Snai1,Tff1,Timp1,Tyms,Zwint	AKT1,Ap1,CTNNB1,EGR1,ESR2,FOS,JUN,LEP,MITF,MMP9,MYC,RUNX2,SMAD3,SP1,SP3,STAT3,TCF,TP53,estrogen receptor
Akt	thymoma viral proto-oncogene		group	2.578	0.000902	Fn1,Hes1,Jun,Mcam,Mmp14,Mmp2,Ptn,Snai1,Socs3,Thbs2	Akt,Ap1,CREB1,CTNNB1,EGR1,FOS,HTT,JUN,JUNB,Jnk,MEF2C,NFKBIA,NOTCH1,PPARG,RAC1,SP1,STAT3,TNF
Mapk14	mitogen-activated protein kinase 14		kinase	2.538	9.07e-05	Abca1,Acp5,Col1a1,Efna1,Fn1,Jun,Mmp13,Socs3,Timp1,Timp2	Ap1,ERK,ESR2,FOS,FOSB,Ins1,JUN,MAPK14,NFKBIA,NOTCH1,P38 MAPK,RUNX2,SMAD2,SMAD3,SP1,SP3,SPI1,STAT3,TNF
Notch1	notch 1		transcription regulator	2.531	2.65e-07	Col1a1,Efnb2,Gfap,Hes1,Hey1,Heyl,Ifi204 (Includes Others),Lox,Mcam,Mmp13,Mmp2,Pdgfrb,Tek,Tgfbr2	Ap1,EGFR,FOS,JUN,JUNB,Jnk,MAML1,MAPK8,MEF2C,NOTCH1,PPARG,RBPJ,SMAD3,SP1,STAT3
Runx2	runt related transcription factor 2		transcription regulator	2.47	0.000356	Col1a1,Fn1,Mmp13,Mmp14,Smad6,Snai1,Timp1	CTNNB1,RUNX2,SMAD3,SMAD7,SP1
Ednra	endothelin receptor type A		transmembrane receptor	2.449	5.78e-09	Col1a1,Col3a1,Ece1,Mmp2,Timp1,Timp2
Sema7a	ema domain, immunoglobulin domain (Ig), and GPI membrane anchor, (semaphorin) 7A		transmembrane receptor	2.449	4.16e-07	Col1a1,Col3a1,Fn1,Smad6,Timp1,Wisp1
Bmp4	bone morphogenetic protein 4		growth factor	2.418	2.53e-06	Hes1,Hey1,Id3,Jun,Mmp13,Mmp14,Nes,Postn,Smad6,Snai1,Sparc	BMP4,CEBPA,CEBPB,ERK1/2,ESR1,FOS,FOSL1,JUN,JUNB,Jnk,MEF2C,Mapk,NFKBIA,P38 MAPK,PGR,PPARG,RUNX2,SMAD2,SMAD3,SP1,SP3,STAT3,progesterone
Tgfb3	transforming growth factor, beta 3	3.11	growth factor	2.414	6.56e-07	Col1a1,Col3a1,Col5a1,Fn1,Htra1,Jun,Mmp2,Serpine2,Snai1,Tgfb3	Ap1,CEBPA,CEBPB,CTNNB1,EP300,ERK1/2,ESR1,FGF2,FOS,HRAS,JUN,JUNB,MAPK8,NFKBIA,SMAD3,SP1,SP3,STAT3,TGFB3,TP53,beta-estradiol
Epas1	endothelial PAS domain protein 1		transcription regulator	2.412	0.02	Fn1,Lox,Mmp14,Nos3,Tek,Tgfb3
Pth	parathyroid hormone		other	2.41	0.000264	Col1a1,Efnb2,Fn1,Jun,Mmp13,Mmp2,Postn,Socs3,Stc1	Ap1,CEBPA,CREB1,EGFR,ERK1/2,FOS,FOSL1,JUN,JUNB,Jnk,MEF2C,NFKBIA,NOTCH1,P38 MAPK,PPARG,PTH,Pkc(s),SMAD3,SP1,SP3,STAT3
Smad2	SMAD family member 2		transcription regulator	2.4	0.000418	Bgn,Hes1,Mmp13,Mmp2,Nos3,S1pr1	Ap1,CTNNB1,Collagen type I,FOS,IL6,JUNB,NFKBIA,RUNX2,SMAD1,SMAD2,SMAD3,SMAD7,SP1,STAT3,TGFBR1
Igfbp2	insulin-like growth factor binding protein 2		other	2.393	3.95e-05	Fn1,Mmp13,Mmp2,Postn,Tgfb3,Thbs2	Akt,Ap1,CEBPA,CEBPB,Creb,EGR1,FOS,HTT,IGF1,IGFBP2,JUN,NFKBIA,SMAD3,SP1,STAT3,heparin
Creb	cAMP responsive element binding protein		group	2.381	6.13e-05	Ephb4,Hes1,Jun,Mcam,Mmp2,Nos3,Plat,Pole,Serpinb2,Synpo,Tff1,Wisp1
Edn1	endothelin 1		cytokine	2.306	1.61e-11	Anxa4,Anxa5,Anxa6,Col4a1,Col5a1,Fn1,Hey1,Jun,Mcam,Mmp13,Mmp2,Nupr1,Olr1,Plod1,Ramp3,Sdc1,Serpinb2,Socs3,Timp1	AR,Ap1,CEBPB,Creb,EDN1,ERK,ESR2,FOS,FOSB,FOSL1,JUN,NFKBIA,P38 MAPK,PI3K (complex),PRL,RUNX2,SMAD3,SP1,SP3,SPI1,STAT3
Csf1	colony stimulating factor 1 (macrophage)		cytokine	2.275	0.000552	Acp5,Cd68,Ctsk,Fn1,Itgb5,Jun,Mafb,Msr1,Serpinb2	Ap1,CSF1,CSF1R,ERK,FOS,HDAC1,IL10,IL6,JUN,JUNB,NFKBIA,RUNX2,SMAD3,SP1,SPI1,STAT3
Igf1	insulin-like growth factor 1		growth factor	2.248	3.82e-05	Anpep,Bgn,Col1a1,Col3a1,Efnb2,Fn1,Gfap,Hdc,Itgb5,Jun,Mmp13,Mmp14,Mmp2,Nupr1,Pdgfrb,Socs3,Tff1	Ap1,CREB1,EGFR,FGF2,FOS,IGF1,JUN,JUNB,Jnk,LEP,MEF2C,NOTCH1,PPARG,PTH,RUNX2,SMAD3,SP1,SP3,STAT3,estrogen receptor
Ptgs2	prostaglandin-endoperoxide synthase 2		enzyme	2.236	0.000175	Cd68,Ctsk,Fn1,Mmp14,Mmp2,Msr1,Nos3,Stc1,Tek	Ap1,CEBPB,CREB1,FOS,FOSL1,IFNG,IL17A,IL6,JUN,JUNB,NFKBIA,NOX4,PPARG,PTGS2,Pkc(s),SP1,SP3,STAT3,STAT4
Shh	sonic hedgehog		peptidase	2.236	0.00201	Chek1,Ephb4,Fn1,Nes,Nos3,Plat,Tgfb3,Tyms
Fgfr1	fibroblast growth factor receptor 1		kinase	2.219	0.00323	Col1a1,Hes1,Jun,Mmp14,Pitx1	Akt,Ap1,CEBPB,Creb,EGR1,ERK,ESR1,FGFR1,FOS,FOSL1,HTT,JUN,JUNB,MAPK8,Mapk,NFKBIA,RUNX2,SMAD3,STAT3,heparin
Foxc2	forkhead box C2		transcription regulator	2.219	0.000308	Efnb2,Fn1,Itgb5,Mmp2,Pdgfrb
Nfatc2	nuclear factor of activated T cells, cytoplasmic, calcineurin dependent 2		transcription regulator	2.219	0.0153	Abca1,Acp5,Plat,Plk2,Socs3,Tcf4
Fgfr2	fibroblast growth factor receptor 2		kinase	2.214	3.36e-06	Col1a1,Col4a1,Col4a2,Fam198b,Grb10,Hes1,Lamb1,Sox7,Tfec,Wisp1
Mapk1/Erk	mitogen-activated protein kinase 1		group	2.213	2.14e-10	Abca1,Acp5,Bgn,Col1a1,Col3a1,Ctsk,Fn1,Gk,Hey1,Jun,Lamb1,Mafb,Mcam,Mmp13,Mmp14,Mmp2,Serpinb2,Timp1,Tuba1a	Ap1,CEBPB,CTNNB1,Creb,EDN1,ERK,ESR2,FOS,FOSB,FOSL1,JUN,MYC,NFKBIA,NOTCH1,PI3K (complex),RAC1,SPI1,STAT3,TNF
Inhba	inhibin beta-A		growth factor	2.2	0.0291	Efnb2,Fn1,Lox,Mmp2,Smad6,Timp1
Jag1	jagged 1		growth factor	2.2	4.45e-05	Col1a1,Hes1,Hey1,Heyl,Pdgfrb	JAG1,MAML1,NOTCH1,NOTCH2,NOTCH3,Notch,RBPJ,YY1
Rac1	RAS-related C3 botulinum substrate 1		enzyme	2.2	0.00256	Acp5,Fn1,Jun,Mmp13,Mmp14,Mmp2	Ap1,CD44,CTNNB1,ERK,ESR2,FOS,FOSB,JUN,JUNB,Jnk,MEF2C,NFKBIA,PPARG,RAC1,RHOA,RUNX2,SMAD2,SMAD3,SPI1,STAT3
Collagen Type I			complex	2.194	3.14e-06	Col1a1,Fn1,Mmp13,Mmp14,Mmp2,Nos3,Prrx1,Timp2	Ap1,CTNNB1,Collagen type I,EP300,ETS1,FN1,FOXC2,NFKBIA,PPARG,RHOA,RUNX2,SMAD3,SMAD7,STAT3,VEGFA,hyaluronic acid
Pdgfb	platelet derived growth factor, B polypeptide		growth factor	2.19	0.000687	Col1a1,Fn1,Mmp2,Pdgfrb,Timp1	Ap1,EGR1,ERK,FOS,JUN,NFKBIA,PDGFB,RUNX2,SF1,SMAD3,SP1,TP53,heparin
Wnt1	wingless-related MMTV integration site 1		cytokine	2.177	0.0251	Ccdc80,Fn1,Hes1,Jun,Wisp1
Il17a	interleukin 17A		cytokine	2.174	1.13e-06	Cd68,Ctsk,Hexb,Jun,Lox,Mmp13,Mmp2,Nos3,Nrp1,Socs3,Spsb1,Timp1,Timp2	Ap1,FOS,IL10,IL17A,IL1B,IL6,JUN,JUNB,NFKBIA,NOTCH1,P38 MAPK,SP1,SP3,STAT3,TNF
Snai1	snail homolog 1 (Drosophila)	3.49	transcription regulator	2.173	7.16e-05	Ercc1,Fn1,Pebp1,Sdc1,Snai1,Sparc
Map3k1	mitogen-activated protein kinase kinase kinase 1		kinase	2.166	0.000894	Col3a1,Col4a1,Jun,Mmp13,Timp1	Ap1,CTNNB1,ERK,FOS,JUN,MAP3K1,MYC,NFKBIA,P38 MAPK,PPARG,RHOA,RUNX2,SMAD3,SMAD7,SP1,SP3,STAT3
Gli1	GLI-Kruppel family member GLI1		transcription regulator	2.137	0.00334	Col1a1,Jup,Mmp2,Nes,Nrep,Plod1,Sox18,Tff1
Pkc(S)			group	2.131	0.00346	Abca1,Col3a1,Fn1,Jun,Mmp13,Mmp2,Msr1,Stc1	Ap1,FOS,IL6,JUN,JUNB,Jnk,MAPK8,MEF2C,NFKBIA,P38 MAPK,PPARG,Pkc(s),SMAD3,SP1,SP3,STAT3
Notch3	notch 3		transcription regulator	2.102	8.51e-05	Hes1,Hey1,Msr1,Pdgfrb,Sdc2
Adam17	a disintegrin and metallopeptidase domain 17		peptidase	2	7.3e-05	Col3a1,Fn1,Hes1,Mmp13,Mmp2	ADAM17,Akt,Ap1,CD44,CTNNB1,Creb,EGR1,FOS,HTT,JUN,MAML1,NFKBIA,NOTCH1,RBPJ,SMAD2,SMAD3,STAT3,TNF,YY1
Hoxa10	homeobox A10		transcription regulator	2	0.24	Col15a1,Col3a1,Fn1,Sspn
Igf2bp1	insulin-like growth factor 2 mRNA binding protein 1		translation regulator	2	0.000119	Col1a1,Col5a1,Col6a3,Serpinh1
¬© 2000-2014 Ingenuity Systems, Inc. All rights reserved.
