# Supplementary material for: The Molecular Signature of the Stroma Response in Prostate Cancer-Induced Osteoblastic Bone Metastasis Highlights Expansion of Hematopoietic and Prostate Epithelial Stem Cell Niches
Source: PLoS One. 2014 Dec 8;9(12):e114530. doi: 10.1371/journal.pone.0114530 (PMC4259356; doi:10.1371/journal.pone.0114530)
Supplement: S5 Table — Gene list of HSC niche (Charbord et al. ) and prostate SC niche (Blum et al. ). (XLSX) [file pone.0114530.s008.xlsx]

## Sheet: Charbord
Gene symbols
Adcy6
Ahr
Arhgdib
Bgn
Ctsk
Dll1
Dpt
Enpp1
Flna
Fn1
Fstl1
Gap43
Hes1
Igfbp6
Itga5
Krt31
Lox
Myo1c
Nid2
Nov
Ogn
Pcgf2
Prg4
Prl2c2
Ptgis
Ptn
Slc38a4
Slc8a1
Slco2a1
Tspan6
Vcan

## Sheet: Blum
UGM > UGE
1190002H23Rik
1500015O10Rik
2510009E07Rik
2900011O08Rik
3110007F17Rik
4632428N05Rik
5730469M10Rik
6330403K07Rik
6330406I15Rik
9030425E11Rik
a
A030009H04Rik
A2m
A530058N18Rik
A730034C02
AA517023
Aard
Aatk
Abat
Abca8a
Abcc9
Abcg2
Abcg4
Abcg5
Abhd8
Ace2
Ache
Acot7
Acsl6
Acss2
Acta2
Actc1
Actg2
Actl6b
Actn1
Actn3
Acvrl1
Adam12
Adam19
Adamts10
Adamts15
Adamts4
Adamts7
Adcy2
Adcy4
Adcy7
Adcy8
Aebp1
Agtpbp1
Agtr2
Ahi1
Ahsp
AI464131
AI504432
Ak1
Akap12
Akap2
Alas2
Aldh1a2
Alox5ap
Amot
Amotl2
Angptl2
Angptl4
Ank1
Ankrd44
Antxr1
Antxr2
Anxa5
Anxa6
Ap1m1
Ap1s2
Ap3s1
Apba2
Apbb1
Apc2
Aplnr
Aplp1
Apoe
Aqp1
Arap1
Arap3
Arf2
Arhgap20
Arhgap6
Arhgdig
Arhgef25
Arhgef40
Arhgef7
Armcx2
Armcx3
Arrb1
Arsi
Arxes1
Arxes2
As3mt
Asb4
Aspn
Astn1
Atcay
Atp1a2
Atp1a3
Atp2b2
Atp7a
Atp8a1
AU040320
Avpr1a
B2m
B3galnt1
B3gnt5
B3gnt9-ps
B4galt2
B4galt6
Bach2
Basp1
Batf3
BC005512
BC018242
BC028528
BC096441
Bcar3
Bean1
Bex2
Bgn
Bicc1
Bmp4
Bmp6
Boc
Bves
C1qa
C1qb
C1qc
C1ql3
C1qtnf1
C1qtnf3
C1ra
C1ra
C1rb
C1s
Cacna1c
Cacna1d
Cacna1g
Cacna1h
Cacna2d1
Cacna2d3
Cacng4
Cacng5
Cadm1
Cadm3
Cadps
Calca
Calcb
Calcrl
Cald1
Calm1
Calm2
Calm3
Calml4
Camk1g
Cap2
Capn6
Car11
Cartpt
Casp12
Casq1
Cav1
Cbfa2t3
Cbln1
Ccdc102a
Ccdc106
Ccdc109b
Ccdc80
Ccdc85a
Ccdc88a
Cck
Ccl11
Ccl21a
Ccl21b
Ccl21c
Ccr1
Ccr2
Cd200
Cd248
Cd302
Cd34
Cd36
Cd38
Cd40
Cd44
Cd74
Cd83
Cd93
Cd97
Cdc42
Cdh10
Cdh11
Cdh15
Cdh2
Cdh5
Cdh6
Cdk5r1
Cdk5r2
Cdkn2c
Cdkn2d
Cdo1
Cdr2
Cdr2l
Celf4
Celsr3
Cend1
Cenpv
Cerk
Cfl2
Cgref1
Chga
Chgb
Chodl
Chpf
Chrd
Chrdl1
Chrna1
Chrna3
Chrna5
Chst1
Chst11
Chst12
Chst14
Chst15
Chst2
Ckb
Cldn11
Cldn5
Clec14a
Clec4a2
Clec7a
Clstn2
Clvs1
Cmpk2
Cnih2
Cnn1
Cnn2
Cnn3
Cntfr
Cntln
Cntn1
Cntn3
Cntn4
Cntn6
Cntnap2
Cntnap4
Col11a1
Col12a1
Col13a1
Col14a1
Col15a1
Col16a1
Col1a1
Col1a2
Col20a1
Col3a1
Col4a1
Col4a2
Col5a1
Col5a2
Col5a3
Col6a1
Col6a2
Col6a3
Col8a1
Col9a1
Col9a2
Copg2as2
Copz2
Coro1a
Coro2b
Cpb1
Cpeb3
Cplx1
Cpxm1
Crabp1
Creb3l1
Crip2
Crispld1
Crmp1
Crtap
Cryab
Crybg3
Crym
Csdc2
Csf1r
Cspg4
Csrp1
Csrp2
Ctgf
Ctla2a
Ctla2a
Ctla2b
Ctnna2
Ctsk
Ctss
Cux2
Cx3cr1
Cxcl12
Cxcl13
Cxcl14
Cxx1a
Cxx1b
Cxx1c
Cygb
Cyp2d22
Cyp46a1
Cyp7b1
Cyr61
Cysltr1
D430019H16Rik
Dab2
Dact1
Darc
Dbc1
Dbh
Dbndd1
Dclk1
Dcn
Dcx
Ddc
Ddr2
Ddx25
Degs1
Dennd5a
Des
Dio2
Dkk2
Dkk3
Dlk1
Dll1
Dlx3
Dmpk
Dnajb5
Dnajb9
Dner
Dnm1
Dnm3os
Doc2b
Dock6
Dpep1
Dpt
Dpysl3
Dpysl4
Dpysl5
Dtx1
Dtx3
Dusp1
Dusp26
Dusp3
Dync1i1
Dzip1
Ebf1
Ebf2
Ebf3
Ecel1
Edn3
Ednra
Ednrb
Eef1a2
Efemp1
Efemp2
Efhd1
Efnb1
Efnb3
Egfl6
Egfl7
Ehd3
Elavl2
Elavl3
Elavl4
Eln
Elovl2
Elovl4
Eltd1
Emcn
Emid2
Emilin1
Emilin3
Eml5
Emp3
Emr1
Eng
Eno2
Enpep
Enpp2
Entpd1
Eny2
Epb4.1l2
Epb4.1l3
Epha3
Epha4
Epha5
Epha7
Esam
Esm1
Esyt1
Ets1
Etv1
Evi2a
F13a1
F630007L15Rik
Fabp3
Fabp7
Fads1
Fads3
Fam105a
Fam109b
Fam114a1
Fam126a
Fam131b
Fam13c
Fam181b
Fam18a
Fam198b
Fam43a
Fam65b
Fam89a
Fap
Fbln1
Fbln2
Fbln5
Fbln7
Fbn1
Fbn2
Fcer1g
Fcgr3
Fcgrt
Fcrls
Fermt2
Fez1
Fgf13
Fgf14
Fgfr1
Fhl1
Fhl2
Fibin
Figf
Fjx1
Fkbp10
Fkbp11
Fkbp1b
Fkbp7
Fkbp9
Fli1
Flna
Flnc
Flt1
Flt4
Fmn2
Fmo1
Fndc1
Fndc4
Foxc2
Foxd1
Foxd3
Foxf2
Frzb
Fst
Fstl1
Fut8
Fxyd1
Fxyd5
Fxyd6
Fxyd7
Fyn
G6pc2
Gab3
Gabbr1
Gabrb1
Gabrb3
Galnt2
Galntl1
Gamt
Gap43
Gas1
Gas2
Gata2
Gata5
Gatm
Gbp3
Gbp6
Gbp7
Gbp8
Gcnt2
Gdap1
Gdap1l1
Gdf1
Gdf10
Gdf5
Gdnf
Gdpd2
Gem
Gfra3
Ggt7
Ggta1
Ghr
Gimap1
Gimap4
Gimap6
Gja4
Gli1
Gli2
Glipr2
Glrb
Gm10393
Gm10591
Gm13304
Gm13305
Gm13889
Gm1987
Gm2002
Gm2411
Gm3470
Gm6604
Gm6958
Gm9780
Gm9835
Gmfg
Gnao1
Gnaz
Gnb4
Gng11
Gng2
Gng3
Gp1bb
Gpc3
Gpm6a
Gpm6b
Gpr124
Gpr153
Gpr65
Gpr85
Gpr88
Gprasp1
Gpsm1
Gpx3
Gpx7
Gramd1a
Gria1
Gria2
Gria3
Grik1
Grk5
Grp
Gstm5
Gucy1a3
Gucy1b3
Gypa
Gypc
H2-Aa
H2-Eb1
H2-Q7
H2-Q8
H2-Q9
Has2
Hba-x
Hbb-bh1
Hbb-y
Hdc
Hdgfrp3
Hey1
Hey2
Heyl
Hhip
Hic1
Hip1
Hlf
Hlx
Hmga2
Hmx1
Hoxc4
Hoxc6
Hoxc8
Hoxd10
Hpca
Hs3st3a1
Hs6st2
Hsd11b2
Hsd17b11
Hspa12b
Htr3a
Htr3b
Icam2
Id4
Idua
Iffo1
Ifi205
Ifi27l2a
Ift80
Igdcc4
Igf1
Igfbp2
Igfbp3
Igfbp4
Igfbp6
Iigp1
Ikbip
Il11ra1
Il11ra2
Il17d
Il1rap
Il2rg
Il33
Il6st
Ina
Inhba
Inpp5d
Inppl1
Insm1
Iqcj-schip1
Iqgap2
Irak1bp1
Irgm1
Islr
Itga7
Itga8
Itga9
Itih5
Itm2a
Itpkb
Jam2
Jam3
Jdp2
Jph3
Kank2
Kank3
Kcna5
Kcnab1
Kcnd2
Kcne1l
Kcnh1
Kcnh2
Kcnip1
Kcnj8
Kcnk2
Kcnk3
Kcnma1
Kcnq2
Kcnq5
Kctd12
Kctd14
Kdelr3
Kdr
Kera
Kif5c
Klc1
Klf2
Klhl13
Klra5
L1cam
Lama2
Lama4
Laptm5
Larp6
Lass1
Lats2
Lbh
Ldb2
Lepre1
Leprel2
Lgals1
Lgals3bp
Lgals9
Lgi1
Lhx8
Lifr
Limk1
Lims2
Lingo1
Lmcd1
Lmo1
Lmo2
LOC100041504
LOC100041593
LOC100047082
LOC100861969
LOC100862072
LOC100862177
LOC100862497
LOC100862563
LOC100862618
LOC269472
LOC68395
Lox
Loxl1
Loxl2
Loxl3
Lpar1
Lpar4
Lpgat1
Lphn1
Lpl
Lrrc33
Lrrc49
Lrrc8c
Lrrn1
Lsp1
Lst1
Ltb
Ltbp1
Lum
Ly86
Lyl1
Lyst
Lyve1
Lyz1
Lyz2
Mab21l1
Mab21l2
Maged2
Magee1
Mageh1
Magel2
Maoa
Map3k12
Map3k3
Mapk10
Mapk11
Mapk8ip2
Mapre2
Mapt
Marcks
Masp1
Mast1
Matn2
Mbp
Mcam
Mef2c
Meg3
Meox2
Mest
Metrn
Mettl7a1
Mettl7a1
Mettl7a2
Mfap2
Mfap4
Mfap5
Mfng
Mgll
Mllt11
Mmd
Mmd2
Mmp14
Mmp16
Mmp2
Mnda
Mndal
Mpdz
Mpeg1
Mpp1
Mpp6
Mpz
Mrc1
Mrc2
Mrvi1
Ms4a4d
Ms4a6b
Ms4a6c
Ms4a6d
Ms4a7
Msc
Msn
Msrb2
Mst1r
Mtap2
Mtap4
Mtap7d1
Mthfd2
Mxd3
Mxra8
Myadm
Myct1
Myf5
Myh1
Myh11
Myl1
Myl9
Mylk
Myo5a
Myocd
Myod1
Myog
Myom1
Myt1
Myt1l
Naalad2
Nap1l2
Nap1l3
Nap1l5
Napb
Nbl1
Ncald
Ncam1
Ncam2
Nckap1l
Ndn
Ndp
Ndrg4
Necap1
Nefh
Nefl
Nefm
Nell2
Nenf
Nes
Neto1
Neurl1a
Nfib
Nfic
Ng23
Ngf
Ngfr
Nhsl2
Nid1
Nid2
Nkain4
Nkd1
Nkd2
Nkx2-3
Nlgn2
Nnat
Nog
Nol3
Nos3
Notch4
Nova1
Npdc1
Npl
Npr2
Npr3
Nptx2
Npy
Npy2r
Nr0b1
Nr2f1
Nrbp2
Nrcam
Nrg3
Nrk
Nrp1
Nrp2
Nrsn1
Nsg1
Nsg2
Nt5dc3
Ntf3
Ntn1
Ntn3
Ntng1
Ntrk2
Ntrk3
Nts
Ntsr1
Oaf
Oasl2
Oat
Odz3
Odz4
Ogg1
Ogn
Olfm1
Olfm3
Olfml2b
Olfml3
Olfr78
Oprl1
Orc3
Osbpl1a
Osr2
Otor
Otud7a
Palld
Palm
Pappa
Papss2
Paqr4
Parp12
Pcbp3
Pcdh10
Pcdh18
Pcdh20
Pcdh8
Pcdhb17
Pcdhb20
Pcdhb22
Pcdhb3
Pcdhb9
Pcdhga1
Pcdhga10
Pcdhga11
Pcdhga12
Pcdhga2
Pcdhga3
Pcdhga4
Pcdhga5
Pcdhga6
Pcdhga7
Pcdhga8
Pcdhga9
Pcdhgb1
Pcdhgb2
Pcdhgb4
Pcdhgb5
Pcdhgb6
Pcdhgb7
Pcdhgb8
Pcdhgc3
Pcdhgc4
Pcdhgc5
Pcolce
Pcolce2
Pcp4
Pcsk1n
Pcsk2
Pcsk5
Pde1a
Pde1b
Pde2a
Pde4b
Pde4dip
Pde8a
Pdgfd
Pdgfra
Pdgfrb
Pdlim3
Pdlim7
Pear1
Penk
Pf4
Pfkp
Pgf
Phactr1
Phldb1
Phldb2
Phox2a
Phyhipl
Pip4k2a
Pitx1
Pitx2
Pja1
Pja2
Pkd1
Pkd2
Pkdcc
Pkia
Pkib
Plac9
Plagl1
Plat
Plce1
Plek
Plekhb1
Plekho1
Plekho2
Plod1
Plp1
Plvap
Plxdc1
Plxnc1
Plxnd1
Pmp22
Pnliprp1
Pnliprp2
Podxl
Postn
Pou3f1
Ppap2a
Ppap2b
Ppapdc3
Ppargc1b
Ppbp
Ppm1m
Ppp1r14a
Ppp1r18
Ppp1r1a
Ppp2r5b
Prdm1
Prepl
Prkacb
Prkar1b
Prkcb
Prkcdbp
Prkce
Prkd1
Prkg1
Prkg2
Prnd
Prnp
Procr
Prokr1
Prom1
Prph
Prps1
Prrx1
Prrx2
Prss12
Prss35
Ptbp2
Ptch1
Ptch2
Ptger2
Ptger3
Ptger4
Ptgis
Pth1r
Pthlh
Ptn
Ptpla
Ptprb
Ptprc
Ptprd
Ptprm
Ptprn
Ptpro
Ptprr
Ptprz1
Ptx3
Purg
Pvrl3
Qk
Qpct
Qprt
Rab13
Rab2b
Rab30
Rab31
Rab33a
Rab3a
Rab3c
Rab3il1
Rab6b
Rac2
Rai14
Rai2
Ralgds
Ramp1
Ramp2
Rap1a
Rap2a
Rapgef4
Rarres2
Rasd2
Rasgrp2
Rasip1
Rasl12
Rassf8
Rbfox1
Rbp1
Rbp4
Rbpms2
Rcan2
Rcbtb2
Rcn3
Rcsd1
Rdh10
Reck
Reep1
Reep2
Reln
Rerg
Resp18
Rftn2
Rgl1
Rgs10
Rgs16
Rgs4
Rgs7
Rgs8
Rhbdl3
Rhoj
Rhox5
Rian
Rit2
Rnasel
Rnd3
Rnf112
Rnf157
Robo4
Rps6ka2
Rspo1
Rspo2
Rsu1
Rtn1
Rtn2
Rtp4
Rufy3
Runx1t1
Ryr2
Ryr3
S100a9
S100b
Saa1
Sacs
Sall2
Sall4
Samd4
Sardh
Sav1
Scara5
Scg2
Scg3
Scg5
Schip1
Scn1a
Scn3b
Scn8a
Scube1
Sdc2
Sdc3
Sdpr
Sec16b
Sec23a
Selm
Sema3a
Sema4f
Sema5a
Sept11
Sept3
Sept6
Serpinb9
Serpinf1
Serping1
Serpinh1
Serpini1
Sez6l2
Sfrp1
Sfrp2
Sfxn4
Sgcb
Sgce
Sgip1
Sgtb
Sh2d3c
Sh3bp5
Sh3gl3
Sh3kbp1
Shank3
Shd
She
Sipa1
Sipa1l2
Six1
Six2
Skp2
Slc10a6
Slc16a2
Slc18a3
Slc1a3
Slc1a4
Slc22a17
Slc22a3
Slc24a3
Slc25a4
Slc29a1
Slc2a10
Slc2a3
Slc2a4
Slc38a4
Slc38a5
Slc39a6
Slc41a2
Slc43a3
Slc6a15
Slc7a2
Slc8a1
Slc9a3r2
Slco3a1
Slit2
Slit3
Slitrk1
Smarca1
Smarca2
Snai1
Snai2
Snap25
Snap91
Snca
Sncaip
Sncg
Snhg11
Snrpn
Snta1
Sntg2
Snurf
Snx18
Socs2
Socs3
Sorbs1
Sorbs3
Sos1
Sostdc1
Sox10
Sox18
Sparc
Sparcl1
Spata6
Spats2l
Speg
Spock1
Spock3
Spon1
Spred1
Srd5a2
Srgn
Srprb
Srpx
Sspn
Sst
St3gal2
St3gal4
St3gal5
St3gal6
St6galnac3
St6galnac4
St6galnac5
St6galnac6
St8sia2
St8sia4
Stab1
Stard13
Stard8
Stbd1
Stk10
Stmn2
Stmn3
Stmn4
Stra6
Stx2
Stxbp1
Sulf2
Sult1a1
Susd2
Sv2a
Svep1
Syn1
Syn2
Sync
Syne1
Syngr3
Synpr
Syp
Syt11
Syt4
Sytl4
Tac1
Tagln
Tagln3
Tal1
Tbc1d24
Tbx2
Tceal1
Tceal3
Tceal5
Tceal6
Tcf15
Tcf21
Tcf4
Tcfl5
Tek
Tekt2
Tenc1
Tesc
Tex15
Tfap2b
Tfpi
Tfpi2
Tfr2
Tgfb1i1
Tgfb2
Tgfb3
Tgfbi
Tgfbr2
Tgm2
Thbd
Thbs1
Thbs2
Thbs3
Thbs4
Them4
Thra
Tiam2
Tie1
Timp2
Timp3
Tle4
Tll1
Tln1
Tm4sf1
Tm4sf4
Tm6sf1
Tmcc2
Tmeff2
Tmem100
Tmem119
Tmem121
Tmem35
Tmem45a
Tmem47
Tmod2
Tnc
Tnfaip6
Tnfrsf11b
Tnfsf13
Tnfsf13b
Tnmd
Tnnc1
Tnni1
Tnnt1
Tnnt2
Tns1
Tpm1
Tpm2
Tpm4
Tppp3
Tpst1
Traf5
Tram1l1
Trf
Trib2
Trim10
Trim46
Triobp
Tro
Trp53i13
Trpc1
Trpc4
Trpc6
Trpm5
Trpv2
Tsc22d3
Tshz2
Tslp
Tspan2
Tspan4
Tspyl4
Ttyh1
Ttyh2
Tub
Tuba-rs1
Tuba3a
Tuba3b
Tubb2a
Tubb2a-ps2
Tubb2b
Tubb3
Tubb6
Tulp2
Twist1
Twist2
Tyrobp
Uba7
Ube2e3
Ugdh
Uggt2
Ulk2
Unc13a
Unc5c
Ushbp1
Usp29
Vapb
Vash2
Vasn
Vcam1
Vcan
Vegfc
Vim
Vip
Vsnl1
Vstm2a
Vstm2b
Vwf
Wasf1
Wipf1
Wisp1
Wnt11
Wnt2
Wnt5a
Wnt5b
Wrnip1
Wt1
Wwc2
Wwtr1
X99384
Yaf2
Ywhah
Zbtb16
Zbtb46
Zcchc3
Zdhhc2
Zeb1
Zeb2
Zfhx4
Zfp189
Zfp318
Zfp334
Zfp354b
Zfp36l2
Zfp423
Zfp521
Zfpm2
Zik1
Zyx

## Sheet: Overlap OB-BMST
Charbord	Blum		*overlap of OB-BMST and Charbord (HSC niche) and Blum (prostate niche)
Bgn	6330406I15Rik
Ctsk	Adam12
Enpp1	Adamts4
Fn1	Adcy4
Fstl1	Aebp1
Hes1	Antxr2
Itga5	Anxa5
Lox	Anxa6
Ptgis	Apbb1
Ptn	Aplnr
Slc8a1	Aplp1
Slco2a1	Apoe
Tspan6	Arhgef25
Vcan	Aspn
	B3gnt9-ps
	B4galt2
	BC096441
	Bcar3
	Bgn
	Bicc1
	C1qc
	Cald1
	Casp12
	Ccdc80
	Cd200
	Cd40
	Cd93
	Cdh15
	Cdh2
	Cdo1
	Cdr2l
	Cgref1
	Chst2
	Cnn3
	Col11a1
	Col13a1
	Col15a1
	Col16a1
	Col1a1
	Col1a2
	Col3a1
	Col4a1
	Col4a2
	Col5a1
	Col5a2
	Col5a3
	Col6a1
	Col6a2
	Col6a3
	Col8a1
	Copz2
	Cplx1
	Creb3l1
	Csf1r
	Cspg4
	Ctsk
	Cxx1a
	Cxx1b
	Cygb
	Cyp7b1
	Dcn
	Ddr2
	Dkk3
	Dlx3
	Dnm1
	Dpysl3
	Ednrb
	Efnb1
	Egfl7
	Eln
	Eltd1
	Emcn
	Eng
	Enpep
	Enpp2
	Epb4.1l2
	Epha3
	Fabp7
	Fam114a1
	Fam181b
	Fam198b
	Fap
	Fbln1
	Fcgrt
	Fermt2
	Fgfr1
	Fibin
	Fkbp10
	Fkbp7
	Fkbp9
	Flt1
	Foxc2
	Fstl1
	Galntl1
	Gas1
	Gdf10
	Gimap6
	Gja4
	Gli1
	Gli2
	Gpx7
	Hey1
	Heyl
	Hip1
	Igfbp3
	Il33
	Il6st
	Itm2a
	Jam2
	Jph3
	Kdelr3
	Lama4
	Ldb2
	Lepre1
	Leprel2
	Lifr
	LOC100862618
	Lox
	Loxl1
	Lpar1
	Lpl
	Lum
	Mageh1
	Marcks
	Matn2
	Mcam
	Mfap2
	Mmp14
	Mmp2
	Mrc2
	Ms4a7
	Msc
	Ndrg4
	Nes
	Nid1
	Nos3
	Npdc1
	Nrp1
	Nrp2
	Ntn1
	Olfml3
	Pcdhga1
	Pcdhga10
	Pcdhga11
	Pcdhga12
	Pcdhga2
	Pcdhga3
	Pcdhga4
	Pcdhga5
	Pcdhga6
	Pcdhga7
	Pcdhga8
	Pcdhga9
	Pcdhgb1
	Pcdhgb4
	Pcdhgb5
	Pcdhgb6
	Pcdhgb7
	Pcdhgb8
	Pcdhgc3
	Pcdhgc4
	Pcdhgc5
	Pdgfrb
	Pgf
	Phldb1
	Phldb2
	Pitx1
	Pkd2
	Plat
	Plod1
	Plvap
	Pmp22
	Podxl
	Postn
	Pou3f1
	Prkcdbp
	Prrx1
	Ptgis
	Ptn
	Ptprz1
	Pvrl3
	Rab13
	Rai14
	Ramp2
	Rapgef4
	Rcn3
	Rerg
	Rftn2
	Rgs16
	Rgs4
	Rhoj
	Sdc2
	Sdc3
	Sec16b
	Selm
	Serpinh1
	Slc1a4
	Slc22a17
	Slc2a10
	Slc8a1
	Slc9a3r2
	Slit3
	Snai1
	Socs3
	Sox18
	Sparc
	Sparcl1
	Spon1
	Spred1
	Sspn
	St6galnac4
	Stab1
	Stmn3
	Tbx2
	Tcf4
	Tek
	Tfpi2
	Tgfb3
	Tgfbr2
	Tgm2
	Thbs2
	Tiam2
	Timp2
	Tm4sf1
	Tmem119
	Tmem45a
	Tnc
	Tspan4
	Ttyh2
	Vasn
	Vcan
	Wisp1
	Wwtr1
	X99384
