# Supplementary material for: The Molecular Signature of the Stroma Response in Prostate Cancer-Induced Osteoblastic Bone Metastasis Highlights Expansion of Hematopoietic and Prostate Epithelial Stem Cell Niches
Source: PLoS One. 2014 Dec 8;9(12):e114530. doi: 10.1371/journal.pone.0114530 (PMC4259356; doi:10.1371/journal.pone.0114530)
Supplement: S6 Table — Overlapping genes of the OB-BMST with wound, desmoplastic response, non-osteotropic and osteotropic gene lists. (XLS) [file pone.0114530.s009.xls]

## Sheet: wound inflammation desmoplastic
OB-BMST/DTF	OB-BMST/CSF1	OB-BMST/CSR	OB-BMST/Inflammation
ADAM12	APOE	up	ADAM9
AEBP1	C3AR1	EMP2	ADCY4
BGN	CSF1R	ID3	ALDH1A3
COL11A1	CTSC	MT3	ANXA8
COL1A1	CTSL	PLOD2	APOE
COL1A2	NPC2	SDC1	ATP6V1A
COL3A1		TFPI2	C1QC
COL5A1		down	C3AR1
COL5A2		IDI1	CD2AP
COL6A1		REV3L	CD68
COL6A2			COL5A2
COL8A1			COL6A2
CTSK			COL6A3
DKK3			CSF1
DPYSL3			CTSA
FN1			CTSB
GJA1			DLX3
ID3			EFNB1
ITGB5			EMP2
LOX			FBLN1
LOXL1			HEXA
LUM			IL4R
MAFB			MFAP2
MFAP2			MMP13
POSTN			MMP9
SDC1			MSR1
SERPINH1			PPIC
SPARC			PTGIS
SPON1			PVRL3
SRPX2			RCN2
THBS2			RHOC
WISP1			SERPINE1
			SERPINH1
			SOD3
			TEAD2
			TGFB3
			TGM2
			TIMP1
			TNC
			TYRO3
			VDR

## Sheet: non-osteotropic
upregulated	downregulated
APP	ANKRD22
BCAR3	ANLN
C8orf4	CEP70
C9orf3	CHEK1
CFH	DARC
COL15A1	DYRK3
COL4A1	EXOSC7
COL4A2	HDC
COL5A3	LIPG
DCN	RAB27B
DNASE1	SLC22A4
ELTD1	STAP1
ENPP2	TAC3
F2R	UGT1A1
FAP	UGT1A3
FLNB	UGT1A5
FLT1	UGT1A6
GNA11	UGT1A9
GRB10
HEYL
HTRA1
HTRA3
IGFBP7
IL33
IRX3
ITGA5
ITGBL1
JPH3
KCNE3
LAMA4
LPL
MFGE8
MGP
MMP2
MYO1B
NOX4
NRP1
NTN4
PCDHGC5
PDGFRB
PGF
PLS3
PMEPA1
PMP22
PODXL
PRRX1
PRSS23
PTMS
PYCR1
RAB34
RCN1
RGS3
SMOC2
SNX10
SOCS3
SPSB1
STAB1
TCF4
TFF1
TREM2
TUBA1A

## Sheet: osteotropic
upregulated	downregulated
ABCG1	CAPRIN1
ACP5	CCNB1IP1
ADAMTS4	EEF2K
APBB2	GAS2
ASPN	HSD11B1
BOK	MXD3
C1QTNF5	NMNAT3
C1QTNF6	PCF11
CALD1	PDK1
CALU	PIP5K1B
CD276	PRKDC
CD99	PSMG1
COL13A1	REV1
CPXM2	SARNP
CTSZ	SFPQ
CYB561	TOMM70A
EFNA1	WDR36
EHD2	ZCCHC3
EMP1
ENC1
ENPP1
FAM114A1
FAM129B
FAM198B
FARP1
FMOD
FSTL1
GLIS2
GPC1
GPC4
GPX7
GPX8
HSPG2
IBSP
IGFBP3
ITGAX
JUN
LGMN
LIMA1
MARCKS
MCAM
MMP14
MS4A7
MTCH1
NES
NOTCH3
NRP2
P4HA2
PARVA
PLK3
PSAP
RAI14
RCN3
RGS16
RGS4
RGS5
RPL13
S100A10
SCPEP1
SDC2
SEC31A
SLC1A4
SLC26A2
SPARCL1
TIAM2
TIMP2
TM4SF1
TMEM132A
VCAN
ZCCHC14
