# Supplementary material for: The Molecular Signature of the Stroma Response in Prostate Cancer-Induced Osteoblastic Bone Metastasis Highlights Expansion of Hematopoietic and Prostate Epithelial Stem Cell Niches
Source: PLoS One. 2014 Dec 8;9(12):e114530. doi: 10.1371/journal.pone.0114530 (PMC4259356; doi:10.1371/journal.pone.0114530)
Supplement: S1 File — This file contains an extended version of the Material and Methods, including references, one Figure and 11 Tables. (ZIP) [file pone.0114530.s010.zip]

Archive with 31 entries (28 files):
- Supporting File/
- Supporting File/.DS_Store
- __MACOSX/
- __MACOSX/Supporting File/
- __MACOSX/Supporting File/._.DS_Store
- Supporting File/File S1. Figure 1.ppt
- __MACOSX/Supporting File/._File S1. Figure 1.ppt
- Supporting File/File S1. Table 1.xls
- __MACOSX/Supporting File/._File S1. Table 1.xls
- Supporting File/File S1. Table 10.xls
- __MACOSX/Supporting File/._File S1. Table 10.xls
- Supporting File/File S1. Table 11.xls
- __MACOSX/Supporting File/._File S1. Table 11.xls
- Supporting File/File S1. Table 2.doc
- __MACOSX/Supporting File/._File S1. Table 2.doc
- Supporting File/File S1. Table 3.doc
- __MACOSX/Supporting File/._File S1. Table 3.doc
- Supporting File/File S1. Table 4 .doc
- __MACOSX/Supporting File/._File S1. Table 4 .doc
- Supporting File/File S1. Table 5.doc
- __MACOSX/Supporting File/._File S1. Table 5.doc
- Supporting File/File S1. Table 6.xls
- __MACOSX/Supporting File/._File S1. Table 6.xls
- Supporting File/File S1. Table 7.xls
- __MACOSX/Supporting File/._File S1. Table 7.xls
- Supporting File/File S1. Table 8.xls
- __MACOSX/Supporting File/._File S1. Table 8.xls
- Supporting File/File S1. Table 9.xls
- __MACOSX/Supporting File/._File S1. Table 9.xls
- Supporting File/File S1.docx
- __MACOSX/Supporting File/._File S1.docx
