# Supplementary material for: The Molecular Signature of the Stroma Response in Prostate Cancer-Induced Osteoblastic Bone Metastasis Highlights Expansion of Hematopoietic and Prostate Epithelial Stem Cell Niches
Source: PLoS One. 2014 Dec 8;9(12):e114530. doi: 10.1371/journal.pone.0114530 (PMC4259356; doi:10.1371/journal.pone.0114530)
Supplement: S1 File — This file contains an extended version of the Material and Methods, including references, one Figure and 11 Tables. (ZIP) [file pone.0114530.s010.zip › Supporting File/File S1. Table 1.xls]

## Sheet: Excluded mouse probe-sets 
Probe Set ID	Gene Symbol	Gene Title
1415674_a_at	Trappc4	trafficking protein particle complex 4
1415676_a_at	Psmb5	proteasome (prosome, macropain) subunit, beta type 5
1415701_x_at	Rpl23	ribosomal protein L23
1415702_a_at	Ctbp1	C-terminal binding protein 1
1415714_a_at	2610209M04Rik	RIKEN cDNA 2610209M04 gene
1415716_a_at	Rps27	ribosomal protein S27
1415726_at	Ankrd17	ankyrin repeat domain 17
1415728_at	Pabpn1	poly(A) binding protein, nuclear 1
1415739_at	3100004P22Rik	RIKEN cDNA 3100004P22 gene
1415759_a_at	Hbxip	hepatitis B virus x interacting protein
1415777_at	Pnliprp1	pancreatic lipase related protein 1
1415778_at	Morf4l2	mortality factor 4 like 2
1415779_s_at	Actg1	actin, gamma, cytoplasmic 1
1415781_a_at	LOC672381 /// LOC675440 /// Sumo2	SMT3 suppressor of mif two 3 homolog 2 (yeast) /// similar to SMT3 suppressor of mif two 3 homolog 2
1415784_at	Vps35	vacuolar protein sorting 35
1415785_a_at	Cct8	chaperonin subunit 8 (theta)
1415805_at	Clps	colipase, pancreatic
1415812_at	Gsn	gelsolin
1415814_at	Atp6v1b2	ATPase, H+ transporting, lysosomal V1 subunit B2
1415819_a_at	Ppp2r1a	protein phosphatase 2 (formerly 2A), regulatory subunit A (PR 65), alpha isoform
1415828_a_at	D3Ucla1	DNA segment, Chr 3, University of California at Los Angeles 1
1415837_at	Klk1	kallikrein 1
1415839_a_at	Npm1	nucleophosmin 1
1415851_a_at	Impdh2	inosine 5'-phosphate dehydrogenase 2
1415858_at	Eif3s8	eukaryotic translation initiation factor 3, subunit 8
1415859_at	Eif3s8	eukaryotic translation initiation factor 3, subunit 8
1415863_at	Eif4g2	eukaryotic translation initiation factor 4, gamma 2
1415867_at	Cct4	chaperonin subunit 4 (delta)
1415869_a_at	Trim28	tripartite motif protein 28
1415876_a_at	Rps26	ribosomal protein S26
1415879_a_at	Rplp2	ribosomal protein, large P2
1415880_a_at	Lamp1	lysosomal-associated membrane protein 1
1415882_at	Ghitm	growth hormone inducible transmembrane protein
1415884_at	Ela3	elastase 3, pancreatic
1415889_a_at	Hsp90b1	heat shock protein 90kDa beta (Grp94), member 1
1415891_at	Suclg1	succinate-CoA ligase, GDP-forming, alpha subunit
1415895_at	Snrpn	small nuclear ribonucleoprotein N
1415896_x_at	Snrpn	small nuclear ribonucleoprotein N
1415906_at	Tmsb4x	thymosin, beta 4, X chromosome
1415912_a_at	EG625298 /// EG628061 /// LOC637251 /// LOC671723 /// Rps13	ribosomal protein S13 /// predicted gene, EG625298 /// predicted gene, EG628061 /// similar to ribosomal protein S13
1415927_at	Actc1	actin, alpha, cardiac
1415930_a_at	Map1lc3b	microtubule-associated protein 1 light chain 3 beta
1415933_a_at	Cox5a	cytochrome c oxidase, subunit Va
1415942_at	EG234703 /// LOC638133 /// Rpl10	ribosomal protein 10 /// predicted gene, EG234703 /// similar to ribosomal protein L10
1415955_x_at	Prm1	protamine 1
1415962_at	Eif3s3	eukaryotic translation initiation factor 3, subunit 3 (gamma)
1415967_at	Ndufv1	NADH dehydrogenase (ubiquinone) flavoprotein 1
1415968_a_at	Kap	kidney androgen regulated protein
1415969_s_at	Kap	kidney androgen regulated protein
1415970_at	Cox6c	cytochrome c oxidase, subunit VIc
1415971_at	Marcks	myristoylated alanine rich protein kinase C substrate
1415979_x_at	Rpl7	ribosomal protein L7
1415980_at	Atp5g2	ATP synthase, H+ transporting, mitochondrial F0 complex, subunit c (subunit 9), isoform 2
1415991_a_at	Klhdc3	kelch domain containing 3
1416000_a_at	Prdx1	peroxiredoxin 1
1416005_at	Psmc1	protease (prosome, macropain) 26S subunit, ATPase 1
1416006_at	Mdk	midkine
1416020_a_at	Atp5g1	ATP synthase, H+ transporting, mitochondrial F0 complex, subunit c (subunit 9), isoform 1
1416026_a_at	Rpl12	ribosomal protein L12
1416027_at	Pdcd6	programmed cell death 6
1416028_a_at	Hn1	hematological and neurological expressed sequence 1
1416036_at	Fkbp1a	FK506 binding protein 1a
1416042_s_at	Nasp	nuclear autoantigenic sperm protein (histone-binding)
1416044_at	Flii	flightless I homolog (Drosophila)
1416054_at	Rps5	ribosomal protein S5
1416055_at	1810008N23Rik /// Amy2 /// Amy2-1 /// Amy2-2	amylase 2, pancreatic /// RIKEN cDNA 1810008N23 gene /// amylase 2-2, pancreatic /// amylase 2-1, pancreatic
1416058_s_at	Atp5c1	ATP synthase, H+ transporting, mitochondrial F1 complex, gamma polypeptide 1
1416064_a_at	Hspa5	heat shock 70kD protein 5 (glucose-regulated protein)
1416066_at	Cd9	CD9 antigen
1416067_at	Ifrd1	interferon-related developmental regulator 1
1416068_at	Kars /// LOC631033	lysyl-tRNA synthetase /// similar to lysyl-tRNA synthetase
1416074_a_at	Rpl28	ribosomal protein L28
1416080_at	Adam15	a disintegrin and metallopeptidase domain 15 (metargidin)
1416082_at	Rab1	RAB1, member RAS oncogene family
1416083_at	Zfand5	zinc finger, AN1-type domain 5
1416084_at	Zfand5	zinc finger, AN1-type domain 5
1416085_s_at	Zfand5	zinc finger, AN1-type domain 5
1416088_a_at	Rps15	ribosomal protein S15
1416089_at	Rps15	ribosomal protein S15
1416097_at	Lrrc4	leucine rich repeat containing 4
1416099_at	EG621100 /// LOC669376 /// LOC675088 /// Rpl27	ribosomal protein L27 /// predicted gene, EG621100 /// similar to ribosomal protein L27
1416100_at	Eif3s7	eukaryotic translation initiation factor 3, subunit 7 (zeta)
1416141_a_at	EG666577 /// LOC667739 /// LOC671306 /// LOC672620 /// Rps6	ribosomal protein S6 /// predicted gene, EG666577 /// similar to 40S ribosomal protein S6
1416143_at	Atp5j	ATP synthase, H+ transporting, mitochondrial F0 complex, subunit F
1416144_a_at	Dhx15	DEAH (Asp-Glu-Ala-His) box polypeptide 15
1416145_at	Dhx15	DEAH (Asp-Glu-Ala-His) box polypeptide 15
1416157_at	Vcl	vinculin
1416159_at	Nr2f2	nuclear receptor subfamily 2, group F, member 2
1416167_at	Prdx4	peroxiredoxin 4
1416168_at	Serpinf1	serine (or cysteine) peptidase inhibitor, clade F, member 1
1416180_a_at	Rdx	radixin
1416183_a_at	Ldhb	lactate dehydrogenase B
1416197_at	Snrpc	U1 small nuclear ribonucleoprotein C
1416211_a_at	Ptn	pleiotrophin
1416212_at	Magoh	mago-nashi homolog, proliferation-associated (Drosophila)
1416217_a_at	Rpl37a	ribosomal protein L37a
1416218_x_at	LOC629949 /// LOC640991 /// LOC668935 /// LOC674834 /// Rpl37a	ribosomal protein L37a /// similar to 60S ribosomal protein L37a
1416219_at	Rpl19	ribosomal protein L19
1416233_at	Eif3s2	eukaryotic translation initiation factor 3, subunit 2 (beta)
1416240_at	Psmb7	proteasome (prosome, macropain) subunit, beta type 7
1416241_at	Sec13	SEC13 homolog (S. cerevisiae)
1416243_a_at	Rpl35	ribosomal protein L35
1416256_a_at	Tubb5	tubulin, beta 5
1416260_a_at	Snx1	sorting nexin 1
1416264_at	Abcb9	ATP-binding cassette, sub-family B (MDR/TAP), member 9
1416276_a_at	Rps4x	ribosomal protein S4, X-linked
1416277_a_at	Rplp1	ribosomal protein, large, P1
1416278_a_at	Atp5o	ATP synthase, H+ transporting, mitochondrial F1 complex, O subunit
1416284_at	Mrpl28	mitochondrial ribosomal protein L28
1416291_at	Psmc4	proteasome (prosome, macropain) 26S subunit, ATPase, 4
1416302_at	Ebf1	early B-cell factor 1
1416311_s_at	LOC384954 /// Tuba3a /// Tuba3b	tubulin, alpha 3A /// tubulin, alpha 3B /// similar to tubulin, alpha 1
1416339_a_at	Prkcsh	protein kinase C substrate 80K-H
1416346_at	Timm8a1	translocase of inner mitochondrial membrane 8 homolog a1 (yeast)
1416352_s_at	Gpsn2	glycoprotein, synaptic 2
1416361_a_at	Dync1i1	dynein cytoplasmic 1 intermediate chain 1
1416365_at	Hsp90ab1	heat shock protein 90kDa alpha (cytosolic), class B member 1
1416381_a_at	Prdx5	peroxiredoxin 5
1416392_a_at	Atp6v0c	ATPase, H+ transporting, lysosomal V0 subunit C
1416404_s_at	Rps16	ribosomal protein S16
1416410_at	Pafah1b3	platelet-activating factor acetylhydrolase, isoform 1b, alpha1 subunit
1416415_a_at	EG666634 /// H2afz /// LOC669445	H2A histone family, member Z /// predicted gene, EG666634 /// similar to H2A histone family, member Z
1416420_a_at	EG637379 /// Rpl9	ribosomal protein L9 /// predicted gene, EG637379
1416431_at	Tubb6	tubulin, beta 6
1416438_at	2410104I19Rik	RIKEN cDNA 2410104I19 gene
1416453_x_at	EG432865 /// EG668354 /// LOC627835 /// LOC670751 /// LOC670832 /// LOC671641 /// LOC672008 /// LOC672415 /// LOC676277 /// Rps12	ribosomal protein S12 /// predicted gene, EG432865 /// similar to ribosomal protein S12 /// predicted gene, EG668354 /// similar to 40S ribosomal protein S12
1416454_s_at	Acta2	actin, alpha 2, smooth muscle, aorta
1416457_at	Ddah2	dimethylarginine dimethylaminohydrolase 2
1416465_a_at	Vapa	vesicle-associated membrane protein, associated protein A
1416466_at	Vapa	vesicle-associated membrane protein, associated protein A
1416467_at	Ddx3x	DEAD/H (Asp-Glu-Ala-Asp/His) box polypeptide 3, X-linked
1416475_at	Ube2d2	ubiquitin-conjugating enzyme E2D 2
1416506_at	Psma6	proteasome (prosome, macropain) subunit, alpha type 6
1416515_at	Fscn1	fascin homolog 1, actin bundling protein (Strongylocentrotus purpuratus)
1416516_at	Fscn1	fascin homolog 1, actin bundling protein (Strongylocentrotus purpuratus)
1416519_at	LOC622534	similar to ribosomal protein L36
1416520_x_at	LOC622534	similar to ribosomal protein L36
1416544_at	Ezh2	enhancer of zeste homolog 2 (Drosophila)
1416546_a_at	Rpl6	ribosomal protein L6
1416580_a_at	Stub1	STIP1 homology and U-Box containing protein 1
1416589_at	Sparc	secreted acidic cysteine rich glycoprotein
1416604_at	Cyc1	cytochrome c-1
1416610_a_at	Clcn3	chloride channel 3
1416623_at	Thbs3	thrombospondin 3
1416636_at	Rheb	RAS-homolog enriched in brain
1416642_a_at	Tpt1	tumor protein, translationally-controlled 1
1416648_at	Dync1h1	dynein cytoplasmic 1 heavy chain 1
1416656_at	Clic1	chloride intracellular channel 1
1416669_s_at	Naca	nascent polypeptide-associated complex alpha polypeptide
1416680_at	Ube3a	ubiquitin protein ligase E3A
1416681_at	Ube3a	ubiquitin protein ligase E3A
1416685_s_at	Fbl	fibrillarin
1416704_at	Mapk14	mitogen activated protein kinase 14
1416719_a_at	EG666274 /// EG668457 /// LOC621772 /// LOC636539 /// Rps10	ribosomal protein S10 /// similar to ribosomal protein S10 /// predicted gene, EG666274 /// predicted gene, EG668457
1416724_x_at	Tcf4	transcription factor 4
1416726_s_at	Ube2s	ubiquitin-conjugating enzyme E2S
1416728_at	Csnk2b	casein kinase 2, beta polypeptide
1416731_at	Top2b	topoisomerase (DNA) II beta
1416732_at	Top2b	topoisomerase (DNA) II beta
1416764_at	Fis1	fission 1 (mitochondrial outer membrane) homolog (yeast)
1416769_s_at	Atp6v0b	ATPase, H+ transporting, lysosomal V0 subunit B
1416792_at	Ppm1g	protein phosphatase 1G (formerly 2C), magnesium-dependent, gamma isoform
1416810_at	Mea1	male enhanced antigen 1
1416818_at	Parva	parvin, alpha
1416829_at	Atp5b	ATP synthase, H+ transporting mitochondrial F1 complex, beta subunit
1416835_s_at	Amd1 /// Amd2	S-adenosylmethionine decarboxylase 1 /// S-adenosylmethionine decarboxylase 2
1416842_at	Gstm5	glutathione S-transferase, mu 5
1416849_at	Zcd1	zinc finger, CDGSH-type domain 1
1416857_at	Sdf2	stromal cell derived factor 2
1416859_at	Fkbp3	FK506 binding protein 3
1416865_at	Fgd1	FYVE, RhoGEF and PH domain containing 1
1416894_at	1500019G21Rik	RIKEN cDNA 1500019G21 gene
1416904_at	Mbnl1	muscleblind-like 1 (Drosophila)
1416911_a_at	6330407G11Rik	RIKEN cDNA 6330407G11 gene
1416921_x_at	Aldoa	aldolase 1, A isoform
1416953_at	Ctgf	connective tissue growth factor
1416955_at	Slc25a10	solute carrier family 25 (mitochondrial carrier, dicarboxylate transporter), member 10
1416970_a_at	Cox7a2	cytochrome c oxidase, subunit VIIa 2
1416971_at	Cox7a2	cytochrome c oxidase, subunit VIIa 2
1417001_a_at	D4Wsu53e	DNA segment, Chr 4, Wayne State University 53, expressed
1417010_at	Zfp238	zinc finger protein 238
1417018_at	Efemp2	epidermal growth factor-containing fibulin-like extracellular matrix protein 2
1417023_a_at	Fabp4	fatty acid binding protein 4, adipocyte
1417052_at	Psmb3	proteasome (prosome, macropain) subunit, beta type 3
1417053_at	EG665511 /// Phb	prohibitin /// predicted gene, EG665511
1417055_at	0610009D07Rik	RIKEN cDNA 0610009D07 gene
1417063_at	C1qb	complement component 1, q subcomponent, beta polypeptide
1417073_a_at	Qk	quaking
1417076_at	Fabp9	fatty acid binding protein 9, testis
1417089_a_at	Ckmt1	creatine kinase, mitochondrial 1, ubiquitous
1417091_at	Chuk	conserved helix-loop-helix ubiquitous kinase
1417102_a_at	Ndufb5	NADH dehydrogenase (ubiquinone) 1 beta subcomplex, 5
1417118_a_at	Ard1	N-acetyltransferase ARD1 homolog (S. cerevisiae)
1417126_a_at	Rpl22l1	ribosomal protein L22 like 1
1417135_at	Srpk2	serine/arginine-rich protein specific kinase 2
1417140_a_at	Ptpn2	protein tyrosine phosphatase, non-receptor type 2
1417144_at	Tubg1	tubulin, gamma 1
1417155_at	Mycn	v-myc myelocytomatosis viral related oncogene, neuroblastoma derived (avian)
1417176_at	Csnk1e	casein kinase 1, epsilon
1417181_a_at	Kifap3	kinesin-associated protein 3
1417183_at	Dnaja2	DnaJ (Hsp40) homolog, subfamily A, member 2
1417184_s_at	Hbb-b1 /// Hbb-b2	hemoglobin, beta adult major chain /// hemoglobin, beta adult minor chain
1417185_at	Ly6a	lymphocyte antigen 6 complex, locus A
1417186_at	Hip2	huntingtin interacting protein 2
1417206_at	Urod	uroporphyrinogen decarboxylase
1417208_at	Amacr	alpha-methylacyl-CoA racemase
1417212_at	9530058B02Rik	RIKEN cDNA 9530058B02 gene
1417213_a_at	Rbm6	RNA binding motif protein 6
1417219_s_at	Tmsb10	thymosin, beta 10
1417238_at	Ewsr1	Ewing sarcoma breakpoint region 1
1417253_at	Frg1	FSHD region gene 1
1417257_at	Cel	carboxyl ester lipase
1417259_a_at	Capzb	capping protein (actin filament) muscle Z-line, beta
1417274_at	Snrpa	small nuclear ribonucleoprotein polypeptide A
1417294_at	Akr7a5	aldo-keto reductase family 7, member A5 (aflatoxin aldehyde reductase)
1417308_at	Pkm2	pyruvate kinase, muscle
1417317_s_at	Rpl35a	ribosomal protein L35a
1417324_at	Mast2	microtubule associated serine/threonine kinase 2
1417340_at	Txnl2	thioredoxin-like 2
1417341_a_at	Ppp1r2	protein phosphatase 1, regulatory (inhibitor) subunit 2
1417352_s_at	Snrpa1	small nuclear ribonucleoprotein polypeptide A'
1417354_at	Sil1	endoplasmic reticulum chaperone SIL1 homolog (S. cerevisiae)
1417364_at	Eef1g	eukaryotic translation elongation factor 1 gamma
1417366_s_at	Calm1	calmodulin 1
1417374_at	Tuba4a	tubulin, alpha 4A
1417385_at	Npepps	aminopeptidase puromycin sensitive
1417387_at	Med31	mediator of RNA polymerase II transcription, subunit 31 homolog (yeast)
1417416_at	Kcna1	potassium voltage-gated channel, shaker-related subfamily, member 1
1417417_a_at	Cox6a1	cytochrome c oxidase, subunit VI a, polypeptide 1
1417418_s_at	Cox6a1 /// EG665806 /// LOC673054	cytochrome c oxidase, subunit VI a, polypeptide 1 /// predicted gene, EG665806 /// similar to Cytochrome c oxidase polypeptide VIa-liver, mitochondrial precursor
1417433_at	Lypla2	lysophospholipase 2
1417440_at	Arid1a /// LOC675933	AT rich interactive domain 1A (Swi1 like) /// similar to AT rich interactive domain 1A isoform a
1417451_a_at	Ppia	peptidylprolyl isomerase A
1417452_a_at	Fau	Finkel-Biskis-Reilly murine sarcoma virus (FBR-MuSV) ubiquitously expressed (fox derived)
1417453_at	Cul4b	cullin 4B
1417457_at	Cks2	CDC28 protein kinase regulatory subunit 2
1417458_s_at	Cks2	CDC28 protein kinase regulatory subunit 2
1417462_at	Cap1	CAP, adenylate cyclase-associated protein 1 (yeast)
1417502_at	Tspan7	tetraspanin 7
1417516_at	Ddit3	DNA-damage inducible transcript 3
1417518_at	Plagl2	pleiomorphic adenoma gene-like 2
1417554_at	Hsd3b4	hydroxy-delta-5-steroid dehydrogenase, 3 beta- and steroid delta-isomerase 4
1417558_at	Fyn	Fyn proto-oncogene
1417562_at	Eif4ebp1	eukaryotic translation initiation factor 4E binding protein 1
1417608_a_at	Rpl13a	ribosomal protein L13a
1417615_a_at	Rpl11	ribosomal protein L11
1417659_at	Vps29	vacuolar protein sorting 29 (S. pombe)
1417681_at	Nudt21	nudix (nucleoside diphosphate linked moiety X)-type motif 21
1417699_at	Gtf2f1	general transcription factor IIF, polypeptide 1
1417705_at	Otub1	OTU domain, ubiquitin aldehyde binding 1
1417712_at	Eif2s2	eukaryotic translation initiation factor 2, subunit 2 (beta)
1417714_x_at	Hba-a1	hemoglobin alpha, adult chain 1
1417716_at	Got2	glutamate oxaloacetate transaminase 2, mitochondrial
1417729_at	Myh6	myosin, heavy polypeptide 6, cardiac muscle, alpha
1417730_at	Ext1	exostoses (multiple) 1
1417734_at	Akap8l	A kinase (PRKA) anchor protein 8-like
1417742_a_at	Dmap1	DNA methyltransferase 1-associated protein 1
1417764_at	LOC636537 /// Ssr1	signal sequence receptor, alpha /// similar to signal sequence receptor, alpha
1417804_at	Rasgrp2	RAS, guanyl releasing protein 2
1417832_at	Smc1a	structural maintenance of chromosomes 1A
1417864_at	EG433594 /// EG668435 /// Pgk1	phosphoglycerate kinase 1 /// predicted gene, EG433594 /// predicted gene, EG668435
1417875_at	Ddx50	DEAD (Asp-Glu-Ala-Asp) box polypeptide 50
1417916_a_at	Fxc1	fractured callus expressed transcript 1
1417923_at	Pak3	p21 (CDKN1A)-activated kinase 3
1417944_at	Gng4	guanine nucleotide binding protein (G protein), gamma 4 subunit
1417949_at	Ilf2	interleukin enhancer binding factor 2
1417974_at	Kpna4	karyopherin (importin) alpha 4
1417998_at	Ptges3	prostaglandin E synthase 3 (cytosolic)
1418000_a_at	Itm2b	integral membrane protein 2B
1418022_at	Narg1	NMDA receptor-regulated gene 1
1418023_at	Narg1	NMDA receptor-regulated gene 1
1418043_at	Abcc5	ATP-binding cassette, sub-family C (CFTR/MRP), member 5
1418048_at	1110059G10Rik	RIKEN cDNA 1110059G10 gene
1418051_at	Ephb6	Eph receptor B6
1418053_at	Sncb	synuclein, beta
1418062_at	Eef1a2	eukaryotic translation elongation factor 1 alpha 2
1418064_at	Tfpt	TCF3 (E2A) fusion partner
1418079_at	Psme3	proteaseome (prosome, macropain) 28 subunit, 3
1418125_at	Inoc1	INO80 complex homolog 1 (S. cerevisiae)
1418177_at	Gabrg2	gamma-aminobutyric acid (GABA-A) receptor, subunit gamma 2
1418192_at	Mnt	max binding protein
1418193_at	LOC672705	similar to max binding protein
1418197_at	Ucp1	uncoupling protein 1 (mitochondrial, proton carrier)
1418198_a_at	Tm9sf1	transmembrane 9 superfamily member 1
1418245_a_at	Rbm9	RNA binding motif protein 9
1418269_at	Loxl3	lysyl oxidase-like 3
1418273_a_at	LOC666899 /// LOC670014 /// LOC675333 /// LOC677010 /// Rpl30	ribosomal protein L30 /// similar to ribosomal protein L30
1418274_at	EG668830 /// LOC621832 /// LOC670887 /// LOC675580 /// Nutf2	nuclear transport factor 2 /// similar to Nuclear transport factor 2 (NTF-2) /// predicted gene, EG668830
1418314_a_at	A2bp1	ataxin 2 binding protein 1
1418357_at	Foxg1	forkhead box G1
1418364_a_at	Ftl1	ferritin light chain 1
1418365_at	Ctsh	cathepsin H
1418371_at	Dynll2	dynein light chain LC8-type 2
1418390_at	Phf21a	PHD finger protein 21A
1418430_at	Kif5b	kinesin family member 5B
1418435_at	Mkrn1	makorin, ring finger protein, 1
1418457_at	Cxcl14	chemokine (C-X-C motif) ligand 14
1418467_at	Smarcd3	SWI/SNF related, matrix associated, actin dependent regulator of chromatin, subfamily d, member 3
1418478_at	Lmo1	LIM domain only 1
1418498_at	Fgf13	fibroblast growth factor 13
1418501_a_at	Oxr1	oxidation resistance 1
1418506_a_at	Prdx2	peroxiredoxin 2
1418514_at	Mtf2	metal response element binding transcription factor 2
1418516_at	Mtf2	metal response element binding transcription factor 2
1418519_at	Aadat	aminoadipate aminotransferase
1418528_a_at	Dad1	defender against cell death 1
1418532_at	Fzd2	frizzled homolog 2 (Drosophila)
1418533_s_at	Fzd2	frizzled homolog 2 (Drosophila)
1418562_at	Sf3b1	splicing factor 3b, subunit 1
1418594_a_at	Ncoa1	nuclear receptor coactivator 1
1418606_at	Hoxd10	homeo box D10
1418624_at	Ybx1	Y box protein 1
1418625_s_at	3000002C10Rik /// EG384643 /// EG432919 /// EG433184 /// EG433273 /// EG545984 /// EG666342 /// EG666488 /// EG667170 /// EG668426 /// Gapdh /// LOC219102 /// LOC224508 /// LOC230044 /// LOC242823 /// LOC435292 /// LOC622365 /// LOC632720 /// LOC633247 /// LOC669993 /// LOC670403 /// LOC671133 /// LOC672308 /// LOC675199 /// LOC675385 /// LOC675515 /// LOC676292 /// OTTMUSG00000005300	glyceraldehyde-3-phosphate dehydrogenase /// similar to glyceraldehyde-3-phosphate dehydrogenase (phosphorylating)-like /// similar to Glyceraldehyde-3-phosphate dehydrogenase (GAPDH) (38 kDa BFA-dependent ADP-ribosylation substrate) (BARS-38) /// similar to Glyceraldehyde-3-phosphate dehydrogenase (GAPDH) /// RIKEN cDNA 3000002C10 gene /// predicted gene, EG384643 /// predicted gene, EG432919 //…
1418626_a_at	Clu	clusterin
1418628_at	Khdrbs1	KH domain containing, RNA binding, signal transduction associated 1
1418695_a_at	Kcmf1	potassium channel modulatory factor 1
1418703_at	Rbms1	RNA binding motif, single stranded interacting protein 1
1418725_at	Dnajc5b	DnaJ (Hsp40) homolog, subfamily C, member 5 beta
1418738_at	Scn1b	sodium channel, voltage-gated, type I, beta
1418750_at	Plxnb3	plexin B3
1418757_at	Trim69	tripartite motif-containing 69
1418782_at	Rxrg	retinoid X receptor gamma
1418822_a_at	Arf6	ADP-ribosylation factor 6
1418874_a_at	Psmd4	proteasome (prosome, macropain) 26S subunit, non-ATPase, 4
1418883_a_at	Pabpc1	poly A binding protein, cytoplasmic 1
1418889_a_at	Csnk1d	casein kinase 1, delta
1418896_a_at	Rpn2	ribophorin II
1418967_a_at	St7	Suppression of tumorigenicity 7
1418986_a_at	Uxt	ubiquitously expressed transcript
1419011_at	Cryba2	crystallin, beta A2
1419034_at	Csnk2a1	casein kinase 2, alpha 1 polypeptide
1419035_s_at	Csnk2a1	casein kinase 2, alpha 1 polypeptide
1419066_at	Ier5l	immediate early response 5-like
1419095_a_at	Apom	apolipoprotein M
1419096_at	Apom	apolipoprotein M
1419136_at	Akr1c18	aldo-keto reductase family 1, member C18
1419155_a_at	LOC672274 /// Sox4	SRY-box containing gene 4 /// similar to Transcription factor SOX-4
1419156_at	LOC672274 /// Sox4	SRY-box containing gene 4 /// similar to Transcription factor SOX-4
1419184_a_at	Fhl2	four and a half LIM domains 2
1419190_at	Vti1a	vesicle transport through interaction with t-SNAREs homolog 1A (yeast)
1419191_at	Hipk3	homeodomain interacting protein kinase 3
1419223_a_at	Dtna	dystrobrevin alpha
1419244_a_at	Rab14	RAB14, member RAS oncogene family
1419256_at	Spnb2	spectrin beta 2
1419263_a_at	Adrm1	adhesion regulating molecule 1
1419287_at	Hspc171	HSPC171 protein
1419312_at	Atp2a1	ATPase, Ca++ transporting, cardiac muscle, fast twitch 1
1419352_at	l7Rn6	lethal, Chr 7, Rinchik 6
1419354_at	Klf7	Kruppel-like factor 7 (ubiquitous)
1419364_a_at	EG621699 /// EG624124 /// LOC634044 /// LOC670565 /// Rps7	ribosomal protein S7 /// predicted gene, EG621699 /// predicted gene, EG624124 /// similar to 40S ribosomal protein S7 (S8)
1419378_a_at	Fxyd2	FXYD domain-containing ion transport regulator 2
1419379_x_at	Fxyd2	FXYD domain-containing ion transport regulator 2
1419380_at	Zfp423	zinc finger protein 423
1419419_at	D0H6S2654E	DNA segment, human D6S2654E
1419429_at	Cntfr	ciliary neurotrophic factor receptor
1419441_at	Arbp	acidic ribosomal phosphoprotein P0
1419444_at	Sap18	Sin3-associated polypeptide 18
1419449_a_at	Gnai2	guanine nucleotide binding protein, alpha inhibiting 2
1419514_at	Pitx1	paired-like homeodomain transcription factor 1
1419543_a_at	Sfrs10	splicing factor, arginine/serine-rich 10 (transformer 2 homolog, Drosophila)
1419573_a_at	Lgals1	lectin, galactose binding, soluble 1
1419580_at	---	---
1419581_at	Dlg4	discs, large homolog 4 (Drosophila)
1419583_at	Cbx4	chromobox homolog 4 (Drosophila Pc class)
1419639_at	Efnb2	ephrin B2
1419653_a_at	Ddx5	DEAD (Asp-Glu-Ala-Asp) box polypeptide 5
1419659_s_at	Chic2	cysteine-rich hydrophobic domain 2
1419746_at	4933428G20Rik	RIKEN cDNA 4933428G20 gene
1419761_a_at	Gabpb1	GA repeat binding protein, beta 1
1419763_at	2610020O08Rik	RIKEN cDNA 2610020O08 gene
1419799_at	Rpl27a	Ribosomal protein L27a
1419805_s_at	Ggps1	geranylgeranyl diphosphate synthase 1
1419816_s_at	Errfi1	ERBB receptor feedback inhibitor 1
1420165_s_at	Dnajc17	DnaJ (Hsp40) homolog, subfamily C, member 17
1420177_at	Igll1	immunoglobulin lambda-like polypeptide 1
1420365_a_at	Hnrpa2b1	heterogeneous nuclear ribonucleoprotein A2/B1
1420380_at	Ccl2	chemokine (C-C motif) ligand 2
1420402_at	Atp2b2	ATPase, Ca++ transporting, plasma membrane 2
1420472_at	Mtpn	myotrophin
1420476_a_at	Nap1l1	nucleosome assembly protein 1-like 1
1420479_a_at	Nap1l1	nucleosome assembly protein 1-like 1
1420487_at	Nol7	nucleolar protein 7
1420494_x_at	Ubc	ubiquitin C
1420502_at	Sat1	spermidine/spermine N1-acetyl transferase 1
1420518_a_at	Igsf9	immunoglobulin superfamily, member 9
1420559_a_at	Shox2	short stature homeobox 2
1420563_at	Gria3	glutamate receptor, ionotropic, AMPA3 (alpha 3)
1420596_at	Cacng2	calcium channel, voltage-dependent, gamma subunit 2
1420607_at	Rbm18	RNA binding motif protein 18
1420613_at	Ptp4a2	protein tyrosine phosphatase 4a2
1420617_at	Cpeb4	cytoplasmic polyadenylation element binding protein 4
1420618_at	Cpeb4	cytoplasmic polyadenylation element binding protein 4
1420621_a_at	App	amyloid beta (A4) precursor protein
1420622_a_at	EG666904 /// Hspa8 /// LOC621284 /// LOC669493	heat shock protein 8 /// similar to heat shock protein 8 /// predicted gene, EG666904
1420623_x_at	EG666904 /// Hspa8 /// LOC621284	heat shock protein 8 /// similar to heat shock protein 8 /// predicted gene, EG666904
1420628_at	Pura	purine rich element binding protein A
1420641_a_at	Sqrdl	sulfide quinone reductase-like (yeast)
1420642_a_at	2010100O12Rik	RIKEN cDNA 2010100O12 gene
1420645_at	Pcgf2	polycomb group ring finger 2
1420649_at	Atbf1	AT motif binding factor 1
1420738_at	Mzf1	myeloid zinc finger 1
1420795_at	Fgf9	fibroblast growth factor 9
1420806_at	Fgf16	fibroblast growth factor 16
1420816_at	Ywhag	3-monooxygenase/tryptophan 5-monooxygenase activation protein, gamma polypeptide
1420828_s_at	Ywhaq	tyrosine 3-monooxygenase/tryptophan 5-monooxygenase activation protein, theta polypeptide
1420829_a_at	Ywhaq	tyrosine 3-monooxygenase/tryptophan 5-monooxygenase activation protein, theta polypeptide
1420830_x_at	Ywhaq	tyrosine 3-monooxygenase/tryptophan 5-monooxygenase activation protein, theta polypeptide
1420833_at	Vamp2	vesicle-associated membrane protein 2
1420867_at	Tmed2	transmembrane emp24 domain trafficking protein 2
1420868_s_at	Tmed2	transmembrane emp24 domain trafficking protein 2
1420880_a_at	Ywhab	tyrosine 3-monooxygenase/tryptophan 5-monooxygenase activation protein, beta polypeptide
1420888_at	Bcl2l1	Bcl2-like 1
1420899_at	Rab18	RAB18, member RAS oncogene family
1420909_at	Vegfa	vascular endothelial growth factor A
1420920_a_at	Arf1	ADP-ribosylation factor 1
1420923_at	Usp9x	ubiquitin specific peptidase 9, X chromosome
1420935_a_at	Srrm1	serine/arginine repetitive matrix 1
1420945_at	Atrx	alpha thalassemia/mental retardation syndrome X-linked homolog (human)
1420951_a_at	Son	Son cell proliferation protein
1420981_a_at	Lmo4	LIM domain only 4
1420997_a_at	Gpi1 /// LOC676596	glucose phosphate isomerase 1 /// similar to Glucose-6-phosphate isomerase (GPI) (Phosphoglucose isomerase) (PGI) (Phosphohexose isomerase) (PHI) (Neuroleukin) (NLK)
1420999_at	Cnot4	CCR4-NOT transcription complex, subunit 4
1421027_a_at	Mef2c	myocyte enhancer factor 2C
1421028_a_at	Mef2c	myocyte enhancer factor 2C
1421033_a_at	Tcerg1	transcription elongation regulator 1 (CA150)
1421046_a_at	EG432881 /// Pabpc4	poly A binding protein, cytoplasmic 4 /// predicted gene, EG432881
1421051_s_at	Vps25	vacuolar protein sorting 25 (yeast)
1421054_at	Xpo4	exportin 4
1421062_s_at	Clta	clathrin, light polypeptide (Lca)
1421081_a_at	Banf1	barrier to autointegration factor 1
1421082_s_at	Banf1	barrier to autointegration factor 1
1421111_at	Rybp	RING1 and YY1 binding protein
1421116_a_at	Rtn4	reticulon 4
1421140_a_at	Foxp1	forkhead box P1
1421141_a_at	Foxp1	forkhead box P1
1421162_a_at	Nfia	nuclear factor I/A
1421184_a_at	LOC554292 /// Mettl7a /// Ubie	methyltransferase like 7A /// UbiE-YGHL1 fusion protein
1421199_at	Dlg2	discs, large homolog 2 (Drosophila)
1421238_a_at	Ptprt	protein tyrosine phosphatase, receptor type, T
1421255_a_at	Cabp1	calcium binding protein 1
1421267_a_at	Cited2	Cbp/p300-interacting transactivator, with Glu/Asp-rich carboxy-terminal domain, 2
1421282_at	Bmp5	bone morphogenetic protein 5
1421306_a_at	Hdac9	histone deacetylase 9
1421324_a_at	Akt2	thymoma viral proto-oncogene 2
1421327_at	A730034C02 /// Mtap2	microtubule-associated protein 2 /// hypothetical protein A730034C02
1421348_a_at	Cend1	cell cycle exit and neuronal differentiation 1
1421349_x_at	Cend1	cell cycle exit and neuronal differentiation 1
1421350_a_at	Grip1	glutamate receptor interacting protein 1
1421351_at	Gria4	glutamate receptor, ionotropic, AMPA4 (alpha 4)
1421368_at	Scrt1	scratch homolog 1, zinc finger protein (Drosophila)
1421371_at	---	---
1421375_a_at	S100a6	S100 calcium binding protein A6 (calcyclin)
1421393_at	Grin2d	glutamate receptor, ionotropic, NMDA2D (epsilon 4)
1421399_at	Insm1	insulinoma-associated 1
1421414_a_at	Sema6a	sema domain, transmembrane domain (TM), and cytoplasmic domain, (semaphorin) 6A
1421427_at	Col25a1	procollagen, type XXV, alpha 1
1421433_at	Zfhx4	zinc finger homeodomain 4
1421435_at	Grid2	glutamate receptor, ionotropic, delta 2
1421478_a_at	Zfp318	zinc finger protein 318
1421484_at	Ugt2a1 /// Ugt2a2	UDP glucuronosyltransferase 2 family, polypeptide A1 /// UDP glucuronosyltransferase 2 family, polypeptide A2
1421486_at	Egr3	early growth response 3
1421508_at	Odz1	odd Oz/ten-m homolog 1 (Drosophila)
1421523_at	Fgf17	fibroblast growth factor 17
1421530_a_at	Grm8	glutamate receptor, metabotropic 8
1421579_at	Hoxa9	homeo box A9
1421582_a_at	Creb1	cAMP responsive element binding protein 1
1421625_a_at	Tmc1	transmembrane channel-like gene family 1
1421643_at	Ikzf2	IKAROS family zinc finger 2
1421646_a_at	Pias3	protein inhibitor of activated STAT 3
1421679_a_at	Cdkn1a	cyclin-dependent kinase inhibitor 1A (P21)
1421682_a_at	Tcte3	t-complex-associated testis expressed 3
1421743_a_at	Pcbp2	poly(rC) binding protein 2
1421747_at	Esrrg	estrogen-related receptor gamma
1421754_at	AY036118	cDNA sequence AY036118
1421783_a_at	Kcnip2	Kv channel-interacting protein 2
1421787_at	---	---
1421789_s_at	Arf3	ADP-ribosylation factor 3
1421793_at	Fgf11	fibroblast growth factor 11
1421796_a_at	Efna5	ephrin A5
1421797_a_at	Snx12	sorting nexin 12
1421801_at	---	---
1421813_a_at	Psap	prosaposin
1421818_at	Bcl6	B-cell leukemia/lymphoma 6
1421819_a_at	LOC671392 /// Set	SET translocation /// similar to SET protein (Phosphatase 2A inhibitor I2PP2A) (I-2PP2A) (Template-activating factor I) (TAF-I) (Liver regeneration-related protein LRRGR00002)
1421823_a_at	Ppp2cb	protein phosphatase 2 (formerly 2A), catalytic subunit, beta isoform
1421824_at	Bace1	beta-site APP cleaving enzyme 1
1421849_at	Stag2	stromal antigen 2
1421857_at	Adam17	a disintegrin and metallopeptidase domain 17
1421874_a_at	Mrps23	mitochondrial ribosomal protein S23
1421876_at	Mapk9	mitogen activated protein kinase 9
1421881_a_at	Elavl2	ELAV (embryonic lethal, abnormal vision, Drosophila)-like 2 (Hu antigen B)
1421882_a_at	Elavl2	ELAV (embryonic lethal, abnormal vision, Drosophila)-like 2 (Hu antigen B)
1421889_a_at	Aplp2	amyloid beta (A4) precursor-like protein 2
1421909_at	Tcf20	transcription factor 20
1421915_a_at	St3gal3	ST3 beta-galactoside alpha-2,3-sialyltransferase 3
1421939_a_at	Stag1	stromal antigen 1
1421970_a_at	Gria2	glutamate receptor, ionotropic, AMPA2 (alpha 2)
1421985_a_at	Eif4e2	eukaryotic translation initiation factor 4E member 2
1421987_at	Papss2	3'-phosphoadenosine 5'-phosphosulfate synthase 2
1421991_a_at	Igfbp4	insulin-like growth factor binding protein 4
1421995_at	Tcfap2a	transcription factor AP-2, alpha
1422018_at	Hivep2	human immunodeficiency virus type I enhancer binding protein 2
1422031_a_at	Zfand6	zinc finger, AN1-type domain 6
1422052_at	Cdh8	cadherin 8
1422064_a_at	Zbtb20	zinc finger and BTB domain containing 20
1422119_at	Rab5b	RAB5B, member RAS oncogene family
1422136_at	LOC677213 /// Uhmk1	U2AF homology motif (UHM) kinase 1 /// similar to U2AF homology motif (UHM) kinase 1
1422156_a_at	EG544872 /// EG546164 /// EG620248 /// EG664975 /// EG667279 /// EG667846 /// EG667847 /// LOC546298 /// LOC620559 /// LOC623242 /// LOC637606 /// LOC665951 /// LOC669206 /// LOC669347 /// LOC670479 /// LOC671929 /// LOC672594 /// LOC674755 /// LOC675043 /// LOC676775 /// LOC677135 /// Rps2	ribosomal protein S2 /// predicted gene, EG544872 /// predicted gene, EG546164 /// similar to 40S ribosomal protein S2 /// predicted gene, EG620248 /// predicted gene, EG664975 /// predicted gene, EG667279 /// predicted gene, EG667846 /// predicted gene, EG667847
1422168_a_at	Bdnf	brain derived neurotrophic factor
1422197_at	Kcna2	potassium voltage-gated channel, shaker-related subfamily, member 2
1422198_a_at	Shmt1	serine hydroxymethyltransferase 1 (soluble)
1422205_at	Sox1	SRY-box containing gene 1
1422221_at	Hand2	heart and neural crest derivatives expressed transcript 2
1422255_at	Kcna4	potassium voltage-gated channel, shaker-related subfamily, member 4
1422258_at	Chrm3	cholinergic receptor, muscarinic 3, cardiac
1422285_at	Otp	orthopedia homolog (Drosophila)
1422300_at	Nog	noggin
1422302_s_at	EG665937 /// EG666673 /// Ftl1 /// Ftl2 /// LOC634386 /// LOC669088	ferritin light chain 1 /// ferritin light chain 2 /// similar to Ferritin light chain 1 (Ferritin L subunit 1) /// predicted gene, EG665937 /// predicted gene, EG666673
1422311_a_at	Polr2a	polymerase (RNA) II (DNA directed) polypeptide A
1422321_a_at	Sf1	splicing factor 1
1422340_a_at	Actg2	actin, gamma 2, smooth muscle, enteric
1422353_at	Pou4f3	POU domain, class 4, transcription factor 3
1422393_at	Foxe3	forkhead box E3
1422396_s_at	Ascl2	achaete-scute complex homolog-like 2 (Drosophila)
1422414_a_at	Calm2	calmodulin 2
1422418_s_at	Supt4h1 /// Supt4h2	suppressor of Ty 4 homolog 1 (S. cerevisiae) /// suppressor of Ty 4 homolog 2 (S. cerevisiae)
1422426_at	---	---
1422432_at	Dbi	diazepam binding inhibitor
1422434_a_at	2210010C04Rik	RIKEN cDNA 2210010C04 gene
1422451_at	Mrps21	mitochondrial ribosomal protein S21
1422453_at	Prpf8	pre-mRNA processing factor 8
1422463_a_at	Mrpl3	mitochondrial ribosomal protein L3
1422475_a_at	Rps3a	ribosomal protein S3a
1422483_a_at	Cycs /// LOC672195	cytochrome c, somatic /// similar to Cytochrome c, somatic
1422509_at	U2af1	U2 small nuclear ribonucleoprotein auxiliary factor (U2AF) 1
1422516_a_at	Fibp	fibroblast growth factor (acidic) intracellular binding protein
1422518_at	Cask	calcium/calmodulin-dependent serine protein kinase (MAGUK family)
1422519_at	Cask	calcium/calmodulin-dependent serine protein kinase (MAGUK family)
1422521_at	Dctn1	dynactin 1
1422537_a_at	Id2	inhibitor of DNA binding 2
1422546_at	Ilf3	interleukin enhancer binding factor 3
1422553_at	Pten	phosphatase and tensin homolog
1422569_at	Yy1	YY1 transcription factor
1422608_at	2700024H10Rik /// Arpp19	cAMP-regulated phosphoprotein 19 /// RIKEN cDNA 2700024H10 gene
1422613_a_at	Rpl7a	ribosomal protein L7a
1422614_s_at	Bloc1s1	biogenesis of lysosome-related organelles complex-1, subunit 1
1422626_at	Mmp16	matrix metallopeptidase 16
1422650_a_at	Riok3	RIO kinase 3 (yeast)
1422664_at	Rab10	RAB10, member RAS oncogene family
1422702_at	Azin1	antizyme inhibitor 1
1422720_at	Isl1	ISL1 transcription factor, LIM/homeodomain
1422736_at	Ranbp9	RAN binding protein 9
1422764_at	Mapre1	microtubule-associated protein, RP/EB family, member 1
1422769_at	Syncrip	synaptotagmin binding, cytoplasmic RNA interacting protein
1422794_at	Cul3	cullin 3
1422796_at	Prep	prolyl endopeptidase
1422809_at	Rims2	regulating synaptic membrane exocytosis 2
1422827_x_at	Slc35a2	solute carrier family 35 (UDP-galactose transporter), member A2
1422839_at	Neurog2	neurogenin 2
1422842_at	Xrn2	5'-3' exoribonuclease 2
1422848_a_at	Pabpn1	poly(A) binding protein, nuclear 1
1422849_a_at	Pabpn1	poly(A) binding protein, nuclear 1
1422857_at	Trip4	thyroid hormone receptor interactor 4
1422888_at	Rnf5	ring finger protein 5
1422894_at	Sfmbt1	Scm-like with four mbt domains 1
1422943_a_at	Hspb1	heat shock protein 1
1422948_s_at	Hist1h4a /// Hist1h4b /// Hist1h4c /// Hist1h4h /// Hist1h4i /// Hist1h4j /// Hist1h4k /// Hist1h4m	histone cluster 1, H4h /// histone cluster 1, H4c /// histone cluster 1, H4i /// histone cluster 1, H4j /// histone cluster 1, H4k /// histone cluster 1, H4m /// histone cluster 1, H4a /// histone cluster 1, H4b
1422964_at	Rad23a	RAD23a homolog (S. cerevisiae)
1422966_a_at	Tfrc	transferrin receptor
1422985_at	Fzd1	frizzled homolog 1 (Drosophila)
1423011_at	Evi1	ecotropic viral integration site 1
1423023_at	Sfrp5	secreted frizzled-related sequence protein 5
1423030_at	LOC675857 /// Vcp	valosin containing protein /// similar to Transitional endoplasmic reticulum ATPase (TER ATPase) (15S Mg(2+)-ATPase p97 subunit) (Valosin-containing protein) (VCP)
1423031_at	Maea	macrophage erythroblast attacher
1423034_at	Txnl5	thioredoxin-like 5
1423035_s_at	Txnl5	thioredoxin-like 5
1423040_at	Bzw1	basic leucine zipper and W2 domains 1
1423042_at	Ddx3x	DEAD/H (Asp-Glu-Ala-Asp/His) box polypeptide 3, X-linked
1423043_s_at	Ddx3x	DEAD/H (Asp-Glu-Ala-Asp/His) box polypeptide 3, X-linked
1423049_a_at	Tpm1	tropomyosin 1, alpha
1423050_s_at	Hnrpu	heterogeneous nuclear ribonucleoprotein U
1423051_at	Hnrpu	heterogeneous nuclear ribonucleoprotein U
1423053_at	Arf4	ADP-ribosylation factor 4
1423066_at	Dnmt3a	DNA methyltransferase 3A
1423080_at	Tomm20	translocase of outer mitochondrial membrane 20 homolog (yeast)
1423102_a_at	Rnf10	ring finger protein 10
1423107_at	Ube2b	ubiquitin-conjugating enzyme E2B, RAD6 homology (S. cerevisiae)
1423111_at	Atp5a1	ATP synthase, H+ transporting, mitochondrial F1 complex, alpha subunit, isoform 1
1423113_a_at	Ube2d3	ubiquitin-conjugating enzyme E2D 3 (UBC4/5 homolog, yeast)
1423117_at	Pum1	pumilio 1 (Drosophila)
1423128_at	Aip	aryl-hydrocarbon receptor-interacting protein
1423130_a_at	Sfrs5	splicing factor, arginine/serine-rich 5 (SRp40, HRS)
1423159_at	Dld	dihydrolipoamide dehydrogenase
1423160_at	Spred1	sprouty protein with EVH-1 domain 1, related sequence
1423167_at	Prei3	preimplantation protein 3
1423176_at	Tob1	transducer of ErbB-2.1
1423187_at	Gabarapl2	gamma-aminobutyric acid (GABA-A) receptor-associated protein-like 2
1423188_a_at	6720456B07Rik	RIKEN cDNA 6720456B07 gene
1423201_at	Ncor1	nuclear receptor co-repressor 1
1423203_a_at	Cetn1	centrin 1
1423211_at	Nola3	nucleolar protein family A, member 3
1423227_at	Krt17	keratin 17
1423242_at	Mrps36	mitochondrial ribosomal protein S36
1423255_at	Atp6v1g1	ATPase, H+ transporting, lysosomal V1 subunit G1
1423262_a_at	EG623365 /// H3f3a /// LOC624812 /// LOC625328 /// LOC633468 /// LOC667250 /// LOC670535	H3 histone, family 3A /// predicted gene, EG623365 /// similar to H3 histone, family 3B
1423263_at	H3f3a	H3 histone, family 3A
1423264_at	Bop1	block of proliferation 1
1423296_at	Psmd8	proteasome (prosome, macropain) 26S subunit, non-ATPase, 8
1423299_at	Txnl1	thioredoxin-like 1
1423315_at	Bbc3	Bcl-2 binding component 3
1423340_at	Tcfap2b	transcription factor AP-2 beta
1423368_at	Laptm4a	lysosomal-associated protein transmembrane 4A
1423369_at	Fmr1	fragile X mental retardation syndrome 1 homolog
1423382_a_at	Hnrpf /// LOC637008 /// LOC672616	heterogeneous nuclear ribonucleoprotein F /// similar to heterogeneous nuclear ribonucleoprotein F
1423397_at	Ugt2b38	UDP glucuronosyltransferase 2 family, polypeptide B38
1423401_at	Etv6	ets variant gene 6 (TEL oncogene)
1423409_a_at	2500003M10Rik	RIKEN cDNA 2500003M10 gene
1423417_at	Smarcc1	SWI/SNF related, matrix associated, actin dependent regulator of chromatin, subfamily c, member 1
1423423_at	Pdia3	protein disulfide isomerase associated 3
1423425_at	1300012G16Rik	RIKEN cDNA 1300012G16 gene
1423455_at	Ptma	prothymosin alpha
1423470_at	Ptbp2	polypyrimidine tract binding protein 2
1423474_at	Top1	topoisomerase (DNA) I
1423477_at	Zic1	zinc finger protein of the cerebellum 1
1423485_at	Rad54l2	Rad54 like 2 (S. cerevisiae)
1423493_a_at	Nfix	nuclear factor I/X
1423497_at	Klhl10	kelch-like 10 (Drosophila)
1423505_at	Tagln	transgelin
1423511_at	Asf1a	ASF1 anti-silencing function 1 homolog A (S. cerevisiae)
1423528_at	Bcas3	breast carcinoma amplified sequence 3
1423531_a_at	Hnrpa1	heterogeneous nuclear ribonucleoprotein A1
1423532_at	Rnf44	ring finger protein 44
1423536_at	Strn3	striatin, calmodulin binding protein 3
1423545_a_at	Zfp207	zinc finger protein 207
1423548_s_at	Ergic3	ERGIC and golgi 3
1423559_at	Kcnc1	potassium voltage gated channel, Shaw-related subfamily, member 1
1423568_at	Psma7	proteasome (prosome, macropain) subunit, alpha type 7
1423584_at	Igfbp7	insulin-like growth factor binding protein 7
1423590_at	Napsa	napsin A aspartic peptidase
1423622_a_at	Ccnl1	cyclin L1
1423625_a_at	Dnajc19	DnaJ (Hsp40) homolog, subfamily C, member 19
1423642_at	Tubb2c	tubulin, beta 2c
1423647_a_at	Zdhhc3	zinc finger, DHHC domain containing 3
1423653_at	Atp1a1	ATPase, Na+/K+ transporting, alpha 1 polypeptide
1423665_a_at	Rpl5	ribosomal protein L5
1423667_at	Mat2a	methionine adenosyltransferase II, alpha
1423672_at	Ttc30b	tetratricopeptide repeat domain 30B
1423685_at	Aars	alanyl-tRNA synthetase
1423697_at	Psmd6	proteasome (prosome, macropain) 26S subunit, non-ATPase, 6
1423716_s_at	Atp5d	ATP synthase, H+ transporting, mitochondrial F1 complex, delta subunit
1423720_a_at	Sar1a	SAR1 gene homolog A (S. cerevisiae)
1423723_s_at	Tardbp	TAR DNA binding protein
1423727_at	Cnih	cornichon homolog (Drosophila)
1423734_at	Rac1	RAS-related C3 botulinum substrate 1
1423754_at	Ifitm3	interferon induced transmembrane protein 3
1423763_x_at	Rps28	ribosomal protein S28
1423773_at	Gpbp1	GC-rich promoter binding protein 1
1423791_at	Ik	IK cytokine
1423795_at	Sfpq	splicing factor proline/glutamine rich (polypyrimidine tract binding protein associated)
1423798_a_at	Eif1	eukaryotic translation initiation factor 1
1423803_s_at	Gltscr2	glioma tumor suppressor candidate region gene 2
1423807_a_at	Calm2	calmodulin 2
1423829_at	0910001A06Rik	RIKEN cDNA 0910001A06 gene
1423833_a_at	Brp44	brain protein 44
1423835_at	Zfp503	zinc finger protein 503
1423839_a_at	Btf3	basic transcription factor 3
1423842_a_at	Rnf41	ring finger protein 41
1423849_a_at	Clk3	CDC-like kinase 3
1423855_x_at	Rpl17	ribosomal protein L17
1423907_a_at	Ndufs8	NADH dehydrogenase (ubiquinone) Fe-S protein 8
1423939_a_at	Yif1a	Yip1 interacting factor homolog A (S. cerevisiae)
1423942_a_at	Camk2g	calcium/calmodulin-dependent protein kinase II gamma
1423960_at	Mboat5	membrane bound O-acyltransferase domain containing 5
1423972_at	Etfa	electron transferring flavoprotein, alpha polypeptide
1423983_at	Sez6l2	seizure related 6 homolog like 2
1423985_at	Gng5	guanine nucleotide binding protein (G protein), gamma 5 subunit
1423993_at	Atp6v1f	ATPase, H+ transporting, lysosomal V1 subunit F
1424017_a_at	Hint1	histidine triad nucleotide binding protein 1
1424018_at	Hint1	histidine triad nucleotide binding protein 1
1424052_at	Thap4	THAP domain containing 4
1424089_a_at	Tcf4	transcription factor 4
1424100_s_at	Cend1	cell cycle exit and neuronal differentiation 1
1424101_at	Hnrpl	heterogeneous nuclear ribonucleoprotein L
1424112_at	Igf2r	insulin-like growth factor 2 receptor
1424136_a_at	EG665989 /// EG667598 /// LOC433064 /// LOC624822 /// LOC669441 /// LOC670964 /// LOC676493 /// Ppih	peptidyl prolyl isomerase H /// similar to peptidyl prolyl isomerase H /// hypothetical protein LOC624822 /// predicted gene, EG665989 /// predicted gene, EG667598 /// similar to peptidylprolyl isomerase H
1424139_at	Rap1a	RAS-related protein-1a
1424164_at	Mrpl50	mitochondrial ribosomal protein L50
1424199_at	Seh1l	SEH1-like (S. cerevisiae
1424216_a_at	Papola	poly (A) polymerase alpha
1424251_a_at	Hnrpdl	heterogeneous nuclear ribonucleoprotein D-like
1424264_at	Med6	mediator of RNA polymerase II transcription, subunit 6 homolog (yeast)
1424269_a_at	EG433297 /// EG667952 /// LOC671953 /// Myl6	myosin, light polypeptide 6, alkali, smooth muscle and non-muscle /// predicted gene, EG433297 /// predicted gene, EG667952 /// similar to Myosin light polypeptide 6 (Myosin light chain alkali 3) (Myosin light chain 3) (MLC-3) (LC17)
1424291_at	Nup93	nucleoporin 93
1424364_a_at	1110020P15Rik	RIKEN cDNA 1110020P15 gene
1424391_at	Nrd1	nardilysin, N-arginine dibasic convertase, NRD convertase 1
1424434_at	BC024814	cDNA sequence BC024814
1424465_at	Ccdc58	coiled-coil domain containing 58
1424473_at	Polr2h	polymerase (RNA) II (DNA directed) polypeptide H
1424562_a_at	Slc25a4	solute carrier family 25 (mitochondrial carrier, adenine nucleotide translocator), member 4
1424596_s_at	Lmcd1	LIM and cysteine-rich domains 1
1424614_at	Frag1	FGF receptor activating protein 1
1424635_at	Eef1a1	eukaryotic translation elongation factor 1 alpha 1
1424641_a_at	Thoc1	THO complex 1
1424650_at	Pdia5	protein disulfide isomerase associated 5
1424657_at	Taok1	TAO kinase 1
1424681_a_at	Psma5	proteasome (prosome, macropain) subunit, alpha type 5
1424708_at	Tmed10	transmembrane emp24-like trafficking protein 10 (yeast)
1424713_at	Calml4	calmodulin-like 4
1424730_a_at	Slc15a2	solute carrier family 15 (H+/peptide transporter), member 2
1424787_a_at	Nrf1	nuclear respiratory factor 1
1424827_a_at	Csnk1a1	casein kinase 1, alpha 1
1424837_at	Rnf113a1	ring finger protein 113A1
1424883_s_at	Sfrs7	splicing factor, arginine/serine-rich 7
1424886_at	Ptprd	protein tyrosine phosphatase, receptor type, D
1424918_at	Tbc1d19	TBC1 domain family, member 19
1424926_at	Sec63	SEC63-like (S. cerevisiae)
1424935_at	Gdap1l1	ganglioside-induced differentiation-associated protein 1-like 1
1424956_at	Ahdc1	AT hook, DNA binding motif, containing 1
1425048_a_at	Hmgb1	high mobility group box 1
1425075_at	Gatad2b	GATA zinc finger domain containing 2B
1425099_a_at	Arntl	aryl hydrocarbon receptor nuclear translocator-like
1425116_a_at	Spnb4	spectrin beta 4
1425135_a_at	Dnm2	dynamin 2
1425142_a_at	Hnrpd	heterogeneous nuclear ribonucleoprotein D
1425174_at	Tgfa	transforming growth factor alpha
1425176_at	C1ql3	C1q-like 3
1425183_a_at	Rpl4	ribosomal protein L4
1425201_a_at	Hyi	hydroxypyruvate isomerase homolog (E. coli)
1425227_a_at	Atp6v0a1	ATPase, H+ transporting, lysosomal V0 subunit A1
1425247_a_at	Igh-6	Immunoglobulin heavy chain 6 (heavy chain of IgM)
1425323_a_at	BC008155	cDNA sequence BC008155
1425324_x_at	Igh-6	Immunoglobulin heavy chain 6 (heavy chain of IgM)
1425329_a_at	Cyb5r3	cytochrome b5 reductase 3
1425330_a_at	Ppm1b	protein phosphatase 1B, magnesium dependent, beta isoform
1425336_x_at	H2-K1	histocompatibility 2, K1, K region
1425342_a_at	Kcnk3	potassium channel, subfamily K, member 3
1425383_a_at	LOC676870 /// Pbx1	pre B-cell leukemia transcription factor 1 /// region containing RIKEN cDNA 2310056B04 gene; pre B-cell leukemia transcription factor 1
1425384_a_at	Ube4a	ubiquitination factor E4A, UFD2 homolog (S. cerevisiae)
1425389_a_at	Runx2	runt related transcription factor 2
1425416_s_at	Psrc1	proline/serine-rich coiled-coil 1
1425426_a_at	Mef2a	myocyte enhancer factor 2A
1425438_at	---	---
1425444_a_at	Tgfbr2	transforming growth factor, beta receptor II
1425448_x_at	Atp6v0b	ATPase, H+ transporting, lysosomal V0 subunit B
1425456_a_at	Map2k3	mitogen activated protein kinase kinase 3
1425467_a_at	Plp1	proteolipid protein (myelin) 1
1425469_a_at	Coro2a	Coronin, actin binding protein 2A
1425498_at	Prpf4b	PRP4 pre-mRNA processing factor 4 homolog B (yeast)
1425505_at	Mylk	myosin, light polypeptide kinase
1425516_at	Ogt	O-linked N-acetylglucosamine (GlcNAc) transferase (UDP-N-acetylglucosamine:polypeptide-N-acetylglucosaminyl transferase)
1425521_at	Paip1	polyadenylate binding protein-interacting protein 1
1425526_a_at	Prrx1	paired related homeobox 1
1425532_a_at	Bin1	bridging integrator 1
1425550_a_at	Prkar1a	protein kinase, cAMP dependent regulatory, type I, alpha
1425573_a_at	Ddef1	development and differentiation enhancing
1425574_at	Epha3	Eph receptor A3
1425580_a_at	Pik3c3	phosphoinositide-3-kinase, class 3
1425585_at	Med12	mediator of RNA polymerase II transcription, subunit 12 homolog (yeast)
1425592_at	Tnpo2	transportin 2 (importin 3, karyopherin beta 2b)
1425650_at	Tle4	transducin-like enhancer of split 4, homolog of Drosophila E(spl)
1425674_a_at	Ssu72	Ssu72 RNA polymerase II CTD phosphatase homolog (yeast)
1425676_a_at	Elovl1	elongation of very long chain fatty acids (FEN1/Elo2, SUR4/Elo3, yeast)-like 1
1425688_a_at	Dpys	dihydropyrimidinase
1425698_a_at	Crebzf	CREB/ATF bZIP transcription factor
1425711_a_at	Akt1	thymoma viral proto-oncogene 1
1425718_a_at	Ivns1abp	influenza virus NS1A binding protein
1425806_a_at	Surb7	SRB7 (suppressor of RNA polymerase B) homolog (S. cerevisiae)
1425810_a_at	Csrp1	cysteine and glycine-rich protein 1
1425833_a_at	Hpca	hippocalcin
1425855_a_at	Crk	v-crk sarcoma virus CT10 oncogene homolog (avian)
1425903_at	Sema6a	sema domain, transmembrane domain (TM), and cytoplasmic domain, (semaphorin) 6A
1425960_s_at	Pax6	paired box gene 6
1425966_x_at	Ubc	ubiquitin C
1426011_a_at	Ggnbp2	gametogenetin binding protein 2
1426028_a_at	Cit	citron
1426038_at	---	---
1426053_a_at	Xpr1	xenotropic and polytropic retrovirus receptor 1
1426055_a_at	Pigq	phosphatidylinositol glycan anchor biosynthesis, class Q
1426070_a_at	Kcnd3	potassium voltage-gated channel, Shal-related family, member 3
1426083_a_at	Btg1	B-cell translocation gene 1, anti-proliferative
1426086_a_at	Fmr1	fragile X mental retardation syndrome 1 homolog
1426088_at	---	---
1426114_at	Hnrpab	heterogeneous nuclear ribonucleoprotein A/B
1426142_a_at	Trdn	triadin
1426155_a_at	Osr2	odd-skipped related 2 (Drosophila)
1426162_a_at	Rpl7	ribosomal protein L7
1426163_x_at	Rpl7	ribosomal protein L7
1426184_a_at	Pdcd6ip	programmed cell death 6 interacting protein
1426194_x_at	Rev3l	REV3-like, catalytic subunit of DNA polymerase zeta RAD54 like (S. cerevisiae)
1426226_at	Dyrk1a	dual-specificity tyrosine-(Y)-phosphorylation regulated kinase 1a
1426243_at	Cth	cystathionase (cystathionine gamma-lyase)
1426247_at	Stk24	serine/threonine kinase 24 (STE20 homolog, yeast)
1426252_a_at	Umod	uromodulin
1426255_at	Nefl	neurofilament, light polypeptide
1426257_a_at	Sars	seryl-aminoacyl-tRNA synthetase
1426300_at	Alcam	activated leukocyte cell adhesion molecule
1426306_a_at	Maged2	melanoma antigen, family D, 2
1426312_at	Bre	brain and reproductive organ-expressed protein
1426327_s_at	Cntf /// Zfp91	ciliary neurotrophic factor /// zinc finger protein 91
1426348_at	Col4a1	procollagen, type IV, alpha 1
1426351_at	Hspd1	heat shock protein 1 (chaperonin)
1426370_at	Mlstd2	male sterility domain containing 2
1426377_at	Zfp281	zinc finger protein 281
1426390_a_at	Arf1	ADP-ribosylation factor 1
1426394_at	Eif3s1	eukaryotic translation initiation factor 3, subunit 1 alpha
1426398_at	Ube2w	ubiquitin-conjugating enzyme E2W (putative)
1426401_at	Ppp3ca	protein phosphatase 3, catalytic subunit, alpha isoform
1426402_at	Syncrip	synaptotagmin binding, cytoplasmic RNA interacting protein
1426407_at	Cugbp1	CUG triplet repeat, RNA binding protein 1
1426413_at	Neurod1	neurogenic differentiation 1
1426414_a_at	Rnf7	ring finger protein 7
1426416_a_at	Yipf4	Yip1 domain family, member 4
1426420_at	Rbm26	RNA binding motif protein 26
1426456_a_at	Pias2	protein inhibitor of activated STAT 2
1426458_at	Slmap	sarcolemma associated protein
1426462_at	Gphn	gephyrin
1426463_at	Gphn	gephyrin
1426464_at	Nr1d1	nuclear receptor subfamily 1, group D, member 1
1426465_at	Dlgap4	discs, large homolog-associated protein 4 (Drosophila)
1426467_s_at	0610037L13Rik	RIKEN cDNA 0610037L13 gene
1426478_at	Rasa1	RAS p21 protein activator 1
1426497_at	Jarid1c	jumonji, AT rich interactive domain 1C (Rbp2 like)
1426498_at	Jarid1c	jumonji, AT rich interactive domain 1C (Rbp2 like)
1426522_at	Hadhb /// LOC623031	hydroxyacyl-Coenzyme A dehydrogenase/3-ketoacyl-Coenzyme A thiolase/enoyl-Coenzyme A hydratase (trifunctional protein), beta subunit /// similar to hydroxyacyl-Coenzyme A dehydrogenase/3-ketoacyl-Coenzyme A thiolase/enoyl-Coenzyme A hydratase (trifunctional protein), beta subunit
1426538_a_at	Trp53	transformation related protein 53
1426545_at	Tnrc6b	trinucleotide repeat containing 6b
1426552_a_at	Bcl11a	B-cell CLL/lymphoma 11A (zinc finger protein)
1426575_at	Sgms1	sphingomyelin synthase 1
1426576_at	Sgms1	sphingomyelin synthase 1
1426587_a_at	Stat3	signal transducer and activator of transcription 3
1426621_a_at	Ppp2r2b	protein phosphatase 2 (formerly 2A), regulatory subunit B (PR 52), beta isoform
1426637_a_at	Six3	sine oculis-related homeobox 3 homolog (Drosophila)
1426645_at	Hsp90aa1	heat shock protein 90kDa alpha (cytosolic), class A member 1
1426650_at	Myh8	myosin, heavy polypeptide 8, skeletal muscle, perinatal
1426651_at	Mrpl44	mitochondrial ribosomal protein L44
1426654_at	Zc3hc1	zinc finger, C3HC type 1
1426657_s_at	EG666422 /// EG666875 /// LOC669985 /// LOC671102 /// LOC673015 /// LOC675010 /// Phgdh	3-phosphoglycerate dehydrogenase /// predicted gene, EG666422 /// predicted gene, EG666875 /// similar to 3-phosphoglycerate dehydrogenase
1426659_a_at	Rpl23a	ribosomal protein L23a
1426660_x_at	Rpl23a	ribosomal protein L23a
1426661_at	EG665189 /// Rpl27a	ribosomal protein L27a /// predicted gene, EG665189
1426677_at	Flna	filamin, alpha
1426679_at	Zfp706	zinc finger protein 706
1426698_a_at	Hnrpm	heterogeneous nuclear ribonucleoprotein M
1426701_at	4632419K20Rik	RIKEN cDNA 4632419K20 gene
1426736_at	Gspt1	G1 to S phase transition 1
1426745_at	D11Bwg0434e	DNA segment, Chr 11, Brigham & Women's Genetics 0434 expressed
1426752_at	Phf17	PHD finger protein 17
1426761_at	Aof2	amine oxidase (flavin containing) domain 2
1426764_at	Oaz2	ornithine decarboxylase antizyme 2
1426777_a_at	Wasl	Wiskott-Aldrich syndrome-like (human)
1426786_s_at	Dhx38	DEAH (Asp-Glu-Ala-His) box polypeptide 38
1426793_a_at	Rpl14	ribosomal protein L14
1426824_at	Psme4	proteasome (prosome, macropain) activator subunit 4
1426854_a_at	Set	SET translocation
1426870_at	Fbxo33	F-box protein 33
1426918_at	Itgb1	integrin beta 1 (fibronectin receptor beta)
1426924_at	Rc3h2	ring finger and CCCH-type zinc finger domains 2
1426929_at	Brunol4	bruno-like 4, RNA binding protein (Drosophila)
1426938_at	Nova1	neuro-oncological ventral antigen 1
1426948_at	Tpr	translocated promoter region
1426957_at	Trp53bp1	transformation related protein 53 binding protein 1
1427017_at	Satb2	special AT-rich sequence binding protein 2
1427021_s_at	Fth1	ferritin heavy chain 1
1427023_at	Phyhipl	phytanoyl-CoA hydroxylase interacting protein-like
1427032_at	Herc4	hect domain and RLD 4
1427036_a_at	Eif4g1	eukaryotic translation initiation factor 4, gamma 1
1427039_at	Epn1	epsin 1
1427058_at	Eif4a1	eukaryotic translation initiation factor 4A1
1427063_at	5330417C22Rik	RIKEN cDNA 5330417C22 gene
1427077_a_at	Ap2b1	adaptor-related protein complex 2, beta 1 subunit
1427111_s_at	Raver1	ribonucleoprotein, PTB-binding 1
1427117_at	Mtmr3	myotubularin related protein 3
1427143_at	Jarid1b	jumonji, AT rich interactive domain 1B (Rbp2 like)
1427153_at	Bckdhb	branched chain ketoacid dehydrogenase E1, beta polypeptide
1427159_at	Pcf11	cleavage and polyadenylation factor subunit homolog (S. cerevisiae)
1427189_at	Arih1	ariadne ubiquitin-conjugating enzyme E2 binding protein homolog 1 (Drosophila)
1427209_at	Baz2a	bromodomain adjacent to zinc finger domain, 2A
1427219_at	---	---
1427261_at	Wwc1	WW, C2 and coiled-coil domain containing 1
1427296_at	BC010304	cDNA sequence BC010304
1427299_at	Rps6ka3	ribosomal protein S6 kinase polypeptide 3
1427328_a_at	Clasp2	CLIP associating protein 2
1427340_at	Rgs6	regulator of G-protein signaling 6
1427385_s_at	Actn1	actinin, alpha 1
1427391_a_at	Col12a1	procollagen, type XII, alpha 1
1427396_a_at	Csde1	cold shock domain containing E1, RNA binding
1427408_a_at	Thrap3	thyroid hormone receptor associated protein 3
1427440_a_at	Afm	afamin
1427445_a_at	Ttn	titin
1427464_s_at	Hspa5	heat shock 70kD protein 5 (glucose-regulated protein)
1427469_at	Helz	helicase with zinc finger domain
1427523_at	E130112M24Rik /// Six3	sine oculis-related homeobox 3 homolog (Drosophila) /// RIKEN cDNA E130112M24 gene
1427527_a_at	Pthlh	parathyroid hormone-like peptide
1427542_at	Sobp	sine oculis-binding protein homolog (Drosophila)
1427559_a_at	Atf2	activating transcription factor 2
1427567_a_at	Tpm3	tropomyosin 3, gamma
1427571_at	Shh	sonic hedgehog
1427573_at	Chic1	cysteine-rich hydrophobic domain 1
1427592_at	Pcdh7	protocadherin 7
1427654_a_at	Htr4	5 hydroxytryptamine (serotonin) receptor 4
1427670_a_at	Tcf12	transcription factor 12
1427672_a_at	Utx	ubiquitously transcribed tetratricopeptide repeat gene, X chromosome
1427688_a_at	Ptprs	protein tyrosine phosphatase, receptor type, S
1427692_a_at	Cask	calcium/calmodulin-dependent serine protein kinase (MAGUK family)
1427701_a_at	Six4	sine oculis-related homeobox 4 homolog (Drosophila)
1427732_s_at	Abcg4	ATP-binding cassette, sub-family G (WHITE), member 4
1427733_a_at	Nfia	nuclear factor I/A
1427735_a_at	Acta1	actin, alpha 1, skeletal muscle
1427754_a_at	Dnm1	dynamin 1
1427756_x_at	Igh-6	Immunoglobulin heavy chain 6 (heavy chain of IgM)
1427771_x_at	Itgb1	integrin beta 1 (fibronectin receptor beta)
1427797_s_at	Ctse /// EG622147 /// EG665955 /// EG666402 /// EG667328 /// EG667538 /// EG668269 /// EG668639 /// EG668769 /// EG668842 /// LOC669176 /// LOC669407 /// LOC669658 /// LOC669821 /// LOC670510 /// LOC671134	cathepsin E /// predicted gene, EG622147 /// predicted gene, EG665955 /// predicted gene, EG666402 /// predicted gene, EG667328 /// predicted gene, EG667538 /// predicted gene, EG668269 /// predicted gene, EG668639 /// predicted gene, EG668769 /// predicted gene, EG668842 /// similar to melanoma antigen /// hypothetical protein LOC670510
1427805_at	---	---
1427806_at	---	---
1427830_at	Zfp260	zinc finger protein 260
1427838_at	Tubb2a	tubulin, beta 2a
1427843_at	AI840826	expressed sequence AI840826
1427844_a_at	Cebpb	CCAAT/enhancer binding protein (C/EBP), beta
1427853_a_at	Hspb1	heat shock protein 1
1427858_at	Igk-V1	Immunoglobulin kappa chain variable 1 (V1)
1427870_x_at	Igh-6	Immunoglobulin heavy chain 6 (heavy chain of IgM)
1427875_a_at	Rpl34	ribosomal protein L34
1427877_at	Zc3h15	zinc finger CCCH-type containing 15
1427905_at	1810063B07Rik	RIKEN cDNA 1810063B07 gene
1427914_a_at	Tceb1	transcription elongation factor B (SIII), polypeptide 1
1427928_s_at	Cdc91l1	CDC91 cell division cycle 91-like 1 (S. cerevisiae)
1427938_at	Mycbp	c-myc binding protein
1427939_s_at	Mycbp	c-myc binding protein
1427956_at	Pcgf1	polycomb group ring finger 1
1427967_at	Srgap2	SLIT-ROBO Rho GTPase activating protein 2
1427998_at	Lsm12	LSM12 homolog (S. cerevisiae)
1428000_at	Tmem60	transmembrane protein 60
1428017_at	Pknox2	Pbx/knotted 1 homeobox 2
1428045_a_at	Elf2	E74-like factor 2
1428075_at	Ndufb4	NADH dehydrogenase (ubiquinone) 1 beta subcomplex 4
1428076_s_at	Ndufb4	NADH dehydrogenase (ubiquinone) 1 beta subcomplex 4
1428089_at	Slitrk1	SLIT and NTRK-like family, member 1
1428099_a_at	Sfrs1	splicing factor, arginine/serine-rich 1 (ASF/SF2)
1428112_at	Armet	arginine-rich, mutated in early stage tumors
1428116_a_at	Dynlt1	dynein light chain Tctex-type 1
1428118_at	Lingo1	leucine rich repeat and Ig domain containing 1
1428119_a_at	Rap2c	RAP2C, member of RAS oncogene family
1428121_at	2610528K11Rik	RIKEN cDNA 2610528K11 gene
1428161_a_at	Chchd2	coiled-coil-helix-coiled-coil-helix domain containing 2
1428195_at	4631427C17Rik	RIKEN cDNA 4631427C17 gene
1428214_at	Tomm7	translocase of outer mitochondrial membrane 7 homolog (yeast)
1428225_s_at	Hnrpdl	heterogeneous nuclear ribonucleoprotein D-like
1428235_at	Sdhd	succinate dehydrogenase complex, subunit D, integral membrane protein
1428237_at	2700059D21Rik	RIKEN cDNA 2700059D21 gene
1428257_s_at	Dynlrb1	dynein light chain roadblock-type 1
1428262_s_at	EG668559 /// Hnrpa3 /// LOC545592 /// LOC629025 /// LOC630401	heterogeneous nuclear ribonucleoprotein A3 /// similar to heterogeneous nuclear ribonucleoprotein A3 /// predicted gene, EG668559
1428263_a_at	Tceb2	transcription elongation factor B (SIII), polypeptide 2
1428335_a_at	Scfd1	sec1 family domain containing 1
1428360_x_at	Ndufa7	NADH dehydrogenase (ubiquinone) 1 alpha subcomplex, 7 (B14.5a)
1428361_x_at	Hba-a1	hemoglobin alpha, adult chain 1
1428405_at	Hcfc1r1	host cell factor C1 regulator 1 (XPO1-dependent)
1428406_s_at	Hcfc1r1	host cell factor C1 regulator 1 (XPO1-dependent)
1428421_a_at	Glod4	glyoxalase domain containing 4
1428494_a_at	Polr2i	polymerase (RNA) II (DNA directed) polypeptide I
1428530_x_at	EG629116 /// LOC677113 /// Rps24	ribosomal protein S24 /// predicted gene, EG629116 /// similar to ribosomal protein S24
1428631_a_at	Uqcrc2	ubiquinol cytochrome c reductase core protein 2
1428709_a_at	Mrpl24	mitochondrial ribosomal protein L24
1428741_at	Elavl4	ELAV (embryonic lethal, abnormal vision, Drosophila)-like 4 (Hu antigen D)
1428745_a_at	2310003L22Rik	RIKEN cDNA 2310003L22 gene
1428753_a_at	Dgcr6	DiGeorge syndrome critical region gene 6
1428848_a_at	Macf1	microtubule-actin crosslinking factor 1
1428868_a_at	Oaz1	ornithine decarboxylase antizyme
1428905_at	Rraga	Ras-related GTP binding A
1428908_at	Rbm25	RNA binding motif protein 25
1428931_a_at	Parp6	poly (ADP-ribose) polymerase family, member 6
1429052_at	Ptprd	protein tyrosine phosphatase, receptor type, D
1429077_x_at	EG433125 /// EG434067 /// EG635258 /// LOC545423 /// LOC636855 /// LOC674827 /// LOC675278 /// LOC676253 /// LOC676590 /// LOC676825 /// LOC676903 /// Rpl21	ribosomal protein L21 /// predicted gene, EG433125 /// predicted gene, EG434067 /// similar to ribosomal protein L21 /// predicted gene, EG635258
1429078_a_at	Cops7a	COP9 (constitutive photomorphogenic) homolog, subunit 7a (Arabidopsis thaliana)
1429080_at	Mphosph10	M-phase phosphoprotein 10 (U3 small nucleolar ribonucleoprotein)
1429212_a_at	Lrrc51	leucine rich repeat containing 51
1429227_x_at	Nap1l1	nucleosome assembly protein 1-like 1
1429246_a_at	Anxa6	annexin A6
1429252_at	0610010K14Rik	RIKEN cDNA 0610010K14 gene
1429291_at	Psmd1	proteasome (prosome, macropain) 26S subunit, non-ATPase, 1
1429318_a_at	Qk	quaking
1429328_at	Nsfl1c	NSFL1 (p97) cofactor (p47)
1429349_at	Hmgb4	high-mobility group box 4
1429370_a_at	Psmd11	proteasome (prosome, macropain) 26S subunit, non-ATPase, 11
1429411_a_at	Eny2	enhancer of yellow 2 homolog (Drosophila)
1429427_s_at	Tcf7l2	transcription factor 7-like 2, T-cell specific, HMG-box
1429492_x_at	Ptdss2	phosphatidylserine synthase 2
1429541_at	Zfp777	zinc finger protein 777
1429568_x_at	Ube2f	ubiquitin-conjugating enzyme E2F (putative)
1429569_a_at	Ccdc46	coiled-coil domain containing 46
1429623_at	Zfp644	zinc finger protein 644
1429708_at	Ndufa11	NADH dehydrogenase (ubiquinone) 1 alpha subcomplex 11
1429709_at	Pmpcb	peptidase (mitochondrial processing) beta
1429775_a_at	Gpr137b /// LOC664862 /// LOC673335	G protein-coupled receptor 137B /// similar to transmembrane 7 superfamily member 1
1429776_a_at	Dnajb6	DnaJ (Hsp40) homolog, subfamily B, member 6
1429786_a_at	Zwint	ZW10 interactor
1429859_a_at	Arl2bp	ADP-ribosylation factor-like 2 binding protein
1429878_a_at	Nupl1	nucleoporin like 1
1429981_a_at	4933426K21Rik	RIKEN cDNA 4933426K21 gene
1430019_a_at	EG434858 /// EG665646 /// Hnrpa1 /// LOC654467	heterogeneous nuclear ribonucleoprotein A1 /// predicted gene, EG434858 /// heterogeneous nuclear ribonucleoprotein A1 pseudogene /// predicted gene, EG665646
1430021_a_at	Sae1	SUMO1 activating enzyme subunit 1
1430053_a_at	Gtpbp9	GTP-binding protein 9 (putative)
1430123_a_at	Akr1a4	aldo-keto reductase family 1, member A4 (aldehyde reductase)
1430124_x_at	Akr1a4	aldo-keto reductase family 1, member A4 (aldehyde reductase)
1430127_a_at	Ccnd2	cyclin D2
1430147_a_at	Josd3	Josephin domain containing 3
1430271_x_at	Josd3	Josephin domain containing 3
1430274_a_at	Stard3nl	STARD3 N-terminal like
1430293_a_at	B230118G17Rik	RIKEN cDNA B230118G17 gene
1430307_a_at	LOC624892 /// LOC677317 /// Mod1	malic enzyme, supernatant /// similar to NADP-dependent malic enzyme (NADP-ME) (Malic enzyme 1)
1430335_a_at	Pax3	paired box gene 3
1430391_a_at	St8sia4	ST8 alpha-N-acetyl-neuraminide alpha-2,8-sialyltransferase 4
1430419_at	2310031A07Rik	RIKEN cDNA 2310031A07 gene
1430427_a_at	Pcdh18	protocadherin 18
1430474_a_at	Mtch2	mitochondrial carrier homolog 2 (C. elegans)
1430500_s_at	Mtx2	metaxin 2
1430533_a_at	Ctnnb1	catenin (cadherin associated protein), beta 1
1430542_a_at	EG433923 /// LOC670371 /// Slc25a5	solute carrier family 25 (mitochondrial carrier, adenine nucleotide translocator), member 5 /// predicted gene, EG433923 /// similar to solute carrier family 25, member 5
1430769_s_at	2900009I07Rik	RIKEN cDNA 2900009I07 gene
1430777_a_at	Golph3	golgi phosphoprotein 3
1430853_a_at	3110045G13Rik	RIKEN cDNA 3110045G13 gene
1430980_a_at	Eif4a1	eukaryotic translation initiation factor 4A1
1430982_at	Sfrs1	splicing factor, arginine/serine-rich 1 (ASF/SF2)
1431024_a_at	Arid4b	AT rich interactive domain 4B (Rbp1 like)
1431085_a_at	Pcmt1	protein-L-isoaspartate (D-aspartate) O-methyltransferase 1
1431105_a_at	Tmem33	transmembrane protein 33
1431162_a_at	Enah	enabled homolog (Drosophila)
1431177_a_at	Rpl10a	ribosomal protein L10A
1431214_at	LOC433762	hypothetical gene LOC433762
1431232_a_at	Mga	MAX gene associated
1431304_a_at	Tmem183a	transmembrane protein 183A
1431326_a_at	Tmod2	tropomodulin 2
1431420_s_at	Prelid1	PRELI domain containing 1
1431429_a_at	Arl4a	ADP-ribosylation factor-like 4A
1431469_a_at	Cxxc5	CXXC finger 5
1431592_a_at	Sh3kbp1	SH3-domain kinase binding protein 1
1431598_a_at	Lhx9	LIM homeobox protein 9
1431611_a_at	Cadm1	cell adhesion molecule 1
1431613_a_at	Kcnk10	potassium channel, subfamily K, member 10
1431645_a_at	Gdi2	guanosine diphosphate (GDP) dissociation inhibitor 2
1431646_a_at	Stx6	syntaxin 6
1431655_a_at	Agk	acylglycerol kinase
1431715_a_at	Lig3	ligase III, DNA, ATP-dependent
1431744_a_at	Smap1	stromal membrane-associated protein 1
1431765_a_at	EG243642 /// EG544872 /// EG545808 /// EG546164 /// EG620248 /// EG628962 /// EG634678 /// EG666668 /// EG666682 /// EG667093 /// EG667279 /// EG667847 /// LOC546298 /// LOC620559 /// LOC621842 /// LOC623242 /// LOC623466 /// LOC629408 /// LOC635931 /// LOC637606 /// LOC639606 /// LOC665951 /// LOC667116 /// LOC669028 /// LOC669347 /// LOC669682 /// LOC670133 /// LOC670228 /// LOC670479 /// LOC67…	ribosomal protein S2 /// predicted gene, EG243642 /// predicted gene, EG544872 /// predicted gene, EG545808 /// predicted gene, EG546164 /// similar to 40S ribosomal protein S2 /// predicted gene, EG620248 /// predicted gene, EG628962 /// predicted gene, EG634678 /// predicted gene, EG666668 /// predicted gene, EG666682 /// predicted gene, EG667093 /// predicted gene, EG667279 /// predicted gene,…
1431784_a_at	Bxdc5	brix domain containing 5
1431815_a_at	Mms19l	MMS19 (MET18 S. cerevisiae)-like
1432000_a_at	Dedd	death effector domain-containing
1432042_a_at	Smu1	smu-1 suppressor of mec-8 and unc-52 homolog (C. elegans)
1432091_a_at	Rutbc3	RUN and TBC1 domain containing 3
1432130_a_at	Ttc14	tetratricopeptide repeat domain 14
1432143_a_at	Hbp1	high mobility group box transcription factor 1
1432189_a_at	Sox5	SRY-box containing gene 5
1432249_a_at	Ercc8	excision repaiross-complementing rodent repair deficiency, complementation group 8
1432344_a_at	Aplp2	amyloid beta (A4) precursor-like protein 2
1432360_a_at	Tmtc4	transmembrane and tetratricopeptide repeat containing 4
1432399_a_at	Epha1	Eph receptor A1
1432411_a_at	Fbxw2	F-box and WD-40 domain protein 2
1432416_a_at	Npm1	nucleophosmin 1
1432418_a_at	Ckmt1	creatine kinase, mitochondrial 1, ubiquitous
1432426_a_at	Ube2f	ubiquitin-conjugating enzyme E2F (putative)
1432432_a_at	Rab3c	RAB3C, member RAS oncogene family
1432478_a_at	Ibrdc3	IBR domain containing 3
1432488_a_at	LOC626830 /// Sf3a3	splicing factor 3a, subunit 3 /// similar to splicing factor 3a, subunit 3 (predicted)
1432490_a_at	Pde10a	phosphodiesterase 10A
1432533_a_at	Slc35a2	solute carrier family 35 (UDP-galactose transporter), member A2
1432543_a_at	Klf13	Kruppel-like factor 13
1432821_at	Nfatc4	nuclear factor of activated T-cells, cytoplasmic, calcineurin-dependent 4
1432827_x_at	Ubc	ubiquitin C
1432828_at	---	---
1432845_at	---	---
1432862_at	Nkx2-4	NK2 transcription factor related, locus 4 (Drosophila)
1433472_x_at	EG664868 /// LOC625646 /// LOC638514 /// LOC672023 /// LOC674951 /// Rpl38	ribosomal protein L38 /// similar to ribosomal protein L38 /// predicted gene, EG664868
1433482_a_at	Fubp1	far upstream element (FUSE) binding protein 1
1433514_at	Etnk1	ethanolamine kinase 1
1433541_a_at	Ubap2l	ubiquitin associated protein 2-like
1433575_at	LOC672274	similar to Transcription factor SOX-4
1433576_at	Mat2a	methionine adenosyltransferase II, alpha
1433585_at	Tnpo1	transportin 1
1433604_x_at	Aldoa	aldolase 1, A isoform
1433612_at	Ap2s1	adaptor-related protein complex 2, sigma 1 subunit
1433668_at	Pnrc1	proline-rich nuclear receptor coactivator 1
1433688_x_at	Rpl14	ribosomal protein L14
1433689_s_at	Rps9	ribosomal protein S9
1433721_x_at	Rps21	ribosomal protein S21
1433723_s_at	Serf2	small EDRK-rich factor 2
1433729_x_at	Pmpcb	peptidase (mitochondrial processing) beta
1433786_x_at	Serf2	small EDRK-rich factor 2
1433805_at	Jak1	Janus kinase 1
1433830_at	Hnrpa2b1	heterogeneous nuclear ribonucleoprotein A2/B1
1433866_x_at	Prdx1	peroxiredoxin 1
1433890_a_at	Bat3	HLA-B-associated transcript 3
1433908_a_at	Cttn	cortactin
1433941_at	Pib5pa	phosphatidylinositol (4,5) bisphosphate 5-phosphatase, A
1433991_x_at	Dbi	diazepam binding inhibitor
1434032_at	---	---
1434054_at	Mafg	v-maf musculoaponeurotic fibrosarcoma oncogene family, protein G (avian)
1434099_at	Ppargc1a	Peroxisome proliferative activated receptor, gamma, coactivator 1 alpha
1434100_x_at	Ppargc1a	Peroxisome proliferative activated receptor, gamma, coactivator 1 alpha
1434108_at	Fbxo11	F-box protein 11
1434127_a_at	EG544973 /// H3f3a /// LOC625328 /// LOC669889 /// LOC670535 /// LOC675719	H3 histone, family 3A /// predicted gene, EG544973 /// similar to H3 histone, family 3B
1434148_at	Tcf4	transcription factor 4
1434231_x_at	Rpl35	ribosomal protein L35
1434272_at	Cpeb2	cytoplasmic polyadenylation element binding protein 2
1434357_a_at	Kpnb1	karyopherin (importin) beta 1
1434366_x_at	C1qb	complement component 1, q subcomponent, beta polypeptide
1434367_s_at	Nutf2	nuclear transport factor 2
1434377_x_at	LOC667739 /// LOC672620 /// Rps6	ribosomal protein S6 /// similar to 40S ribosomal protein S6
1434393_at	Usp34	ubiquitin specific peptidase 34
1434396_a_at	EG433297 /// EG667952 /// LOC671953 /// Myl6	myosin, light polypeptide 6, alkali, smooth muscle and non-muscle /// predicted gene, EG433297 /// predicted gene, EG667952 /// similar to Myosin light polypeptide 6 (Myosin light chain alkali 3) (Myosin light chain 3) (MLC-3) (LC17)
1434465_x_at	Vldlr	very low density lipoprotein receptor
1434481_at	4121402D02Rik	RIKEN cDNA 4121402D02 gene
1434491_a_at	Cox6c	cytochrome c oxidase, subunit VIc
1434499_a_at	Ldhb	lactate dehydrogenase B
1434514_at	Rbm15	RNA binding motif protein 15
1434540_a_at	Clta	clathrin, light polypeptide (Lca)
1434560_at	Wdtc1	WD and tetratricopeptide repeats 1
1434578_x_at	LOC625094 /// Ran	RAN, member RAS oncogene family /// RAN, member RAS oncogene family, pseudogene
1434604_at	Eif5b	eukaryotic translation initiation factor 5B
1434605_at	Eif5b	eukaryotic translation initiation factor 5B
1434618_at	Crebzf	CREB/ATF bZIP transcription factor
1434641_x_at	Sez6l2	seizure related 6 homolog like 2
1434705_at	Ctbp2	C-terminal binding protein 2
1434731_x_at	Prdx1	peroxiredoxin 1
1434799_x_at	Aldoa	aldolase 1, A isoform
1434801_x_at	Slc25a5	solute carrier family 25 (mitochondrial carrier, adenine nucleotide translocator), member 5
1434821_at	Brd1	bromodomain containing 1
1434854_a_at	Rps10	ribosomal protein S10
1434875_a_at	Hmgn3	high mobility group nucleosomal binding domain 3
1434879_at	Cdc34	cell division cycle 34 homolog (S. cerevisiae)
1434922_at	Phf12	PHD finger protein 12
1434937_at	Phr1	pam, highwire, rpm 1
1434972_x_at	Sfrs1	splicing factor, arginine/serine-rich 1 (ASF/SF2)
1434976_x_at	Eif4ebp1	eukaryotic translation initiation factor 4E binding protein 1
1435011_x_at	Akr1a4	aldo-keto reductase family 1, member A4 (aldehyde reductase)
1435019_at	Atxn7l3	ataxin 7-like 3
1435030_at	Upf2	UPF2 regulator of nonsense transcripts homolog (yeast)
1435086_s_at	Klhdc2	kelch domain containing 2
1435102_a_at	Stx18	syntaxin 18
1435129_at	Ptp4a2	Protein tyrosine phosphatase 4a2
1435151_a_at	Rps3	ribosomal protein S3
1435176_a_at	Id2	inhibitor of DNA binding 2
1435250_at	Ints8	integrator complex subunit 8
1435395_s_at	Atp5j2	ATP synthase, H+ transporting, mitochondrial F0 complex, subunit f, isoform 2
1435518_at	Rap1b	RAS related protein 1b
1435519_at	Rap1b	RAS related protein 1b
1435522_a_at	2310016E02Rik	RIKEN cDNA 2310016E02 gene
1435593_x_at	Rps7	ribosomal protein S7
1435613_x_at	Cox5b	cytochrome c oxidase, subunit Vb
1435643_x_at	Gm1821 /// Ubb	ubiquitin B /// gene model 1821, (NCBI)
1435651_a_at	Smarcad1	SWI/SNF-related, matrix-associated actin-dependent regulator of chromatin, subfamily a, containing DEAD/H box 1`
1435652_a_at	Gnai2	guanine nucleotide binding protein, alpha inhibiting 2
1435683_a_at	Abcc5	ATP-binding cassette, sub-family C (CFTR/MRP), member 5
1435712_a_at	Rps18	ribosomal protein S18
1435725_x_at	EG241053 /// EG622589 /// EG633570 /// EG668844 /// LOC546695 /// LOC622098 /// LOC630855 /// LOC639471 /// LOC639477 /// LOC668706 /// LOC671640 /// LOC672158 /// LOC672173 /// LOC672854 /// LOC676326 /// Rpl12	predicted gene, EG241053 /// ribosomal protein L12 /// similar to 60S ribosomal protein L12 /// predicted gene, EG622589 /// predicted gene, EG633570 /// predicted gene, EG668844
1435738_x_at	Serf2	small EDRK-rich factor 2
1435742_at	Smek1	SMEK homolog 1, suppressor of mek1 (Dictyostelium)
1435757_a_at	Uqcrc2	ubiquinol cytochrome c reductase core protein 2
1435803_a_at	Eif4e2	eukaryotic translation initiation factor 4E member 2
1435853_at	9030605E09Rik	RIKEN cDNA 9030605E09 gene
1435862_at	Son	Son cell proliferation protein
1435873_a_at	Rpl13a /// Zfp526	ribosomal protein L13a /// zinc finger protein 526
1435882_at	Ubap2l	ubiquitin associated protein 2-like
1435944_s_at	Cenpb	centromere protein B
1435965_at	Cnot3	CCR4-NOT transcription complex, subunit 3
1436064_x_at	Rps24	ribosomal protein S24
1436267_a_at	Frap1	FK506 binding protein 12-rapamycin associated protein 1
1436342_a_at	D19Ertd721e	DNA segment, Chr 19, ERATO Doi 721, expressed
1436363_a_at	Nfix	nuclear factor I/X
1436364_x_at	Nfix	nuclear factor I/X
1436372_a_at	Pdxdc1	pyridoxal-dependent decarboxylase domain containing 1
1436416_x_at	Fxc1	fractured callus expressed transcript 1
1436454_x_at	Fen1	flap structure specific endonuclease 1
1436567_a_at	Ndufa7	NADH dehydrogenase (ubiquinone) 1 alpha subcomplex, 7 (B14.5a)
1436586_x_at	Rps14	ribosomal protein S14
1436645_a_at	Cnot4	CCR4-NOT transcription complex, subunit 4
1436688_x_at	Rpl14	ribosomal protein L14
1436691_x_at	Prdx1	peroxiredoxin 1
1436699_x_at	LOC672898 /// Rpl18	ribosomal protein L18 /// similar to 60S ribosomal protein L18
1436716_at	Ppp1r14b	protein phosphatase 1, regulatory (inhibitor) subunit 14B
1436717_x_at	Hbb-y	hemoglobin Y, beta-like embryonic chain
1436722_a_at	Actb	actin, beta, cytoplasmic
1436746_at	Wnk1	WNK lysine deficient protein kinase 1
1436759_x_at	Cnn3	calponin 3, acidic
1436760_a_at	Rps8	ribosomal protein S8
1436761_s_at	1200015N20Rik	RIKEN cDNA 1200015N20 gene
1436780_at	Ogt	O-linked N-acetylglucosamine (GlcNAc) transferase (UDP-N-acetylglucosamine:polypeptide-N-acetylglucosaminyl transferase)
1436790_a_at	Sox11	SRY-box containing gene 11
1436803_a_at	Ndufb9	NADH dehydrogenase (ubiquinone) 1 beta subcomplex, 9
1436822_x_at	EG620155 /// Hk1 /// LOC620303 /// LOC676276 /// Rpl17	hexokinase 1 /// ribosomal protein L17 /// predicted gene, EG620155 /// similar to 60S ribosomal protein L17 (L23) (Amino acid starvation-induced protein) (ASI)
1436823_x_at	Hbb-y	hemoglobin Y, beta-like embryonic chain
1436834_x_at	Mdh1	malate dehydrogenase 1, NAD (soluble)
1436840_x_at	Rpl35	ribosomal protein L35
1436874_x_at	Slc25a5	solute carrier family 25 (mitochondrial carrier, adenine nucleotide translocator), member 5
1436884_x_at	Ewsr1	Ewing sarcoma breakpoint region 1
1436902_x_at	Tmsb10	thymosin, beta 10
1436946_s_at	Gng5	guanine nucleotide binding protein (G protein), gamma 5 subunit
1436947_a_at	Txnl1	thioredoxin-like 1
1436949_a_at	EG668554 /// LOC671613 /// Tceb2	transcription elongation factor B (SIII), polypeptide 2 /// predicted gene, EG668554 /// similar to transcription elongation factor B (SIII), polypeptide 2
1436971_x_at	Ywhaz	tyrosine 3-monooxygenase/tryptophan 5-monooxygenase activation protein, zeta polypeptide
1436980_x_at	Cnot2	CCR4-NOT transcription complex, subunit 2
1436981_a_at	Ywhaz	tyrosine 3-monooxygenase/tryptophan 5-monooxygenase activation protein, zeta polypeptide
1436991_x_at	Gsn	gelsolin
1436993_x_at	Pfn2	profilin 2
1436995_a_at	Rpl26	ribosomal protein L26
1437005_a_at	Rpl18	ribosomal protein L18
1437016_x_at	Rap2c	RAP2C, member of RAS oncogene family
1437054_x_at	Prm1	protamine 1
1437062_s_at	Phyhipl	phytanoyl-CoA hydroxylase interacting protein-like
1437080_s_at	LOC627316 /// LOC671671 /// Psmd11	proteasome (prosome, macropain) 26S subunit, non-ATPase, 11 /// similar to 26S proteasome non-ATPase regulatory subunit 11 (26S proteasome regulatory subunit S9) (26S proteasome regulatory subunit p44.5)
1437099_x_at	EG665008 /// Hnrpf /// LOC637008 /// LOC672616	heterogeneous nuclear ribonucleoprotein F /// similar to heterogeneous nuclear ribonucleoprotein F /// predicted gene, EG665008
1437148_at	Arpc2	actin related protein 2/3 complex, subunit 2
1437157_at	Atp1b1	ATPase, Na+/K+ transporting, beta 1 polypeptide
1437164_x_at	Atp5o /// EG432676	ATP synthase, H+ transporting, mitochondrial F1 complex, O subunit /// predicted gene, EG432676
1437165_a_at	Pcolce	procollagen C-endopeptidase enhancer protein
1437171_x_at	Gsn	gelsolin
1437185_s_at	Tmsb10	thymosin, beta 10
1437189_x_at	Ga17	dendritic cell protein GA17
1437192_x_at	Vdac1	voltage-dependent anion channel 1
1437195_x_at	Mapk10	mitogen activated protein kinase 10
1437226_x_at	Marcksl1	MARCKS-like 1
1437267_x_at	Hnrph1	Heterogeneous nuclear ribonucleoprotein H1
1437270_a_at	Clcf1	cardiotrophin-like cytokine factor 1
1437280_s_at	Serbp1	Serpine1 mRNA binding protein 1
1437317_at	Ube1l	ubiquitin-activating enzyme E1-like
1437349_at	Ckap5	cytoskeleton associated protein 5
1437389_x_at	Khdrbs1	KH domain containing, RNA binding, signal transduction associated 1
1437390_x_at	Stx1a	syntaxin 1A (brain)
1437391_x_at	Mrpl44	mitochondrial ribosomal protein L44
1437420_at	Baz1b	bromodomain adjacent to zinc finger domain, 1B
1437455_a_at	Btg1	B-cell translocation gene 1, anti-proliferative
1437458_x_at	Clu	clusterin
1437468_x_at	Fbxw11	F-box and WD-40 domain protein 11
1437489_x_at	Sdhd	succinate dehydrogenase complex, subunit D, integral membrane protein
1437497_a_at	Hsp90aa1	heat shock protein 90kDa alpha (cytosolic), class A member 1
1437502_x_at	Cd24a	CD24a antigen
1437508_at	Sp4	trans-acting transcription factor 4
1437513_a_at	Serinc1	serine incorporator 1
1437521_s_at	Ammecr1l	AMME chromosomal region gene 1-like
1437526_x_at	Hnrpr /// LOC669321	heterogeneous nuclear ribonucleoprotein R /// similar to heterogeneous nuclear ribonucleoprotein R
1437608_x_at	Ywhaq	tyrosine 3-monooxygenase/tryptophan 5-monooxygenase activation protein, theta polypeptide
1437610_x_at	Rps8	ribosomal protein S8
1437666_x_at	Ubc	ubiquitin C
1437683_x_at	Serf2	small EDRK-rich factor 2
1437689_x_at	Clu	clusterin
1437706_x_at	LOC672818 /// Rps14	ribosomal protein S14 /// similar to ribosomal protein S14
1437726_x_at	C1qb	complement component 1, q subcomponent, beta polypeptide
1437729_at	Rpl27a	ribosomal protein L27a
1437730_at	Ppp2r2a	protein phosphatase 2 (formerly 2A), regulatory subunit B (PR 52), alpha isoform
1437741_at	Rab21	RAB21, member RAS oncogene family
1437772_s_at	Fuca1	fucosidase, alpha-L- 1, tissue
1437804_at	Igfbp7	Insulin-like growth factor binding protein 7
1437807_x_at	Ctnna1	catenin (cadherin associated protein), alpha 1
1437816_at	Pax6	paired box gene 6
1437850_a_at	Cnbp	cellular nucleic acid binding protein
1437852_x_at	Cpsf3	cleavage and polyadenylation specificity factor 3
1437859_x_at	Eif5a	eukaryotic translation initiation factor 5A
1437947_x_at	Vdac1	voltage-dependent anion channel 1
1437975_a_at	EG666448 /// EG666501 /// EG666548 /// EG666738 /// LOC385336 /// Rpl23a	ribosomal protein L23a /// hypothetical gene supported by BC029892 /// predicted gene, EG666448 /// predicted gene, EG666501 /// predicted gene, EG666548 /// predicted gene, EG666738
1437976_x_at	Rpl23a	ribosomal protein L23a
1437991_x_at	Rusc1	RUN and SH3 domain containing 1
1437992_x_at	Gja1	gap junction membrane channel protein alpha 1
1438040_a_at	Hsp90b1	heat shock protein 90kDa beta (Grp94), member 1
1438069_a_at	Rbm5	RNA binding motif protein 5
1438093_x_at	Dbi	diazepam binding inhibitor
1438138_a_at	Pex6	peroxisomal biogenesis factor 6
1438143_s_at	Atxn2	ataxin 2
1438215_at	---	---
1438219_at	Pura	Purine rich element binding protein A
1438291_x_at	EG383438 /// Rpl37	ribosomal protein L37 /// predicted gene, EG383438
1438315_x_at	Akr7a5	aldo-keto reductase family 7, member A5 (aflatoxin aldehyde reductase)
1438360_x_at	EG433326 /// LOC630624 /// LOC669381 /// LOC672115 /// Slc25a5	solute carrier family 25 (mitochondrial carrier, adenine nucleotide translocator), member 5 /// predicted gene, EG433326 /// similar to ADP/ATP translocase 2 (Adenine nucleotide translocator 2) (ANT 2) (ADP,ATP carrier protein 2) (Solute carrier family 25 member 5) /// similar to solute carrier family 25, member A6
1438368_a_at	Matr3	matrin 3
1438371_x_at	Ddx5	DEAD (Asp-Glu-Ala-Asp) box polypeptide 5
1438376_s_at	Trim27	tripartite motif protein 27
1438386_x_at	Mat2a	methionine adenosyltransferase II, alpha
1438415_s_at	Yipf2	Yip1 domain family, member 2
1438458_a_at	Sfpq	splicing factor proline/glutamine rich (polypyrimidine tract binding protein associated)
1438476_a_at	Chd4	chromodomain helicase DNA binding protein 4
1438478_a_at	Ppp3ca	protein phosphatase 3, catalytic subunit, alpha isoform
1438507_x_at	Rpl14	ribosomal protein L14
1438562_a_at	Ptpn2	protein tyrosine phosphatase, non-receptor type 2
1438612_a_at	Clps	colipase, pancreatic
1438625_s_at	Pctk1	PCTAIRE-motif protein kinase 1
1438626_x_at	Rpl14	ribosomal protein L14
1438629_x_at	Grn	granulin
1438630_x_at	Mat2a	methionine adenosyltransferase II, alpha
1438640_x_at	EG433594 /// EG665053 /// EG668435 /// Pgk1	phosphoglycerate kinase 1 /// predicted gene, EG433594 /// predicted gene, EG665053 /// predicted gene, EG668435
1438650_x_at	Gja1	gap junction membrane channel protein alpha 1
1438651_a_at	Agtrl1	angiotensin receptor-like 1
1438655_a_at	Rpl34	ribosomal protein L34
1438700_at	Fnbp4	formin binding protein 4
1438723_a_at	EG666274 /// LOC636539 /// Rps10	ribosomal protein S10 /// similar to ribosomal protein S10 /// predicted gene, EG666274
1438776_x_at	EG383032 /// LOC268650 /// Rps17	ribosomal protein S17 /// similar to ribosomal protein S17 /// predicted gene, EG383032
1438835_a_at	Eftud2	elongation factor Tu GTP binding domain containing 2
1438839_a_at	Ywhae	tyrosine 3-monooxygenase/tryptophan 5-monooxygenase activation protein, epsilon polypeptide
1438908_at	Map3k12	mitogen activated protein kinase kinase kinase 12
1438914_at	2310028N02Rik	RIKEN cDNA 2310028N02 gene
1438922_x_at	EG433326 /// LOC630624 /// LOC669381 /// LOC672115 /// Slc25a5	solute carrier family 25 (mitochondrial carrier, adenine nucleotide translocator), member 5 /// predicted gene, EG433326 /// similar to ADP/ATP translocase 2 (Adenine nucleotide translocator 2) (ANT 2) (ADP,ATP carrier protein 2) (Solute carrier family 25 member 5) /// similar to solute carrier family 25, member A6
1438945_x_at	Gja1	gap junction membrane channel protein alpha 1
1438969_x_at	Dhx30	DEAH (Asp-Glu-Ala-His) box polypeptide 30
1438976_x_at	Mat2a	methionine adenosyltransferase II, alpha
1438977_x_at	LOC625094 /// Ran	RAN, member RAS oncogene family /// RAN, member RAS oncogene family, pseudogene
1438984_x_at	Psmb4	proteasome (prosome, macropain) subunit, beta type 4
1439036_a_at	Atp1b1	ATPase, Na+/K+ transporting, beta 1 polypeptide
1439051_a_at	Mark4	MAP/microtubule affinity-regulating kinase 4
1439074_a_at	Son	Son cell proliferation protein
1439120_at	BC010304	cDNA sequence BC010304
1439182_at	D17Wsu92e	DNA segment, Chr 17, Wayne State University 92, expressed
1439184_s_at	Txnl5	thioredoxin-like 5
1439206_at	Gna12	Guanine nucleotide binding protein, alpha 12
1439244_a_at	Tnrc6a	trinucleotide repeat containing 6a
1439259_x_at	Abhd4	abhydrolase domain containing 4
1439267_x_at	Cox5a	cytochrome c oxidase, subunit Va
1439375_x_at	Aldoa /// EG667483 /// LOC671023	aldolase 1, A isoform /// predicted gene, EG667483 /// similar to Fructose-bisphosphate aldolase A (Muscle-type aldolase) (Aldolase 1)
1439379_x_at	Prm1	protamine 1
1439410_x_at	Slc25a39	solute carrier family 25, member 39
1439411_a_at	Xpo7	exportin 7
1439421_x_at	Cbx3 /// LOC633016	chromobox homolog 3 (Drosophila HP1 gamma) /// similar to chromobox homolog 3
1439432_x_at	LOC433261 /// LOC677515 /// Morf4l2	mortality factor 4 like 2 /// similar to Mortality factor 4-like protein 2 (MORF-related gene X protein) (Transcription factor-like protein MRGX) (Sid 393)
1439433_a_at	Slc35a2	solute carrier family 35 (UDP-galactose transporter), member A2
1439435_x_at	EG433594 /// EG665053 /// EG668435 /// Pgk1	phosphoglycerate kinase 1 /// predicted gene, EG433594 /// predicted gene, EG665053 /// predicted gene, EG668435
1439463_x_at	EG434174 /// EG545555 /// EG666836 /// Hmgb1 /// LOC623634 /// LOC625467 /// LOC637733 /// LOC669546 /// LOC669692 /// LOC677578	high mobility group box 1 /// predicted gene, EG434174 /// predicted gene, EG545555 /// similar to High mobility group protein 1 (HMG-1) (High mobility group protein B1) (Amphoterin) (Heparin-binding protein p30) /// predicted gene, EG666836
1439465_x_at	9430057O19Rik	RIKEN cDNA 9430057O19 gene
1440253_at	---	---
1442025_a_at	---	---
1442026_at	---	---
1444952_a_at	Nucks1	nuclear casein kinase and cyclin-dependent kinase substrate 1
1447919_x_at	Ndufab1	NADH dehydrogenase (ubiquinone) 1, alpha/beta subcomplex, 1
1447945_at	Maf	avian musculoaponeurotic fibrosarcoma (v-maf) AS42 oncogene homolog
1448041_at	Rnf2	ring finger protein 2
1448060_at	Sema6d	sema domain, transmembrane domain (TM), and cytoplasmic domain, (semaphorin) 6D
1448101_s_at	Trim27	tripartite motif protein 27
1448103_s_at	Nono	non-POU-domain-containing, octamer binding protein
1448105_at	Prm2	protamine 2
1448107_x_at	Klk1	kallikrein 1
1448109_a_at	Rpl26	ribosomal protein L26
1448116_at	Ube1x	ubiquitin-activating enzyme E1, Chr X
1448118_a_at	Ctsd	cathepsin D
1448148_at	Grn	granulin
1448157_s_at	Rpl10	ribosomal protein 10
1448158_at	Sdc1	syndecan 1
1448166_a_at	Psmb1	proteasome (prosome, macropain) subunit, beta type 1
1448172_at	Mdh1	malate dehydrogenase 1, NAD (soluble)
1448176_a_at	Hnrpk	heterogeneous nuclear ribonucleoprotein K
1448178_a_at	Cct3	chaperonin subunit 3 (gamma)
1448183_a_at	Hif1a	hypoxia inducible factor 1, alpha subunit
1448188_at	Ucp2	uncoupling protein 2 (mitochondrial, proton carrier)
1448192_s_at	AU021838 /// Prps1	phosphoribosyl pyrophosphate synthetase 1 /// expressed sequence AU021838
1448206_at	Psma2	proteasome (prosome, macropain) subunit, alpha type 2
1448207_at	Lasp1	LIM and SH3 protein 1
1448219_a_at	Ywhaz	tyrosine 3-monooxygenase/tryptophan 5-monooxygenase activation protein, zeta polypeptide
1448220_at	Ctrb1	chymotrypsinogen B1
1448235_s_at	4932431P20Rik /// EG432959 /// EG434174 /// EG545555 /// EG667777 /// Hmgb1 /// LOC625467 /// LOC637733 /// LOC669546	high mobility group box 1 /// RIKEN cDNA 4932431P20 gene /// predicted gene, EG432959 /// predicted gene, EG434174 /// predicted gene, EG545555 /// similar to High mobility group protein 1 (HMG-1) (High mobility group protein B1) (Amphoterin) (Heparin-binding protein p30) /// predicted gene, EG667777
1448237_x_at	Ldhb	lactate dehydrogenase B
1448238_at	2700060E02Rik	RIKEN cDNA 2700060E02 gene
1448245_at	Rpsa	ribosomal protein SA
1448258_a_at	Spcs1	signal peptidase complex subunit 1 homolog (S. cerevisiae)
1448262_at	Psmb2	proteasome (prosome, macropain) subunit, beta type 2
1448264_a_at	Eif3s2	eukaryotic translation initiation factor 3, subunit 2 (beta)
1448281_a_at	RP23-395H4.4	elastase 2A
1448285_at	Rgs4	regulator of G-protein signaling 4
1448296_x_at	Tuba3a	tubulin, alpha 3A
1448303_at	Gpnmb	glycoprotein (transmembrane) nmb
1448312_at	Pcsk2	proprotein convertase subtilisin/kexin type 2
1448322_a_at	Cox4i1	cytochrome c oxidase subunit IV isoform 1
1448327_at	Actn2	actinin alpha 2
1448344_at	EG432865 /// EG668354 /// LOC627835 /// LOC670751 /// LOC670832 /// LOC671641 /// LOC672008 /// LOC672415 /// LOC676277 /// Rps12	ribosomal protein S12 /// predicted gene, EG432865 /// similar to ribosomal protein S12 /// predicted gene, EG668354 /// similar to 40S ribosomal protein S12
1448346_at	Cfl1	cofilin 1, non-muscle
1448347_a_at	Caprin1	cell cycle associated protein 1
1448348_at	Caprin1	cell cycle associated protein 1
1448362_at	Dnajc7	DnaJ (Hsp40) homolog, subfamily C, member 7
1448372_a_at	Tmem4	transmembrane protein 4
1448382_at	Ehhadh	enoyl-Coenzyme A, hydratase/3-hydroxyacyl Coenzyme A dehydrogenase
1448430_a_at	EG628277 /// LOC633817 /// LOC669373 /// Naca	nascent polypeptide-associated complex alpha polypeptide /// predicted gene, EG628277 /// similar to nascent polypeptide-associated complex alpha polypeptide
1448433_a_at	Pcolce	procollagen C-endopeptidase enhancer protein
1448434_at	Rnf103	ring finger protein 103
1448437_a_at	Gtpbp2	GTP binding protein 2
1448438_at	Derl2	Der1-like domain family, member 2
1448458_at	Top2b	topoisomerase (DNA) II beta
1448469_at	LOC630776 /// Nid1	nidogen 1 /// similar to Nidogen precursor (Entactin)
1448485_at	Ggt1	gamma-glutamyltransferase 1
1448491_at	Ech1	enoyl coenzyme A hydratase 1, peroxisomal
1448504_a_at	Cbx3 /// EG629578 /// LOC633016	chromobox homolog 3 (Drosophila HP1 gamma) /// predicted gene, EG629578 /// similar to chromobox homolog 3
1448508_at	Traf3ip2	Traf3 interacting protein 2
1448527_at	Pdcd10	programmed cell death 10
1448538_a_at	D4Wsu53e	DNA segment, Chr 4, Wayne State University 53, expressed
1448554_s_at	LOC671894 /// LOC674761 /// Myh6 /// Myh7	myosin, heavy polypeptide 6, cardiac muscle, alpha /// myosin, heavy polypeptide 7, cardiac muscle, beta /// similar to myosin, heavy polypeptide 4, skeletal muscle /// similar to myosin, heavy polypeptide 7, cardiac muscle, beta
1448566_at	Slc40a1	solute carrier family 40 (iron-regulated transporter), member 1
1448589_at	Ndufb5	NADH dehydrogenase (ubiquinone) 1 beta subcomplex, 5
1448592_at	Crtap	cartilage associated protein
1448602_at	Pygm	muscle glycogen phosphorylase
1448605_at	Rhoc	ras homolog gene family, member C
1448615_at	Ccs	copper chaperone for superoxide dismutase
1448631_a_at	Hipk2	homeodomain interacting protein kinase 2
1448642_at	Pcbp1	poly(rC) binding protein 1
1448646_at	Wdr12	WD repeat domain 12
1448653_at	Eed	embryonic ectoderm development
1448667_x_at	Tob2	transducer of ERBB2, 2
1448670_at	Ube2e3	ubiquitin-conjugating enzyme E2E 3, UBC4/5 homolog (yeast)
1448682_at	Dynll1	dynein light chain LC8-type 1
1448685_at	2900010M23Rik	RIKEN cDNA 2900010M23 gene
1448701_a_at	Krit1	KRIT1, ankyrin repeat containing
1448702_at	Ier3ip1	immediate early response 3 interacting protein 1
1448709_at	Arid1a /// LOC669477 /// LOC675933	AT rich interactive domain 1A (Swi1 like) /// similar to AT rich interactive domain 1A isoform a
1448732_at	Ctsb	cathepsin B
1448739_x_at	Rps18	ribosomal protein S18
1448771_a_at	Fth1	ferritin heavy chain 1
1448784_at	Taf10	TAF10 RNA polymerase II, TATA box binding protein (TBP)-associated factor
1448785_at	Runx1t1	runt-related transcription factor 1; translocated to, 1 (cyclin D-related)
1448820_a_at	Eif2s2	eukaryotic translation initiation factor 2, subunit 2 (beta)
1448824_at	Ube2j1	ubiquitin-conjugating enzyme E2, J1
1448827_s_at	LOC674761 /// Myh6	myosin, heavy polypeptide 6, cardiac muscle, alpha /// similar to myosin, heavy polypeptide 7, cardiac muscle, beta
1448844_at	Cyb5b	cytochrome b5 type B
1448855_at	Rassf1	Ras association (RalGDS/AF-6) domain family 1
1448866_at	Senp3	SUMO/sentrin specific peptidase 3
1448879_at	Ube2l3	ubiquitin-conjugating enzyme E2L 3
1448887_x_at	Fxc1	fractured callus expressed transcript 1
1448908_at	Ppap2b	phosphatidic acid phosphatase type 2B
1448910_at	Pecr	peroxisomal trans-2-enoyl-CoA reductase
1448918_at	Slco3a1	solute carrier organic anion transporter family, member 3a1
1448968_at	Ubfd1	ubiquitin family domain containing 1
1448987_at	Acadl	acyl-Coenzyme A dehydrogenase, long-chain
1449018_at	Pfn1	profilin 1
1449042_at	Ctcf	CCCTC-binding factor
1449069_at	Zfp148	zinc finger protein 148
1449075_at	Exdl2	exonuclease 3''-5'' domain-like 2
1449085_at	Phf10	PHD finger protein 10
1449106_at	Gpx3	glutathione peroxidase 3
1449111_a_at	Grb2	growth factor receptor bound protein 2
1449115_at	Mtf2	metal response element binding transcription factor 2
1449152_at	Cdkn2b	cyclin-dependent kinase inhibitor 2B (p15, inhibits CDK4)
1449196_a_at	EG619900 /// EG667035 /// LOC625981 /// LOC639567 /// LOC677303 /// Rps27a	ribosomal protein S27a /// predicted gene, EG619900 /// similar to ubiquitin B precursor /// similar to ribosomal protein S27a /// predicted gene, EG667035
1449214_a_at	Opa1	optic atrophy 1 homolog (human)
1449243_a_at	Rps19	ribosomal protein S19
1449248_at	Clcn2	chloride channel 2
1449254_at	Spp1	secreted phosphoprotein 1
1449255_a_at	Rpl15	ribosomal protein L15
1449256_a_at	Rab11a	RAB11a, member RAS oncogene family
1449266_at	Mecp2	methyl CpG binding protein 2
1449318_at	Tubg2	tubulin, gamma 2
1449323_a_at	EG668219 /// LOC674810 /// Rpl3	ribosomal protein L3 /// predicted gene, EG668219 /// similar to 60S ribosomal protein L3 (J1 protein)
1449388_at	Thbs4	thrombospondin 4
1449391_at	Zfp37	zinc finger protein 37
1449436_s_at	EG667759 /// Gm1821 /// LOC218963 /// Ubb	ubiquitin B /// ubiquitin pseudogene /// gene model 1821, (NCBI) /// predicted gene, EG667759
1449438_at	Dpm1	dolichol-phosphate (beta-D) mannosyltransferase 1
1449450_at	Ptges	prostaglandin E synthase
1449512_a_at	Zfx	zinc finger protein X-linked
1449519_at	Gadd45a	growth arrest and DNA-damage-inducible 45 alpha
1449530_at	Trps1	trichorhinophalangeal syndrome I (human)
1449544_a_at	Kcnh2	potassium voltage-gated channel, subfamily H (eag-related), member 2
1449574_a_at	Cdc42	cell division cycle 42 homolog (S. cerevisiae)
1449577_x_at	Tpm2	tropomyosin 2, beta
1449578_at	Supt16h	suppressor of Ty 16 homolog (S. cerevisiae)
1449589_x_at	2610020O08Rik	RIKEN cDNA 2610020O08 gene
1449604_at	Acp1 /// EG666063 /// LOC619997 /// LOC629101 /// LOC631286 /// LOC665717 /// LOC668486	acid phosphatase 1, soluble /// similar to acid phosphatase 1, soluble /// similar to acid phosphatase 1 isoform b /// predicted gene, EG666063 /// acid phosphatase 1 pseudogene
1449615_s_at	Hdlbp	high density lipoprotein (HDL) binding protein
1449643_s_at	Btf3	basic transcription factor 3
1449661_at	Suz12	Suppressor of zeste 12 homolog (Drosophila)
1449819_at	Dmc1	DMC1 dosage suppressor of mck1 homolog, meiosis-specific homologous recombination (yeast)disrupted meiotic cDNA 1
1449867_at	Hoxc9	homeo box C9
1449886_a_at	Timm9	translocase of inner mitochondrial membrane 9 homolog (yeast)
1449934_at	Pura	purine rich element binding protein A
1449942_a_at	Ilk	integrin linked kinase
1449947_s_at	Atbf1	AT motif binding factor 1
1449958_a_at	Fgf14	fibroblast growth factor 14
1449996_a_at	Tpm3	tropomyosin 3, gamma
1449997_at	Tpm3	tropomyosin 3, gamma
1450008_a_at	Ctnnb1	catenin (cadherin associated protein), beta 1
1450012_x_at	Ywhag	3-monooxygenase/tryptophan 5-monooxygenase activation protein, gamma polypeptide
1450021_at	Ubqln2	ubiquilin 2
1450041_a_at	Tub	tubby candidate gene
1450042_at	Arx	aristaless related homeobox gene (Drosophila)
1450048_a_at	Idh2	isocitrate dehydrogenase 2 (NADP+), mitochondrial
1450055_at	Vsnl1	visinin-like 1
1450062_a_at	Maged1	melanoma antigen, family D, 1
1450069_a_at	Cugbp2	CUG triplet repeat, RNA binding protein 2
1450072_at	Ash1l	ash1 (absent, small, or homeotic)-like (Drosophila)
1450077_at	Chd1	chromodomain helicase DNA binding protein 1
1450083_at	Cnot4	CCR4-NOT transcription complex, subunit 4
1450089_a_at	Srprb	signal recognition particle receptor, B subunit
1450101_a_at	Magi3	membrane associated guanylate kinase, WW and PDZ domain containing 3
1450104_at	Adam10	a disintegrin and metallopeptidase domain 10
1450149_a_at	EG434233 /// Ppp1cc	protein phosphatase 1, catalytic subunit, gamma isoform /// predicted gene, EG434233
1450150_a_at	Rpl13	ribosomal protein L13
1450169_at	Slc4a4	solute carrier family 4 (anion exchanger), member 4
1450170_x_at	H2-D1	histocompatibility 2, D region locus 1
1450186_s_at	Gnas	GNAS (guanine nucleotide binding protein, alpha stimulating) complex locus
1450208_a_at	Elmo1	engulfment and cell motility 1, ced-12 homolog (C. elegans)
1450247_a_at	Scamp5	secretory carrier membrane protein 5
1450258_a_at	Elavl4	ELAV (embryonic lethal, abnormal vision, Drosophila)-like 4 (Hu antigen D)
1450268_at	Fign	fidgetin
1450275_x_at	Ube2f	ubiquitin-conjugating enzyme E2F (putative)
1450278_at	Tacr3	tachykinin receptor 3
1450287_at	Npas3	neuronal PAS domain protein 3
1450294_a_at	Kcnj6	potassium inwardly-rectifying channel, subfamily J, member 6
1450339_a_at	Bcl11b	B-cell leukemia/lymphoma 11B
1450351_a_at	Clip1	CAP-GLY domain containing linker protein 1
1450355_a_at	Capg	capping protein (actin filament), gelsolin-like
1450368_a_at	Ppp3r1	protein phosphatase 3, regulatory subunit B, alpha isoform (calcineurin B, type I)
1450372_a_at	Rpl18	ribosomal protein L18
1450377_at	LOC640441	similar to thrombospondin 1
1450385_at	Kpna3	karyopherin (importin) alpha 3
1450392_at	Abca1	ATP-binding cassette, sub-family A (ABC1), member 1
1450396_at	Stag2	stromal antigen 2
1450399_at	Psen1	presenilin 1
1450428_at	Lhx1	LIM homeobox protein 1
1450432_s_at	Mus81	MUS81 endonuclease homolog (yeast)
1450439_at	Hcfc1	host cell factor C1
1450444_a_at	Nr1h3	nuclear receptor subfamily 1, group H, member 3
1450465_at	Cdk5r2	cyclin-dependent kinase 5, regulatory subunit 2 (p39)
1450480_a_at	Gprk6	G protein-coupled receptor kinase 6
1450482_a_at	Pitx2	paired-like homeodomain transcription factor 2
1450485_at	Sox3	SRY-box containing gene 3
1450502_at	Dpysl2	dihydropyrimidinase-like 2
1450525_at	Gli3	GLI-Kruppel family member GLI3
1450567_a_at	Col2a1	procollagen, type II, alpha 1
1450619_x_at	---	---
1450621_a_at	Hbb-y	hemoglobin Y, beta-like embryonic chain
1450622_at	Bcar1	breast cancer anti-estrogen resistance 1
1450623_at	Gnb2	guanine nucleotide binding protein, beta 2
1450632_at	LOC433749 /// LOC631743	similar to aplysia ras-related homolog A2
1450637_a_at	Aebp1	AE binding protein 1
1450641_at	Vim	vimentin
1450644_at	Zfp36l1	zinc finger protein 36, C3H type-like 1
1450671_at	Cryba1	crystallin, beta A1
1450674_at	Cdk5	cyclin-dependent kinase 5
1450683_at	Tagln3	transgelin 3
1450711_at	Brd4	bromodomain containing 4
1450723_at	Isl1	ISL1 transcription factor, LIM/homeodomain
1450740_a_at	Mapre1	microtubule-associated protein, RP/EB family, member 1
1450743_s_at	Syncrip	synaptotagmin binding, cytoplasmic RNA interacting protein
1450744_at	Ell2	elongation factor RNA polymerase II 2
1450749_a_at	Nr4a2	nuclear receptor subfamily 4, group A, member 2
1450757_at	Cdh11	cadherin 11
1450818_a_at	Ndufa7	NADH dehydrogenase (ubiquinone) 1 alpha subcomplex, 7 (B14.5a)
1450819_at	Pvrl1	poliovirus receptor-related 1
1450826_a_at	Saa3	serum amyloid A 3
1450831_at	Pou3f2	POU domain, class 3, transcription factor 2
1450832_at	Hoxc5	homeo box C5
1450839_at	D0H4S114	DNA segment, human D4S114
1450840_a_at	Rpl39	ribosomal protein L39
1450845_a_at	Bzw1	basic leucine zipper and W2 domains 1
1450846_at	Bzw1	basic leucine zipper and W2 domains 1
1450849_at	Hnrpu	heterogeneous nuclear ribonucleoprotein U
1450853_at	Tle4	transducin-like enhancer of split 4, homolog of Drosophila E(spl)
1450857_a_at	Col1a2	procollagen, type I, alpha 2
1450858_a_at	Ube2d3	ubiquitin-conjugating enzyme E2D 3 (UBC4/5 homolog, yeast)
1450864_at	Calm3	calmodulin 3
1450892_a_at	Usp4	ubiquitin specific peptidase 4 (proto-oncogene)
1450893_a_at	Ubap1	ubiquitin-associated protein 1
1450898_at	Hiat1	hippocampus abundant gene transcript 1
1450907_at	Spcs2	signal peptidase complex subunit 2 homolog (S. cerevisiae)
1450911_at	Ppib	peptidylprolyl isomerase B
1450914_at	Ppp1r14b	protein phosphatase 1, regulatory (inhibitor) subunit 14B
1450925_a_at	EG667571 /// Rps27l	ribosomal protein S27-like /// predicted gene, EG667571
1450934_at	Eif4a2	eukaryotic translation initiation factor 4A2
1450963_at	Hnrpf	heterogeneous nuclear ribonucleoprotein F
1450986_at	Nol5	nucleolar protein 5
1450992_a_at	Meis1	myeloid ecotropic viral integration site 1
1451002_at	Aco2	aconitase 2, mitochondrial
1451005_at	Sumo1	SMT3 suppressor of mif two 3 homolog 1 (yeast)
1451008_at	St8sia3	ST8 alpha-N-acetyl-neuraminide alpha-2,8-sialyltransferase 3
1451020_at	Gsk3b	glycogen synthase kinase 3 beta
1451030_at	Akr1c21	aldo-keto reductase family 1, member C21
1451034_at	Zfp36l2	zinc finger protein 36, C3H type-like 2
1451035_a_at	Akr1a4	aldo-keto reductase family 1, member A4 (aldehyde reductase)
1451047_at	Itm2a	integral membrane protein 2A
1451056_at	Psmd7	proteasome (prosome, macropain) 26S subunit, non-ATPase, 7
1451071_a_at	Atp1a1	ATPase, Na+/K+ transporting, alpha 1 polypeptide
1451076_s_at	Ga17	dendritic cell protein GA17
1451096_at	Ndufs2	NADH dehydrogenase (ubiquinone) Fe-S protein 2
1451101_a_at	Rps28	ribosomal protein S28
1451124_at	Sod1	superoxide dismutase 1, soluble
1451131_at	Arl6ip1	ADP-ribosylation factor-like 6 interacting protein 1
1451154_a_at	Cugbp2	CUG triplet repeat, RNA binding protein 2
1451168_a_at	Arhgdia	Rho GDP dissociation inhibitor (GDI) alpha
1451179_a_at	Qk	quaking
1451184_at	EG627828 /// EG664907 /// EG668131 /// EG668559 /// Hnrpa3 /// LOC545592 /// LOC629025 /// LOC630401 /// LOC630677 /// LOC669450	heterogeneous nuclear ribonucleoprotein A3 /// similar to heterogeneous nuclear ribonucleoprotein A3 /// predicted gene, EG627828 /// hypothetical protein LOC630677 /// predicted gene, EG664907 /// predicted gene, EG668131 /// predicted gene, EG668559
1451185_at	Sf3b5	splicing factor 3b, subunit 5
1451188_at	Wdr26	WD repeat domain 26
1451194_at	Aldob	aldolase 2, B isoform
1451196_at	Ypel5	yippee-like 5 (Drosophila)
1451205_at	Psmb4	proteasome (prosome, macropain) subunit, beta type 4
1451208_at	Etf1	eukaryotic translation termination factor 1
1451223_a_at	Btf3l4	basic transcription factor 3-like 4
1451231_a_at	Cul2	cullin 2
1451235_at	Cend1	cell cycle exit and neuronal differentiation 1
1451245_at	Lrrc3b	leucine rich repeat containing 3B
1451263_a_at	Fabp4	fatty acid binding protein 4, adipocyte
1451272_a_at	Ube2f	ubiquitin-conjugating enzyme E2F (putative)
1451285_at	Fus	fusion, derived from t(12;16) malignant liposarcoma (human)
1451286_s_at	Fus	fusion, derived from t(12;16) malignant liposarcoma (human)
1451294_s_at	Snrpe	small nuclear ribonucleoprotein E
1451311_a_at	Adipor1	adiponectin receptor 1
1451316_a_at	Picalm	phosphatidylinositol binding clathrin assembly protein
1451337_at	Psmf1	proteasome (prosome, macropain) inhibitor subunit 1
1451366_at	Cops6	COP9 (constitutive photomorphogenic) homolog, subunit 6 (Arabidopsis thaliana)
1451399_at	Pnkd	paroxysmal nonkinesiogenic dyskinesia
1451449_at	4933407N01Rik	RIKEN cDNA 4933407N01 gene
1451485_at	3300001P08Rik	RIKEN cDNA 3300001P08 gene
1451493_at	Ndfip1	Nedd4 family interacting protein 1
1451494_at	Wac	WW domain containing adaptor with coiled-coil
1451581_at	Saps2	SAPS domain family, member 2
1451663_a_at	Trim3	tripartite motif protein 3
1451667_at	C530043G21Rik	RIKEN cDNA C530043G21 gene
1451683_x_at	H2-D1	histocompatibility 2, D region locus 1
1451686_x_at	Amelx	amelogenin X chromosome
1451695_a_at	Gpx4	glutathione peroxidase 4
1451698_at	Psrc1	proline/serine-rich coiled-coil 1
1451723_at	Cnot6l	CCR4-NOT transcription complex, subunit 6-like
1451736_a_at	Map2k7	mitogen activated protein kinase kinase 7
1451742_a_at	Ugp2	UDP-glucose pyrophosphorylase 2
1451769_s_at	Pcdha1 /// Pcdha10 /// Pcdha11 /// Pcdha12 /// Pcdha2 /// Pcdha3 /// Pcdha4 /// Pcdha5 /// Pcdha6 /// Pcdha7 /// Pcdha8 /// Pcdha9 /// Pcdhac1 /// Pcdhac2	protocadherin alpha 4 /// protocadherin alpha 6 /// protocadherin alpha 7 /// protocadherin alpha 5 /// protocadherin alpha 11 /// protocadherin alpha 10 /// protocadherin alpha 1 /// protocadherin alpha 9 /// protocadherin alpha 3 /// protocadherin alpha 12 /// protocadherin alpha 2 /// protocadherin alpha 8 /// protocadherin alpha subfamily C, 1 /// protocadherin alpha subfamily C, 2
1451790_a_at	Tfpi	tissue factor pathway inhibitor
1451819_at	Zswim6	zinc finger, SWIM domain containing 6
1451828_a_at	Acsl4	acyl-CoA synthetase long-chain family member 4
1451833_a_at	Setdb1	SET domain, bifurcated 1
1451881_at	---	---
1451885_at	---	---
1451900_at	Mfn2	mitofusin 2
1451909_a_at	Prpf4b	PRP4 pre-mRNA processing factor 4 homolog B (yeast)
1451913_a_at	Hyou1	hypoxia up-regulated 1
1451931_x_at	H2-L	histocompatibility 2, D region
1451960_a_at	Rev3l	REV3-like, catalytic subunit of DNA polymerase zeta RAD54 like (S. cerevisiae)
1451961_a_at	Mbp	myelin basic protein
1451963_at	Ighv6-6	Immunoglobulin heavy variable V6-6
1451977_at	Dyrk1a	dual-specificity tyrosine-(Y)-phosphorylation regulated kinase 1a
1451984_at	Hnrpul1	heterogeneous nuclear ribonucleoprotein U-like 1
1451987_at	Arrb2	arrestin, beta 2
1451989_a_at	Mapre2	microtubule-associated protein, RP/EB family, member 2
1451999_at	Ldb3	LIM domain binding 3
1452024_a_at	Ldb1	LIM domain binding 1
1452029_a_at	Purg	purine-rich element binding protein G
1452045_at	Zfp281	zinc finger protein 281
1452058_a_at	Rnf11	ring finger protein 11
1452079_s_at	Dcun1d1	DCUN1D1 DCN1, defective in cullin neddylation 1, domain containing 1 (S. cerevisiae)
1452102_at	Copb2	coatomer protein complex, subunit beta 2 (beta prime)
1452128_a_at	Brcc3	BRCA1/BRCA2-containing complex, subunit 3
1452144_a_at	Mrpl44	mitochondrial ribosomal protein L44
1452163_at	Ets1	E26 avian leukemia oncogene 1, 5' domain
1452168_x_at	Gspt1	G1 to S phase transition 1
1452169_a_at	Dgkz	diacylglycerol kinase zeta
1452170_at	2010209O12Rik	RIKEN cDNA 2010209O12 gene
1452184_at	Ndufb9	NADH dehydrogenase (ubiquinone) 1 beta subcomplex, 9
1452193_a_at	Wasl	Wiskott-Aldrich syndrome-like (human)
1452221_a_at	Cxxc1	CXXC finger 1 (PHD domain)
1452236_at	Abcf1	ATP-binding cassette, sub-family F (GCN20), member 1
1452253_at	Crim1	cysteine rich transmembrane BMP regulator 1 (chordin like)
1452308_a_at	Atp1a2	ATPase, Na+/K+ transporting, alpha 2 polypeptide
1452341_at	Echs1	enoyl Coenzyme A hydratase, short chain, 1, mitochondrial
1452358_at	Rai2	retinoic acid induced 2
1452396_at	LOC670368 /// Sfrs15	splicing factor, arginine/serine-rich 15 /// similar to splicing factor, arginine/serine-rich 15
1452412_at	Hoxc8	homeo box C8
1452415_at	Actn1	actinin, alpha 1
1452429_s_at	Abcf1	ATP-binding cassette, sub-family F (GCN20), member 1
1452430_s_at	Sfrs1	splicing factor, arginine/serine-rich 1 (ASF/SF2)
1452453_a_at	Camk2a	calcium/calmodulin-dependent protein kinase II alpha
1452457_a_at	Prkab1	protein kinase, AMP-activated, beta 1 non-catalytic subunit
1452466_a_at	Rbm6	RNA binding motif protein 6
1452490_a_at	Ap2a2	adaptor protein complex AP-2, alpha 2 subunit
1452493_s_at	Hoxb8	homeo box B8
1452526_a_at	Pax6	paired box gene 6
1452529_a_at	Creb1	cAMP responsive element binding protein 1
1452530_a_at	Runx1	runt related transcription factor 1
1452540_a_at	Hist1h2bc /// Hist1h2be /// Hist1h2bl /// Hist1h2bm /// Hist1h2bp /// LOC665622 /// RP23-38E20.1	histone cluster 1, H2bc /// histone cluster 1, H2be /// histone cluster 1, H2bl /// histone cluster 1, H2bm /// histone cluster 1, H2bp /// H2b histone family, member A /// histone pseudogene
1452545_a_at	Itgb1	integrin beta 1 (fibronectin receptor beta)
1452550_a_at	Fmr1	fragile X mental retardation syndrome 1 homolog
1452586_at	Anapc13	anaphase promoting complex subunit 13
1452616_s_at	Ssbp1	single-stranded DNA binding protein 1
1452638_s_at	Dnm1l	dynamin 1-like
1452670_at	Myl9	myosin, light polypeptide 9, regulatory
1452674_a_at	Eif3s12	eukaryotic translation initiation factor 3, subunit 12
1452680_at	Snrpd2	small nuclear ribonucleoprotein D2
1452688_at	Prpf39	PRP39 pre-mRNA processing factor 39 homolog (yeast)
1452708_a_at	Luc7l	Luc7 homolog (S. cerevisiae)-like
1452721_a_at	Ccdc53	coiled-coil domain containing 53
1452757_s_at	Hba-a1	hemoglobin alpha, adult chain 1
1452758_s_at	Eif4g2	eukaryotic translation initiation factor 4, gamma 2
1452787_a_at	Prmt1	protein arginine N-methyltransferase 1
1452894_at	Elavl4	ELAV (embryonic lethal, abnormal vision, Drosophila)-like 4 (Hu antigen D)
1452919_a_at	1700012G19Rik	RIKEN cDNA 1700012G19 gene
1452954_at	Ube2c	ubiquitin-conjugating enzyme E2C
1453030_at	Msl2l1	male-specific lethal 2-like 1 (Drosophila)
1453111_a_at	Slc25a39	solute carrier family 25, member 39
1453164_a_at	Ptdss2	phosphatidylserine synthase 2
1453207_at	2900053A13Rik	RIKEN cDNA 2900053A13 gene
1453299_a_at	LOC545044 /// LOC667034 /// Pnp	purine-nucleoside phosphorylase /// similar to purine-nucleoside phosphorylase
1453362_x_at	Rps24	ribosomal protein S24
1453467_s_at	Rps15a	ribosomal protein S15a
1453473_a_at	Dynlt1 /// LOC671261	dynein light chain Tctex-type 1 /// similar to Cytoplasmic dynein light chain (T-complex testis-specific protein 1) (TCTEX-1)
1453554_a_at	Wdr33	WD repeat domain 33
1453576_at	Nipbl	Nipped-B homolog (Drosophila)
1453722_s_at	Sfrs1	splicing factor, arginine/serine-rich 1 (ASF/SF2)
1453723_x_at	Gm1821 /// Ubb	ubiquitin B /// gene model 1821, (NCBI)
1453724_a_at	Serpinf1	serine (or cysteine) peptidase inhibitor, clade F, member 1
1453729_a_at	Rpl37	ribosomal protein L37
1453849_s_at	Hnrpab	heterogeneous nuclear ribonucleoprotein A/B
1453853_a_at	Arhgef12	Rho guanine nucleotide exchange factor (GEF) 12
1453887_a_at	Tiam1	T-cell lymphoma invasion and metastasis 1
1453960_a_at	Capzb	capping protein (actin filament) muscle Z-line, beta
1454034_a_at	Usp21	ubiquitin specific peptidase 21
1454106_a_at	Cxxc1	CXXC finger 1 (PHD domain)
1454107_a_at	Kif2a	kinesin family member 2A
1454120_a_at	Pcgf6	polycomb group ring finger 6
1454144_a_at	Ccnc	cyclin C
1454159_a_at	Igfbp2	insulin-like growth factor binding protein 2
1454174_a_at	C330007P06Rik	RIKEN cDNA C330007P06 gene
1454369_a_at	Nfatc4	nuclear factor of activated T-cells, cytoplasmic, calcineurin-dependent 4
1454373_x_at	Ubc	ubiquitin C
1454602_s_at	Cnot2	CCR4-NOT transcription complex, subunit 2
1454603_a_at	Cnot2	CCR4-NOT transcription complex, subunit 2
1454610_at	2013-09-07	septin 7
1454620_x_at	EG434404 /// EG626259 /// EG629575 /// EG666577 /// EG667717 /// LOC545640 /// LOC624159 /// LOC638497 /// LOC639124 /// LOC639593 /// LOC667739 /// LOC667922 /// LOC671306 /// LOC671432 /// LOC672192 /// LOC672620 /// LOC676999 /// Rps6	ribosomal protein S6 /// predicted gene, EG434404 /// similar to 40S ribosomal protein S6 /// predicted gene, EG626259 /// predicted gene, EG629575 /// predicted gene, EG666577 /// predicted gene, EG667717
1454638_a_at	Pah	phenylalanine hydroxylase
1454643_at	Ubap2l	ubiquitin associated protein 2-like
1454661_at	Atp5g3	ATP synthase, H+ transporting, mitochondrial F0 complex, subunit c (subunit 9), isoform 3
1454664_a_at	Eif5	eukaryotic translation initiation factor 5
1454697_at	Tloc1	translocation protein 1
1454716_x_at	Cox5b	cytochrome c oxidase, subunit Vb
1454722_at	Pten	phosphatase and tensin homolog
1454778_x_at	---	B6-derived CD11 +ve dendritic cells cDNA, RIKEN full-length enriched library, clone:F730014O09 product:unclassifiable, full insert sequence
1454793_x_at	Ddx5	DEAD (Asp-Glu-Ala-Asp) box polypeptide 5
1454807_a_at	Snx12	sorting nexin 12
1454849_x_at	Clu	clusterin
1454856_x_at	Rpl35	ribosomal protein L35
1454859_a_at	Rpl23	ribosomal protein L23
1454987_a_at	H2-Ke6	H2-K region expressed gene 6
1454993_a_at	Sfrs3	splicing factor, arginine/serine-rich 3 (SRp20)
1455061_a_at	Acaa2	acetyl-Coenzyme A acyltransferase 2 (mitochondrial 3-oxoacyl-Coenzyme A thiolase)
1455069_x_at	Slc25a4	solute carrier family 25 (mitochondrial carrier, adenine nucleotide translocator), member 4
1455072_at	Cep350	centrosomal protein 350
1455105_at	Ptpn12	protein tyrosine phosphatase, non-receptor type 12
1455106_a_at	Ckb	creatine kinase, brain
1455129_at	Mtdh	Metadherin
1455141_at	Tnrc6a	trinucleotide repeat containing 6a
1455168_a_at	Gnb2l1	guanine nucleotide binding protein (G protein), beta polypeptide 2 like 1
1455211_a_at	Timm13	translocase of inner mitochondrial membrane 13 homolog (yeast)
1455235_x_at	Ldhb	lactate dehydrogenase B
1455236_x_at	Serf2	small EDRK-rich factor 2
1455319_x_at	Rps8	ribosomal protein S8
1455364_a_at	EG640050 /// Rps7	ribosomal protein S7 /// predicted gene, EG640050
1455434_a_at	Ktn1	kinectin 1
1455439_a_at	Lgals1	lectin, galactose binding, soluble 1
1455479_a_at	Ube2d3	ubiquitin-conjugating enzyme E2D 3 (UBC4/5 homolog, yeast)
1455480_s_at	Ube2d3	ubiquitin-conjugating enzyme E2D 3 (UBC4/5 homolog, yeast)
1455485_x_at	Rpl13a	ribosomal protein L13a
1455572_x_at	Rps18	ribosomal protein S18
1455662_x_at	Rps17	ribosomal protein S17
1455693_x_at	EG434404 /// EG629575 /// EG666577 /// LOC638497 /// LOC667739 /// LOC667922 /// LOC671306 /// LOC671432 /// LOC672192 /// Rps6	ribosomal protein S6 /// predicted gene, EG434404 /// predicted gene, EG629575 /// similar to 40S ribosomal protein S6 /// predicted gene, EG666577
1455725_a_at	H3f3b	H3 histone, family 3B
1455733_at	Taok3	TAO kinase 3
1455767_x_at	Rpl21	ribosomal protein L21
1455826_a_at	Bace1	beta-site APP cleaving enzyme 1
1455855_x_at	Hnrpab	heterogeneous nuclear ribonucleoprotein A/B
1455867_at	Sox4	SRY-box containing gene 4
1455875_x_at	Tm9sf2	transmembrane 9 superfamily member 2
1455883_a_at	Lrrtm1	leucine rich repeat transmembrane neuronal 1
1455892_x_at	EG622147 /// EG668227 /// EG668269 /// LOC669176 /// LOC669658 /// LOC669821 /// LOC676636	predicted gene, EG622147 /// predicted gene, EG668227 /// predicted gene, EG668269 /// similar to melanoma antigen
1455932_at	Mtdh	Metadherin
1455938_x_at	Rad21	RAD21 homolog (S. pombe)
1455940_x_at	Wdr6	WD repeat domain 6
1455950_x_at	Rpl35	ribosomal protein L35
1455977_x_at	Klk1 /// Klk1b5	kallikrein 1 /// kallikrein 1-related peptidase b5
1456030_at	Klf13	Kruppel-like factor 13
1456032_x_at	EG666634 /// H2afz /// LOC675899	H2A histone family, member Z /// predicted gene, EG666634 /// similar to H2A histone family, member Z
1456054_a_at	Pum1	pumilio 1 (Drosophila)
1456071_a_at	Cycs /// LOC670717 /// LOC672195	cytochrome c, somatic /// similar to Cytochrome c, somatic
1456080_a_at	Serinc3	serine incorporator 3
1456104_at	Psmd11	proteasome (prosome, macropain) 26S subunit, non-ATPase, 11
1456148_a_at	---	---
1456176_x_at	Slc25a39	solute carrier family 25, member 39
1456199_x_at	Ranbp9	RAN binding protein 9
1456206_at	LOC620695	Hypothetical protein LOC620695
1456213_x_at	Qars	glutaminyl-tRNA synthetase
1456226_x_at	Ddr1	discoidin domain receptor family, member 1
1456292_a_at	Vim	vimentin
1456306_a_at	Umod	uromodulin
1456370_s_at	0610037L13Rik	RIKEN cDNA 0610037L13 gene
1456373_x_at	Rps20	ribosomal protein S20
1456436_x_at	Rps20	ribosomal protein S20
1456457_at	Slc32a1	Solute carrier family 32 (GABA vesicular transporter), member 1
1456497_x_at	Rps10	ribosomal protein S10
1456567_x_at	Grn	granulin
1456576_x_at	Cnot2	CCR4-NOT transcription complex, subunit 2
1456580_s_at	Atp5d	ATP synthase, H+ transporting, mitochondrial F1 complex, delta subunit
1456588_x_at	Cox5b	cytochrome c oxidase, subunit Vb
1456601_x_at	Fxyd2	FXYD domain-containing ion transport regulator 2
1456616_a_at	Bsg	basigin
1456617_a_at	Eif2s2	eukaryotic translation initiation factor 2, subunit 2 (beta)
1456628_x_at	Rps24	ribosomal protein S24
1456664_x_at	EG665008 /// Hnrpf /// LOC637008 /// LOC672616	heterogeneous nuclear ribonucleoprotein F /// similar to heterogeneous nuclear ribonucleoprotein F /// predicted gene, EG665008
1456700_x_at	Marcks	myristoylated alanine rich protein kinase C substrate
1456702_x_at	Mat2a	methionine adenosyltransferase II, alpha
1456724_x_at	Wdr79	WD repeat domain 79
1456727_a_at	Csnk1d	casein kinase 1, delta
1456743_x_at	LOC433261 /// LOC677515 /// Morf4l2	mortality factor 4 like 2 /// similar to Mortality factor 4-like protein 2 (MORF-related gene X protein) (Transcription factor-like protein MRGX) (Sid 393)
1456745_x_at	Ergic3	ERGIC and golgi 3
1457954_at	---	---
1459909_at	Nfix	nuclear factor I/X
1459928_at	Lcor	ligand dependent nuclear receptor corepressor
1459985_at	Wdr61	WD repeat domain 61
1459986_a_at	Rps17	ribosomal protein S17
1459987_s_at	Cct3	chaperonin subunit 3 (gamma)
1460175_at	Rps23	ribosomal protein S23
1460178_at	Lonp2	lon peptidase 2, peroxisomal
1460198_a_at	EG240289 /// LOC636660 /// LOC672201 /// Psmb3	proteasome (prosome, macropain) subunit, beta type 3 /// predicted gene, EG240289 /// similar to proteasome beta 3 subunit
1460199_a_at	Pafah1b1	platelet-activating factor acetylhydrolase, isoform 1b, beta1 subunit
1460201_a_at	EG668829 /// LOC675789 /// Rpl24	ribosomal protein L24 /// predicted gene, EG668829 /// similar to ribosomal protein L24
1460202_at	Myoz1	myozenin 1
1460232_s_at	Hsd3b2 /// Hsd3b3 /// Hsd3b6	hydroxy-delta-5-steroid dehydrogenase, 3 beta- and steroid delta-isomerase 2 /// hydroxy-delta-5-steroid dehydrogenase, 3 beta- and steroid delta-isomerase 3 /// hydroxy-delta-5-steroid dehydrogenase, 3 beta- and steroid delta-isomerase 6
1460240_a_at	Hnrpc	heterogeneous nuclear ribonucleoprotein C
1460287_at	Timp2	tissue inhibitor of metalloproteinase 2
1460292_a_at	Smarca1	SWI/SNF related, matrix associated, actin dependent regulator of chromatin, subfamily a, member 1
1460304_a_at	Ubtf	upstream binding transcription factor, RNA polymerase I
1460305_at	Itga3	integrin alpha 3
1460314_s_at	Hist1h3a /// Hist1h3b /// Hist1h3c /// Hist1h3d /// Hist1h3e /// Hist1h3f /// Hist1h3g /// Hist1h3h /// Hist1h3i /// Hist2h3b /// Hist2h3c1 /// Hist2h3c2	histone cluster 2, H3c1 /// histone cluster 2, H3c2 /// histone cluster 1, H3g /// histone cluster 1, H3f /// histone cluster 1, H3c /// histone cluster 1, H3d /// histone cluster 1, H3b /// histone cluster 1, H3e /// histone cluster 1, H3h /// histone cluster 1, H3i /// histone cluster 2, H3b /// histone cluster 1, H3a
1460320_at	Becn1	beclin 1 (coiled-coil, myosin-like BCL2-interacting protein)
1460327_at	Gpr88	G-protein coupled receptor 88
1460331_at	Tm9sf2	transmembrane 9 superfamily member 2
1460334_at	Dbnl	drebrin-like
1460336_at	Ppargc1a	peroxisome proliferative activated receptor, gamma, coactivator 1 alpha
1460347_at	Krt14	keratin 14
1460357_at	Ythdf2	YTH domain family 2
1460392_a_at	Eny2	enhancer of yellow 2 homolog (Drosophila)
1460403_at	Psip1	PC4 and SFRS1 interacting protein 1
1460455_at	Zfp650	zinc finger protein 650
1460495_s_at	Htra2	HtrA serine peptidase 2
1460519_a_at	Mettl5	methyltransferase like 5
1460543_x_at	Rpl37a	ribosomal protein L37a
1460544_at	Mak10	MAK10 homolog, amino-acid N-acetyltransferase subunit, (S. cerevisiae)
1460547_a_at	Hnrpk	heterogeneous nuclear ribonucleoprotein K
1460549_a_at	Cdc23	CDC23 (cell division cycle 23, yeast, homolog)
1460621_x_at	Ywhaq	tyrosine 3-monooxygenase/tryptophan 5-monooxygenase activation protein, theta polypeptide
1460635_at	Fastk	Fas-activated serine/threonine kinase
1460637_s_at	Pfdn5	prefoldin 5
1460641_a_at	2310022K01Rik /// 3100004P22Rik	RIKEN cDNA 3100004P22 gene /// RIKEN cDNA 2310022K01 gene
1460653_at	Atxn2	ataxin 2
1460671_at	Gpx1	glutathione peroxidase 1
1460680_a_at	Rpl23	ribosomal protein L23
1460692_at	Ehmt2	euchromatic histone lysine N-methyltransferase 2
1460705_at	Rps6kb1	ribosomal protein S6 kinase, polypeptide 1

## Sheet: Excluded mouse genes
Probe Set ID	Gene Symbol	Gene Title
1423829_at	0910001A06Rik	RIKEN cDNA 0910001A06 gene
1418048_at	1110059G10Rik	RIKEN cDNA 1110059G10 gene
1416894_at	1500019G21Rik	RIKEN cDNA 1500019G21 gene
1416055_at	1810008N23Rik /// Amy2 /// Amy2-1 /// Amy2-2	amylase 2, pancreatic /// RIKEN cDNA 1810008N23 gene /// amylase 2-2, pancreatic /// amylase 2-1, pancreatic
1427905_at	1810063B07Rik	RIKEN cDNA 1810063B07 gene
1420642_a_at	2010100O12Rik	RIKEN cDNA 2010100O12 gene
1452170_at	2010209O12Rik	RIKEN cDNA 2010209O12 gene
1428745_a_at	2310003L22Rik	RIKEN cDNA 2310003L22 gene
1430419_at	2310031A07Rik	RIKEN cDNA 2310031A07 gene
1416438_at	2410104I19Rik	RIKEN cDNA 2410104I19 gene
1419763_at	2610020O08Rik	RIKEN cDNA 2610020O08 gene
1422608_at	2700024H10Rik /// Arpp19	cAMP-regulated phosphoprotein 19 /// RIKEN cDNA 2700024H10 gene
1418625_s_at	3000002C10Rik /// EG384643 /// EG432919 /// EG433184 /// EG433273 /// EG545984 /// EG666342 /// EG666488 /// EG667170 /// EG668426 /// Gapdh /// LOC219102 /// LOC224508 /// LOC230044 /// LOC242823 /// LOC435292 /// LOC622365 /// LOC632720 /// LOC633247 /// LOC669993 /// LOC670403 /// LOC671133 /// LOC672308 /// LOC675199 /// LOC675385 /// LOC675515 /// LOC676292 /// OTTMUSG00000005300	glyceraldehyde-3-phosphate dehydrogenase /// similar to glyceraldehyde-3-phosphate dehydrogenase (phosphorylating)-like /// similar to Glyceraldehyde-3-phosphate dehydrogenase (GAPDH) (38 kDa BFA-dependent ADP-ribosylation substrate) (BARS-38) /// similar to Glyceraldehyde-3-phosphate dehydrogenase (GAPDH) /// RIKEN cDNA 3000002C10 gene /// predicted gene, EG384643 /// predicted gene, EG432919 //…
1448235_s_at	4932431P20Rik /// EG432959 /// EG434174 /// EG545555 /// EG667777 /// Hmgb1 /// LOC625467 /// LOC637733 /// LOC669546	high mobility group box 1 /// RIKEN cDNA 4932431P20 gene /// predicted gene, EG432959 /// predicted gene, EG434174 /// predicted gene, EG545555 /// similar to High mobility group protein 1 (HMG-1) (High mobility group protein B1) (Amphoterin) (Heparin-binding protein p30) /// predicted gene, EG667777
1427063_at	5330417C22Rik	RIKEN cDNA 5330417C22 gene
1435853_at	9030605E09Rik	RIKEN cDNA 9030605E09 gene
1417212_at	9530058B02Rik	RIKEN cDNA 9530058B02 gene
1418314_a_at	A2bp1	ataxin 2 binding protein 1
1418519_at	Aadat	aminoadipate aminotransferase
1427735_a_at	Acta1	actin, alpha 1, skeletal muscle
1415927_at	Actc1	actin, alpha, cardiac
1422340_a_at	Actg2	actin, gamma 2, smooth muscle, enteric
1448327_at	Actn2	actinin alpha 2
1450104_at	Adam10	a disintegrin and metallopeptidase domain 10
1423128_at	Aip	aryl-hydrocarbon receptor-interacting protein
1417734_at	Akap8l	A kinase (PRKA) anchor protein 8-like
1430123_a_at	Akr1a4	aldo-keto reductase family 1, member A4 (aldehyde reductase)
1419136_at	Akr1c18	aldo-keto reductase family 1, member C18
1451030_at	Akr1c21	aldo-keto reductase family 1, member C21
1417294_at	Akr7a5	aldo-keto reductase family 7, member A5 (aflatoxin aldehyde reductase)
1416921_x_at	Aldoa	aldolase 1, A isoform
1451194_at	Aldob	aldolase 2, B isoform
1417208_at	Amacr	alpha-methylacyl-CoA racemase
1452586_at	Anapc13	anaphase promoting complex subunit 13
1433612_at	Ap2s1	adaptor-related protein complex 2, sigma 1 subunit
1419095_a_at	Apom	apolipoprotein M
1419441_at	Arbp	acidic ribosomal phosphoprotein P0
1417118_a_at	Ard1	N-acetyltransferase ARD1 homolog (S. cerevisiae)
1451168_a_at	Arhgdia	Rho GDP dissociation inhibitor (GDI) alpha
1448709_at	Arid1a /// LOC669477 /// LOC675933	AT rich interactive domain 1A (Swi1 like) /// similar to AT rich interactive domain 1A isoform a
1428112_at	Armet	arginine-rich, mutated in early stage tumors
1425099_a_at	Arntl	aryl hydrocarbon receptor nuclear translocator-like
1437148_at	Arpc2	actin related protein 2/3 complex, subunit 2
1423511_at	Asf1a	ASF1 anti-silencing function 1 homolog A (S. cerevisiae)
1419312_at	Atp2a1	ATPase, Ca++ transporting, cardiac muscle, fast twitch 1
1416829_at	Atp5b	ATP synthase, H+ transporting mitochondrial F1 complex, beta subunit
1423716_s_at	Atp5d	ATP synthase, H+ transporting, mitochondrial F1 complex, delta subunit
1416020_a_at	Atp5g1	ATP synthase, H+ transporting, mitochondrial F0 complex, subunit c (subunit 9), isoform 1
1454661_at	Atp5g3	ATP synthase, H+ transporting, mitochondrial F0 complex, subunit c (subunit 9), isoform 3
1416143_at	Atp5j	ATP synthase, H+ transporting, mitochondrial F0 complex, subunit F
1416278_a_at	Atp5o	ATP synthase, H+ transporting, mitochondrial F1 complex, O subunit
1423993_at	Atp6v1f	ATPase, H+ transporting, lysosomal V1 subunit F
1435019_at	Atxn7l3	ataxin 7-like 3
1448192_s_at	AU021838 /// Prps1	phosphoribosyl pyrophosphate synthetase 1 /// expressed sequence AU021838
1421754_at	AY036118	cDNA sequence AY036118
1430293_a_at	B230118G17Rik	RIKEN cDNA B230118G17 gene
1433890_a_at	Bat3	HLA-B-associated transcript 3
1423315_at	Bbc3	Bcl-2 binding component 3
1425323_a_at	BC008155	cDNA sequence BC008155
1424434_at	BC024814	cDNA sequence BC024814
1427153_at	Bckdhb	branched chain ketoacid dehydrogenase E1, beta polypeptide
1450339_a_at	Bcl11b	B-cell leukemia/lymphoma 11B
1422614_s_at	Bloc1s1	biogenesis of lysosome-related organelles complex-1, subunit 1
1423264_at	Bop1	block of proliferation 1
1434821_at	Brd1	bromodomain containing 1
1423833_a_at	Brp44	brain protein 44
1456616_a_at	Bsg	basigin
1423839_a_at	Btf3	basic transcription factor 3
1426083_a_at	Btg1	B-cell translocation gene 1, anti-proliferative
1417063_at	C1qb	complement component 1, q subcomponent, beta polypeptide
1421255_a_at	Cabp1	calcium binding protein 1
1420596_at	Cacng2	calcium channel, voltage-dependent, gamma subunit 2
1422414_a_at	Calm2	calmodulin 2
1424713_at	Calml4	calmodulin-like 4
1452453_a_at	Camk2a	calcium/calmodulin-dependent protein kinase II alpha
1450355_a_at	Capg	capping protein (actin filament), gelsolin-like
1422518_at	Cask	calcium/calmodulin-dependent serine protein kinase (MAGUK family)
1419583_at	Cbx4	chromobox homolog 4 (Drosophila Pc class)
1424465_at	Ccdc58	coiled-coil domain containing 58
1420380_at	Ccl2	chemokine (C-C motif) ligand 2
1423622_a_at	Ccnl1	cyclin L1
1448615_at	Ccs	copper chaperone for superoxide dismutase
1416066_at	Cd9	CD9 antigen
1434879_at	Cdc34	cell division cycle 34 homolog (S. cerevisiae)
1450757_at	Cdh11	cadherin 11
1422052_at	Cdh8	cadherin 8
1450465_at	Cdk5r2	cyclin-dependent kinase 5, regulatory subunit 2 (p39)
1449152_at	Cdkn2b	cyclin-dependent kinase inhibitor 2B (p15, inhibits CDK4)
1417257_at	Cel	carboxyl ester lipase
1421348_a_at	Cend1	cell cycle exit and neuronal differentiation 1
1428161_a_at	Chchd2	coiled-coil-helix-coiled-coil-helix domain containing 2
1427573_at	Chic1	cysteine-rich hydrophobic domain 1
1419659_s_at	Chic2	cysteine-rich hydrophobic domain 2
1422258_at	Chrm3	cholinergic receptor, muscarinic 3, cardiac
1421267_a_at	Cited2	Cbp/p300-interacting transactivator, with Glu/Asp-rich carboxy-terminal domain, 2
1437349_at	Ckap5	cytoskeleton associated protein 5
1455106_a_at	Ckb	creatine kinase, brain
1417089_a_at	Ckmt1	creatine kinase, mitochondrial 1, ubiquitous
1417457_at	Cks2	CDC28 protein kinase regulatory subunit 2
1449248_at	Clcn2	chloride channel 2
1416656_at	Clic1	chloride intracellular channel 1
1423849_a_at	Clk3	CDC-like kinase 3
1415805_at	Clps	colipase, pancreatic
1421062_s_at	Clta	clathrin, light polypeptide (Lca)
1418626_a_at	Clu	clusterin
1423727_at	Cnih	cornichon homolog (Drosophila)
1436980_x_at	Cnot2	CCR4-NOT transcription complex, subunit 2
1435965_at	Cnot3	CCR4-NOT transcription complex, subunit 3
1427391_a_at	Col12a1	procollagen, type XII, alpha 1
1421427_at	Col25a1	procollagen, type XXV, alpha 1
1450567_a_at	Col2a1	procollagen, type II, alpha 1
1448322_a_at	Cox4i1	cytochrome c oxidase subunit IV isoform 1
1417417_a_at	Cox6a1	cytochrome c oxidase, subunit VI a, polypeptide 1
1415970_at	Cox6c	cytochrome c oxidase, subunit VIc
1416970_a_at	Cox7a2	cytochrome c oxidase, subunit VIIa 2
1434272_at	Cpeb2	cytoplasmic polyadenylation element binding protein 2
1425698_a_at	Crebzf	CREB/ATF bZIP transcription factor
1448592_at	Crtap	cartilage associated protein
1450671_at	Cryba1	crystallin, beta A1
1419011_at	Cryba2	crystallin, beta A2
1416728_at	Csnk2b	casein kinase 2, beta polypeptide
1415702_a_at	Ctbp1	C-terminal binding protein 1
1416953_at	Ctgf	connective tissue growth factor
1426243_at	Cth	cystathionase (cystathionine gamma-lyase)
1448220_at	Ctrb1	chymotrypsinogen B1
1427797_s_at	Ctse /// EG622147 /// EG665955 /// EG666402 /// EG667328 /// EG667538 /// EG668269 /// EG668639 /// EG668769 /// EG668842 /// LOC669176 /// LOC669407 /// LOC669658 /// LOC669821 /// LOC670510 /// LOC671134	cathepsin E /// predicted gene, EG622147 /// predicted gene, EG665955 /// predicted gene, EG666402 /// predicted gene, EG667328 /// predicted gene, EG667538 /// predicted gene, EG668269 /// predicted gene, EG668639 /// predicted gene, EG668769 /// predicted gene, EG668842 /// similar to melanoma antigen /// hypothetical protein LOC670510
1418365_at	Ctsh	cathepsin H
1452221_a_at	Cxxc1	CXXC finger 1 (PHD domain)
1416604_at	Cyc1	cytochrome c-1
1419419_at	D0H6S2654E	DNA segment, human D6S2654E
1426745_at	D11Bwg0434e	DNA segment, Chr 11, Brigham & Women's Genetics 0434 expressed
1436342_a_at	D19Ertd721e	DNA segment, Chr 19, ERATO Doi 721, expressed
1417001_a_at	D4Wsu53e	DNA segment, Chr 4, Wayne State University 53, expressed
1460334_at	Dbnl	drebrin-like
1416457_at	Ddah2	dimethylarginine dimethylaminohydrolase 2
1417516_at	Ddit3	DNA-damage inducible transcript 3
1416467_at	Ddx3x	DEAD/H (Asp-Glu-Ala-Asp/His) box polypeptide 3, X-linked
1417875_at	Ddx50	DEAD (Asp-Glu-Ala-Asp) box polypeptide 50
1416144_a_at	Dhx15	DEAH (Asp-Glu-Ala-His) box polypeptide 15
1426786_s_at	Dhx38	DEAH (Asp-Glu-Ala-His) box polypeptide 38
1423159_at	Dld	dihydrolipoamide dehydrogenase
1426465_at	Dlgap4	discs, large homolog-associated protein 4 (Drosophila)
1417742_a_at	Dmap1	DNA methyltransferase 1-associated protein 1
1418725_at	Dnajc5b	DnaJ (Hsp40) homolog, subfamily C, member 5 beta
1448362_at	Dnajc7	DnaJ (Hsp40) homolog, subfamily C, member 7
1450502_at	Dpysl2	dihydropyrimidinase-like 2
1416648_at	Dync1h1	dynein cytoplasmic 1 heavy chain 1
1416361_a_at	Dync1i1	dynein cytoplasmic 1 intermediate chain 1
1428257_s_at	Dynlrb1	dynein light chain roadblock-type 1
1427523_at	E130112M24Rik /// Six3	sine oculis-related homeobox 3 homolog (Drosophila) /// RIKEN cDNA E130112M24 gene
1448491_at	Ech1	enoyl coenzyme A hydratase 1, peroxisomal
1452341_at	Echs1	enoyl Coenzyme A hydratase, short chain, 1, mitochondrial
1448653_at	Eed	embryonic ectoderm development
1424635_at	Eef1a1	eukaryotic translation elongation factor 1 alpha 1
1418062_at	Eef1a2	eukaryotic translation elongation factor 1 alpha 2
1417364_at	Eef1g	eukaryotic translation elongation factor 1 gamma
1417018_at	Efemp2	epidermal growth factor-containing fibulin-like extracellular matrix protein 2
1415942_at	EG234703 /// LOC638133 /// Rpl10	ribosomal protein 10 /// predicted gene, EG234703 /// similar to ribosomal protein L10
1460198_a_at	EG240289 /// LOC636660 /// LOC672201 /// Psmb3	proteasome (prosome, macropain) subunit, beta type 3 /// predicted gene, EG240289 /// similar to proteasome beta 3 subunit
1435725_x_at	EG241053 /// EG622589 /// EG633570 /// EG668844 /// LOC546695 /// LOC622098 /// LOC630855 /// LOC639471 /// LOC639477 /// LOC668706 /// LOC671640 /// LOC672158 /// LOC672173 /// LOC672854 /// LOC676326 /// Rpl12	predicted gene, EG241053 /// ribosomal protein L12 /// similar to 60S ribosomal protein L12 /// predicted gene, EG622589 /// predicted gene, EG633570 /// predicted gene, EG668844
1431765_a_at	EG243642 /// EG544872 /// EG545808 /// EG546164 /// EG620248 /// EG628962 /// EG634678 /// EG666668 /// EG666682 /// EG667093 /// EG667279 /// EG667847 /// LOC546298 /// LOC620559 /// LOC621842 /// LOC623242 /// LOC623466 /// LOC629408 /// LOC635931 /// LOC637606 /// LOC639606 /// LOC665951 /// LOC667116 /// LOC669028 /// LOC669347 /// LOC669682 /// LOC670133 /// LOC670228 /// LOC670479 /// LOC67…	ribosomal protein S2 /// predicted gene, EG243642 /// predicted gene, EG544872 /// predicted gene, EG545808 /// predicted gene, EG546164 /// similar to 40S ribosomal protein S2 /// predicted gene, EG620248 /// predicted gene, EG628962 /// predicted gene, EG634678 /// predicted gene, EG666668 /// predicted gene, EG666682 /// predicted gene, EG667093 /// predicted gene, EG667279 /// predicted gene,…
1448344_at	EG432865 /// EG668354 /// LOC627835 /// LOC670751 /// LOC670832 /// LOC671641 /// LOC672008 /// LOC672415 /// LOC676277 /// Rps12	ribosomal protein S12 /// predicted gene, EG432865 /// similar to ribosomal protein S12 /// predicted gene, EG668354 /// similar to 40S ribosomal protein S12
1429077_x_at	EG433125 /// EG434067 /// EG635258 /// LOC545423 /// LOC636855 /// LOC674827 /// LOC675278 /// LOC676253 /// LOC676590 /// LOC676825 /// LOC676903 /// Rpl21	ribosomal protein L21 /// predicted gene, EG433125 /// predicted gene, EG434067 /// similar to ribosomal protein L21 /// predicted gene, EG635258
1424269_a_at	EG433297 /// EG667952 /// LOC671953 /// Myl6	myosin, light polypeptide 6, alkali, smooth muscle and non-muscle /// predicted gene, EG433297 /// predicted gene, EG667952 /// similar to Myosin light polypeptide 6 (Myosin light chain alkali 3) (Myosin light chain 3) (MLC-3) (LC17)
1438640_x_at	EG433594 /// EG665053 /// EG668435 /// Pgk1	phosphoglycerate kinase 1 /// predicted gene, EG433594 /// predicted gene, EG665053 /// predicted gene, EG668435
1430542_a_at	EG433923 /// LOC670371 /// Slc25a5	solute carrier family 25 (mitochondrial carrier, adenine nucleotide translocator), member 5 /// predicted gene, EG433923 /// similar to solute carrier family 25, member 5
1439463_x_at	EG434174 /// EG545555 /// EG666836 /// Hmgb1 /// LOC623634 /// LOC625467 /// LOC637733 /// LOC669546 /// LOC669692 /// LOC677578	high mobility group box 1 /// predicted gene, EG434174 /// predicted gene, EG545555 /// similar to High mobility group protein 1 (HMG-1) (High mobility group protein B1) (Amphoterin) (Heparin-binding protein p30) /// predicted gene, EG666836
1454620_x_at	EG434404 /// EG626259 /// EG629575 /// EG666577 /// EG667717 /// LOC545640 /// LOC624159 /// LOC638497 /// LOC639124 /// LOC639593 /// LOC667739 /// LOC667922 /// LOC671306 /// LOC671432 /// LOC672192 /// LOC672620 /// LOC676999 /// Rps6	ribosomal protein S6 /// predicted gene, EG434404 /// similar to 40S ribosomal protein S6 /// predicted gene, EG626259 /// predicted gene, EG629575 /// predicted gene, EG666577 /// predicted gene, EG667717
1430019_a_at	EG434858 /// EG665646 /// Hnrpa1 /// LOC654467	heterogeneous nuclear ribonucleoprotein A1 /// predicted gene, EG434858 /// heterogeneous nuclear ribonucleoprotein A1 pseudogene /// predicted gene, EG665646
1422156_a_at	EG544872 /// EG546164 /// EG620248 /// EG664975 /// EG667279 /// EG667846 /// EG667847 /// LOC546298 /// LOC620559 /// LOC623242 /// LOC637606 /// LOC665951 /// LOC669206 /// LOC669347 /// LOC670479 /// LOC671929 /// LOC672594 /// LOC674755 /// LOC675043 /// LOC676775 /// LOC677135 /// Rps2	ribosomal protein S2 /// predicted gene, EG544872 /// predicted gene, EG546164 /// similar to 40S ribosomal protein S2 /// predicted gene, EG620248 /// predicted gene, EG664975 /// predicted gene, EG667279 /// predicted gene, EG667846 /// predicted gene, EG667847
1434127_a_at	EG544973 /// H3f3a /// LOC625328 /// LOC669889 /// LOC670535 /// LOC675719	H3 histone, family 3A /// predicted gene, EG544973 /// similar to H3 histone, family 3B
1449196_a_at	EG619900 /// EG667035 /// LOC625981 /// LOC639567 /// LOC677303 /// Rps27a	ribosomal protein S27a /// predicted gene, EG619900 /// similar to ubiquitin B precursor /// similar to ribosomal protein S27a /// predicted gene, EG667035
1436822_x_at	EG620155 /// Hk1 /// LOC620303 /// LOC676276 /// Rpl17	hexokinase 1 /// ribosomal protein L17 /// predicted gene, EG620155 /// similar to 60S ribosomal protein L17 (L23) (Amino acid starvation-induced protein) (ASI)
1455892_x_at	EG622147 /// EG668227 /// EG668269 /// LOC669176 /// LOC669658 /// LOC669821 /// LOC676636	predicted gene, EG622147 /// predicted gene, EG668227 /// predicted gene, EG668269 /// similar to melanoma antigen
1423262_a_at	EG623365 /// H3f3a /// LOC624812 /// LOC625328 /// LOC633468 /// LOC667250 /// LOC670535	H3 histone, family 3A /// predicted gene, EG623365 /// similar to H3 histone, family 3B
1451184_at	EG627828 /// EG664907 /// EG668131 /// EG668559 /// Hnrpa3 /// LOC545592 /// LOC629025 /// LOC630401 /// LOC630677 /// LOC669450	heterogeneous nuclear ribonucleoprotein A3 /// similar to heterogeneous nuclear ribonucleoprotein A3 /// predicted gene, EG627828 /// hypothetical protein LOC630677 /// predicted gene, EG664907 /// predicted gene, EG668131 /// predicted gene, EG668559
1448430_a_at	EG628277 /// LOC633817 /// LOC669373 /// Naca	nascent polypeptide-associated complex alpha polypeptide /// predicted gene, EG628277 /// similar to nascent polypeptide-associated complex alpha polypeptide
1428530_x_at	EG629116 /// LOC677113 /// Rps24	ribosomal protein S24 /// predicted gene, EG629116 /// similar to ribosomal protein S24
1416420_a_at	EG637379 /// Rpl9	ribosomal protein L9 /// predicted gene, EG637379
1455364_a_at	EG640050 /// Rps7	ribosomal protein S7 /// predicted gene, EG640050
1433472_x_at	EG664868 /// LOC625646 /// LOC638514 /// LOC672023 /// LOC674951 /// Rpl38	ribosomal protein L38 /// similar to ribosomal protein L38 /// predicted gene, EG664868
1437099_x_at	EG665008 /// Hnrpf /// LOC637008 /// LOC672616	heterogeneous nuclear ribonucleoprotein F /// similar to heterogeneous nuclear ribonucleoprotein F /// predicted gene, EG665008
1426661_at	EG665189 /// Rpl27a	ribosomal protein L27a /// predicted gene, EG665189
1417053_at	EG665511 /// Phb	prohibitin /// predicted gene, EG665511
1422302_s_at	EG665937 /// EG666673 /// Ftl1 /// Ftl2 /// LOC634386 /// LOC669088	ferritin light chain 1 /// ferritin light chain 2 /// similar to Ferritin light chain 1 (Ferritin L subunit 1) /// predicted gene, EG665937 /// predicted gene, EG666673
1426657_s_at	EG666422 /// EG666875 /// LOC669985 /// LOC671102 /// LOC673015 /// LOC675010 /// Phgdh	3-phosphoglycerate dehydrogenase /// predicted gene, EG666422 /// predicted gene, EG666875 /// similar to 3-phosphoglycerate dehydrogenase
1437975_a_at	EG666448 /// EG666501 /// EG666548 /// EG666738 /// LOC385336 /// Rpl23a	ribosomal protein L23a /// hypothetical gene supported by BC029892 /// predicted gene, EG666448 /// predicted gene, EG666501 /// predicted gene, EG666548 /// predicted gene, EG666738
1416141_a_at	EG666577 /// LOC667739 /// LOC671306 /// LOC672620 /// Rps6	ribosomal protein S6 /// predicted gene, EG666577 /// similar to 40S ribosomal protein S6
1420623_x_at	EG666904 /// Hspa8 /// LOC621284	heat shock protein 8 /// similar to heat shock protein 8 /// predicted gene, EG666904
1450925_a_at	EG667571 /// Rps27l	ribosomal protein S27-like /// predicted gene, EG667571
1449436_s_at	EG667759 /// Gm1821 /// LOC218963 /// Ubb	ubiquitin B /// ubiquitin pseudogene /// gene model 1821, (NCBI) /// predicted gene, EG667759
1449323_a_at	EG668219 /// LOC674810 /// Rpl3	ribosomal protein L3 /// predicted gene, EG668219 /// similar to 60S ribosomal protein L3 (J1 protein)
1436949_a_at	EG668554 /// LOC671613 /// Tceb2	transcription elongation factor B (SIII), polypeptide 2 /// predicted gene, EG668554 /// similar to transcription elongation factor B (SIII), polypeptide 2
1428262_s_at	EG668559 /// Hnrpa3 /// LOC545592 /// LOC629025 /// LOC630401	heterogeneous nuclear ribonucleoprotein A3 /// similar to heterogeneous nuclear ribonucleoprotein A3 /// predicted gene, EG668559
1460201_a_at	EG668829 /// LOC675789 /// Rpl24	ribosomal protein L24 /// predicted gene, EG668829 /// similar to ribosomal protein L24
1418274_at	EG668830 /// LOC621832 /// LOC670887 /// LOC675580 /// Nutf2	nuclear transport factor 2 /// similar to Nuclear transport factor 2 (NTF-2) /// predicted gene, EG668830
1421486_at	Egr3	early growth response 3
1452674_a_at	Eif3s12	eukaryotic translation initiation factor 3, subunit 12
1416233_at	Eif3s2	eukaryotic translation initiation factor 3, subunit 2 (beta)
1416100_at	Eif3s7	eukaryotic translation initiation factor 3, subunit 7 (zeta)
1450934_at	Eif4a2	eukaryotic translation initiation factor 4A2
1428741_at	Elavl4	ELAV (embryonic lethal, abnormal vision, Drosophila)-like 4 (Hu antigen D)
1450744_at	Ell2	elongation factor RNA polymerase II 2
1418051_at	Ephb6	Eph receptor B6
1427039_at	Epn1	epsin 1
1423548_s_at	Ergic3	ERGIC and golgi 3
1456745_x_at	Ergic3	ERGIC and golgi 3
1423972_at	Etfa	electron transferring flavoprotein, alpha polypeptide
1423401_at	Etv6	ets variant gene 6 (TEL oncogene)
1423011_at	Evi1	ecotropic viral integration site 1
1449075_at	Exdl2	exonuclease 3''-5'' domain-like 2
1417730_at	Ext1	exostoses (multiple) 1
1416544_at	Ezh2	enhancer of zeste homolog 2 (Drosophila)
1460635_at	Fastk	Fas-activated serine/threonine kinase
1417452_a_at	Fau	Finkel-Biskis-Reilly murine sarcoma virus (FBR-MuSV) ubiquitously expressed (fox derived)
1434108_at	Fbxo11	F-box protein 11
1416865_at	Fgd1	FYVE, RhoGEF and PH domain containing 1
1420806_at	Fgf16	fibroblast growth factor 16
1420795_at	Fgf9	fibroblast growth factor 9
1419184_a_at	Fhl2	four and a half LIM domains 2
1450268_at	Fign	fidgetin
1416764_at	Fis1	fission 1 (mitochondrial outer membrane) homolog (yeast)
1416036_at	Fkbp1a	FK506 binding protein 1a
1426677_at	Flna	filamin, alpha
1423369_at	Fmr1	fragile X mental retardation syndrome 1 homolog
1422393_at	Foxe3	forkhead box E3
1418357_at	Foxg1	forkhead box G1
1417253_at	Frg1	FSHD region gene 1
1427021_s_at	Fth1	ferritin heavy chain 1
1418364_a_at	Ftl1	ferritin light chain 1
1419378_a_at	Fxyd2	FXYD domain-containing ion transport regulator 2
1422985_at	Fzd1	frizzled homolog 1 (Drosophila)
1437189_x_at	Ga17	dendritic cell protein GA17
1423187_at	Gabarapl2	gamma-aminobutyric acid (GABA-A) receptor-associated protein-like 2
1418177_at	Gabrg2	gamma-aminobutyric acid (GABA-A) receptor, subunit gamma 2
1449519_at	Gadd45a	growth arrest and DNA-damage-inducible 45 alpha
1425075_at	Gatad2b	GATA zinc finger domain containing 2B
1424935_at	Gdap1l1	ganglioside-induced differentiation-associated protein 1-like 1
1448485_at	Ggt1	gamma-glutamyltransferase 1
1450525_at	Gli3	GLI-Kruppel family member GLI3
1428421_a_at	Glod4	glyoxalase domain containing 4
1435643_x_at	Gm1821 /// Ubb	ubiquitin B /// gene model 1821, (NCBI)
1419449_a_at	Gnai2	guanine nucleotide binding protein, alpha inhibiting 2
1450623_at	Gnb2	guanine nucleotide binding protein, beta 2
1455168_a_at	Gnb2l1	guanine nucleotide binding protein (G protein), beta polypeptide 2 like 1
1423773_at	Gpbp1	GC-rich promoter binding protein 1
1426462_at	Gphn	gephyrin
1448303_at	Gpnmb	glycoprotein (transmembrane) nmb
1460671_at	Gpx1	glutathione peroxidase 1
1449106_at	Gpx3	glutathione peroxidase 3
1420563_at	Gria3	glutamate receptor, ionotropic, AMPA3 (alpha 3)
1421351_at	Gria4	glutamate receptor, ionotropic, AMPA4 (alpha 4)
1421393_at	Grin2d	glutamate receptor, ionotropic, NMDA2D (epsilon 4)
1421530_a_at	Grm8	glutamate receptor, metabotropic 8
1438629_x_at	Grn	granulin
1416842_at	Gstm5	glutathione S-transferase, mu 5
1454987_a_at	H2-Ke6	H2-K region expressed gene 6
1451931_x_at	H2-L	histocompatibility 2, D region
1423263_at	H3f3a	H3 histone, family 3A
1422221_at	Hand2	heart and neural crest derivatives expressed transcript 2
1436717_x_at	Hbb-y	hemoglobin Y, beta-like embryonic chain
1428405_at	Hcfc1r1	host cell factor C1 regulator 1 (XPO1-dependent)
1421306_a_at	Hdac9	histone deacetylase 9
1424017_a_at	Hint1	histidine triad nucleotide binding protein 1
1460314_s_at	Hist1h3a /// Hist1h3b /// Hist1h3c /// Hist1h3d /// Hist1h3e /// Hist1h3f /// Hist1h3g /// Hist1h3h /// Hist1h3i /// Hist2h3b /// Hist2h3c1 /// Hist2h3c2	histone cluster 2, H3c1 /// histone cluster 2, H3c2 /// histone cluster 1, H3g /// histone cluster 1, H3f /// histone cluster 1, H3c /// histone cluster 1, H3d /// histone cluster 1, H3b /// histone cluster 1, H3e /// histone cluster 1, H3h /// histone cluster 1, H3i /// histone cluster 2, H3b /// histone cluster 1, H3a
1429349_at	Hmgb4	high-mobility group box 4
1450963_at	Hnrpf	heterogeneous nuclear ribonucleoprotein F
1424101_at	Hnrpl	heterogeneous nuclear ribonucleoprotein L
1426698_a_at	Hnrpm	heterogeneous nuclear ribonucleoprotein M
1451984_at	Hnrpul1	heterogeneous nuclear ribonucleoprotein U-like 1
1452493_s_at	Hoxb8	homeo box B8
1450832_at	Hoxc5	homeo box C5
1452412_at	Hoxc8	homeo box C8
1449867_at	Hoxc9	homeo box C9
1418606_at	Hoxd10	homeo box D10
1417554_at	Hsd3b4	hydroxy-delta-5-steroid dehydrogenase, 3 beta- and steroid delta-isomerase 4
1415889_a_at	Hsp90b1	heat shock protein 90kDa beta (Grp94), member 1
1416064_a_at	Hspa5	heat shock 70kD protein 5 (glucose-regulated protein)
1419287_at	Hspc171	HSPC171 protein
1427654_a_at	Htr4	5 hydroxytryptamine (serotonin) receptor 4
1425201_a_at	Hyi	hydroxypyruvate isomerase homolog (E. coli)
1450048_a_at	Idh2	isocitrate dehydrogenase 2 (NADP+), mitochondrial
1419066_at	Ier5l	immediate early response 5-like
1423754_at	Ifitm3	interferon induced transmembrane protein 3
1416067_at	Ifrd1	interferon-related developmental regulator 1
1454159_a_at	Igfbp2	insulin-like growth factor binding protein 2
1451963_at	Ighv6-6	Immunoglobulin heavy variable V6-6
1420518_a_at	Igsf9	immunoglobulin superfamily, member 9
1421643_at	Ikzf2	IKAROS family zinc finger 2
1449942_a_at	Ilk	integrin linked kinase
1421399_at	Insm1	insulinoma-associated 1
1422720_at	Isl1	ISL1 transcription factor, LIM/homeodomain
1426497_at	Jarid1c	jumonji, AT rich interactive domain 1C (Rbp2 like)
1415968_a_at	Kap	kidney androgen regulated protein
1416068_at	Kars /// LOC631033	lysyl-tRNA synthetase /// similar to lysyl-tRNA synthetase
1417416_at	Kcna1	potassium voltage-gated channel, shaker-related subfamily, member 1
1422197_at	Kcna2	potassium voltage-gated channel, shaker-related subfamily, member 2
1422255_at	Kcna4	potassium voltage-gated channel, shaker-related subfamily, member 4
1426070_a_at	Kcnd3	potassium voltage-gated channel, Shal-related family, member 3
1449544_a_at	Kcnh2	potassium voltage-gated channel, subfamily H (eag-related), member 2
1431613_a_at	Kcnk10	potassium channel, subfamily K, member 10
1432543_a_at	Klf13	Kruppel-like factor 13
1423497_at	Klhl10	kelch-like 10 (Drosophila)
1415837_at	Klk1	kallikrein 1
1448701_a_at	Krit1	KRIT1, ankyrin repeat containing
1455434_a_at	Ktn1	kinectin 1
1415880_a_at	Lamp1	lysosomal-associated membrane protein 1
1423368_at	Laptm4a	lysosomal-associated protein transmembrane 4A
1459928_at	Lcor	ligand dependent nuclear receptor corepressor
1452024_a_at	Ldb1	LIM domain binding 1
1416183_a_at	Ldhb	lactate dehydrogenase B
1419573_a_at	Lgals1	lectin, galactose binding, soluble 1
1428118_at	Lingo1	leucine rich repeat and Ig domain containing 1
1424596_s_at	Lmcd1	LIM and cysteine-rich domains 1
1418478_at	Lmo1	LIM domain only 1
1420981_a_at	Lmo4	LIM domain only 4
1416311_s_at	LOC384954 /// Tuba3a /// Tuba3b	tubulin, alpha 3A /// tubulin, alpha 3B /// similar to tubulin, alpha 1
1439432_x_at	LOC433261 /// LOC677515 /// Morf4l2	mortality factor 4 like 2 /// similar to Mortality factor 4-like protein 2 (MORF-related gene X protein) (Transcription factor-like protein MRGX) (Sid 393)
1450632_at	LOC433749 /// LOC631743	similar to aplysia ras-related homolog A2
1431214_at	LOC433762	hypothetical gene LOC433762
1453299_a_at	LOC545044 /// LOC667034 /// Pnp	purine-nucleoside phosphorylase /// similar to purine-nucleoside phosphorylase
1421184_a_at	LOC554292 /// Mettl7a /// Ubie	methyltransferase like 7A /// UbiE-YGHL1 fusion protein
1432488_a_at	LOC626830 /// Sf3a3	splicing factor 3a, subunit 3 /// similar to splicing factor 3a, subunit 3 (predicted)
1448469_at	LOC630776 /// Nid1	nidogen 1 /// similar to Nidogen precursor (Entactin)
1418273_a_at	LOC666899 /// LOC670014 /// LOC675333 /// LOC677010 /// Rpl30	ribosomal protein L30 /// similar to ribosomal protein L30
1434377_x_at	LOC667739 /// LOC672620 /// Rps6	ribosomal protein S6 /// similar to 40S ribosomal protein S6
1421819_a_at	LOC671392 /// Set	SET translocation /// similar to SET protein (Phosphatase 2A inhibitor I2PP2A) (I-2PP2A) (Template-activating factor I) (TAF-I) (Liver regeneration-related protein LRRGR00002)
1415781_a_at	LOC672381 /// LOC675440 /// Sumo2	SMT3 suppressor of mif two 3 homolog 2 (yeast) /// similar to SMT3 suppressor of mif two 3 homolog 2
1418193_at	LOC672705	similar to max binding protein
1437706_x_at	LOC672818 /// Rps14	ribosomal protein S14 /// similar to ribosomal protein S14
1436699_x_at	LOC672898 /// Rpl18	ribosomal protein L18 /// similar to 60S ribosomal protein L18
1448827_s_at	LOC674761 /// Myh6	myosin, heavy polypeptide 6, cardiac muscle, alpha /// similar to myosin, heavy polypeptide 7, cardiac muscle, beta
1423030_at	LOC675857 /// Vcp	valosin containing protein /// similar to Transitional endoplasmic reticulum ATPase (TER ATPase) (15S Mg(2+)-ATPase p97 subunit) (Valosin-containing protein) (VCP)
1425383_a_at	LOC676870 /// Pbx1	pre B-cell leukemia transcription factor 1 /// region containing RIKEN cDNA 2310056B04 gene; pre B-cell leukemia transcription factor 1
1418269_at	Loxl3	lysyl oxidase-like 3
1451245_at	Lrrc3b	leucine rich repeat containing 3B
1416097_at	Lrrc4	leucine rich repeat containing 4
1429212_a_at	Lrrc51	leucine rich repeat containing 51
1427998_at	Lsm12	LSM12 homolog (S. cerevisiae)
1417185_at	Ly6a	lymphocyte antigen 6 complex, locus A
1417433_at	Lypla2	lysophospholipase 2
1447945_at	Maf	avian musculoaponeurotic fibrosarcoma (v-maf) AS42 oncogene homolog
1450062_a_at	Maged1	melanoma antigen, family D, 1
1426306_a_at	Maged2	melanoma antigen, family D, 2
1416212_at	Magoh	mago-nashi homolog, proliferation-associated (Drosophila)
1417324_at	Mast2	microtubule associated serine/threonine kinase 2
1416904_at	Mbnl1	muscleblind-like 1 (Drosophila)
1423960_at	Mboat5	membrane bound O-acyltransferase domain containing 5
1416006_at	Mdk	midkine
1425585_at	Med12	mediator of RNA polymerase II transcription, subunit 12 homolog (yeast)
1417387_at	Med31	mediator of RNA polymerase II transcription, subunit 31 homolog (yeast)
1424264_at	Med6	mediator of RNA polymerase II transcription, subunit 6 homolog (yeast)
1450992_a_at	Meis1	myeloid ecotropic viral integration site 1
1460519_a_at	Mettl5	methyltransferase like 5
1418192_at	Mnt	max binding protein
1428709_a_at	Mrpl24	mitochondrial ribosomal protein L24
1426651_at	Mrpl44	mitochondrial ribosomal protein L44
1422451_at	Mrps21	mitochondrial ribosomal protein S21
1423242_at	Mrps36	mitochondrial ribosomal protein S36
1427117_at	Mtmr3	myotubularin related protein 3
1430500_s_at	Mtx2	metaxin 2
1426650_at	Myh8	myosin, heavy polypeptide 8, skeletal muscle, perinatal
1452670_at	Myl9	myosin, light polypeptide 9, regulatory
1420738_at	Mzf1	myeloid zinc finger 1
1416669_s_at	Naca	nascent polypeptide-associated complex alpha polypeptide
1423590_at	Napsa	napsin A aspartic peptidase
1429708_at	Ndufa11	NADH dehydrogenase (ubiquinone) 1 alpha subcomplex 11
1428075_at	Ndufb4	NADH dehydrogenase (ubiquinone) 1 beta subcomplex 4
1417102_a_at	Ndufb5	NADH dehydrogenase (ubiquinone) 1 beta subcomplex, 5
1436803_a_at	Ndufb9	NADH dehydrogenase (ubiquinone) 1 beta subcomplex, 9
1452184_at	Ndufb9	NADH dehydrogenase (ubiquinone) 1 beta subcomplex, 9
1451096_at	Ndufs2	NADH dehydrogenase (ubiquinone) Fe-S protein 2
1426255_at	Nefl	neurofilament, light polypeptide
1453576_at	Nipbl	Nipped-B homolog (Drosophila)
1422300_at	Nog	noggin
1450986_at	Nol5	nucleolar protein 5
1415839_a_at	Npm1	nucleophosmin 1
1426464_at	Nr1d1	nuclear receptor subfamily 1, group D, member 1
1450444_a_at	Nr1h3	nuclear receptor subfamily 1, group H, member 3
1429328_at	Nsfl1c	NSFL1 (p97) cofactor (p47)
1417681_at	Nudt21	nudix (nucleoside diphosphate linked moiety X)-type motif 21
1424291_at	Nup93	nucleoporin 93
1421508_at	Odz1	odd Oz/ten-m homolog 1 (Drosophila)
1426155_a_at	Osr2	odd-skipped related 2 (Drosophila)
1422285_at	Otp	orthopedia homolog (Drosophila)
1416410_at	Pafah1b3	platelet-activating factor acetylhydrolase, isoform 1b, alpha1 subunit
1454638_a_at	Pah	phenylalanine hydroxylase
1428931_a_at	Parp6	poly (ADP-ribose) polymerase family, member 6
1448642_at	Pcbp1	poly(rC) binding protein 1
1437165_a_at	Pcolce	procollagen C-endopeptidase enhancer protein
1448312_at	Pcsk2	proprotein convertase subtilisin/kexin type 2
1423423_at	Pdia3	protein disulfide isomerase associated 3
1424650_at	Pdia5	protein disulfide isomerase associated 5
1449018_at	Pfn1	profilin 1
1449085_at	Phf10	PHD finger protein 10
1434922_at	Phf12	PHD finger protein 12
1434937_at	Phr1	pam, highwire, rpm 1
1427023_at	Phyhipl	phytanoyl-CoA hydroxylase interacting protein-like
1433941_at	Pib5pa	phosphatidylinositol (4,5) bisphosphate 5-phosphatase, A
1451316_a_at	Picalm	phosphatidylinositol binding clathrin assembly protein
1425580_a_at	Pik3c3	phosphoinositide-3-kinase, class 3
1417308_at	Pkm2	pyruvate kinase, muscle
1428017_at	Pknox2	Pbx/knotted 1 homeobox 2
1418750_at	Plxnb3	plexin B3
1429709_at	Pmpcb	peptidase (mitochondrial processing) beta
1415777_at	Pnliprp1	pancreatic lipase related protein 1
1424473_at	Polr2h	polymerase (RNA) II (DNA directed) polypeptide H
1428494_a_at	Polr2i	polymerase (RNA) II (DNA directed) polypeptide I
1450831_at	Pou3f2	POU domain, class 3, transcription factor 2
1422353_at	Pou4f3	POU domain, class 4, transcription factor 3
1417451_a_at	Ppia	peptidylprolyl isomerase A
1416792_at	Ppm1g	protein phosphatase 1G (formerly 2C), magnesium-dependent, gamma isoform
1436716_at	Ppp1r14b	protein phosphatase 1, regulatory (inhibitor) subunit 14B
1426621_a_at	Ppp2r2b	protein phosphatase 2 (formerly 2A), regulatory subunit B (PR 52), beta isoform
1416000_a_at	Prdx1	peroxiredoxin 1
1416381_a_at	Prdx5	peroxiredoxin 5
1416339_a_at	Prkcsh	protein kinase C substrate 80K-H
1439379_x_at	Prm1	protamine 1
1448105_at	Prm2	protamine 2
1452787_a_at	Prmt1	protein arginine N-methyltransferase 1
1422453_at	Prpf8	pre-mRNA processing factor 8
1448206_at	Psma2	proteasome (prosome, macropain) subunit, alpha type 2
1448262_at	Psmb2	proteasome (prosome, macropain) subunit, beta type 2
1417052_at	Psmb3	proteasome (prosome, macropain) subunit, beta type 3
1438984_x_at	Psmb4	proteasome (prosome, macropain) subunit, beta type 4
1415676_a_at	Psmb5	proteasome (prosome, macropain) subunit, beta type 5
1416240_at	Psmb7	proteasome (prosome, macropain) subunit, beta type 7
1416005_at	Psmc1	protease (prosome, macropain) 26S subunit, ATPase 1
1429291_at	Psmd1	proteasome (prosome, macropain) 26S subunit, non-ATPase, 1
1423296_at	Psmd8	proteasome (prosome, macropain) 26S subunit, non-ATPase, 8
1423455_at	Ptma	prothymosin alpha
1420628_at	Pura	purine rich element binding protein A
1450819_at	Pvrl1	poliovirus receptor-related 1
1448602_at	Pygm	muscle glycogen phosphorylase
1423485_at	Rad54l2	Rad54 like 2 (S. cerevisiae)
1452358_at	Rai2	retinoic acid induced 2
1422736_at	Ranbp9	RAN binding protein 9
1448855_at	Rassf1	Ras association (RalGDS/AF-6) domain family 1
1434514_at	Rbm15	RNA binding motif protein 15
1452466_a_at	Rbm6	RNA binding motif protein 6
1416636_at	Rheb	RAS-homolog enriched in brain
1423102_a_at	Rnf10	ring finger protein 10
1448434_at	Rnf103	ring finger protein 103
1424837_at	Rnf113a1	ring finger protein 113A1
1423532_at	Rnf44	ring finger protein 44
1422888_at	Rnf5	ring finger protein 5
1448281_a_at	RP23-395H4.4	elastase 2A
1448157_s_at	Rpl10	ribosomal protein 10
1431177_a_at	Rpl10a	ribosomal protein L10A
1417615_a_at	Rpl11	ribosomal protein L11
1416026_a_at	Rpl12	ribosomal protein L12
1450372_a_at	Rpl18	ribosomal protein L18
1416219_at	Rpl19	ribosomal protein L19
1417126_a_at	Rpl22l1	ribosomal protein L22 like 1
1426659_a_at	Rpl23a	ribosomal protein L23a
1436995_a_at	Rpl26	ribosomal protein L26
1419799_at	Rpl27a	Ribosomal protein L27a
1416074_a_at	Rpl28	ribosomal protein L28
1427875_a_at	Rpl34	ribosomal protein L34
1417317_s_at	Rpl35a	ribosomal protein L35a
1453729_a_at	Rpl37	ribosomal protein L37
1416217_a_at	Rpl37a	ribosomal protein L37a
1425183_a_at	Rpl4	ribosomal protein L4
1423665_a_at	Rpl5	ribosomal protein L5
1416546_a_at	Rpl6	ribosomal protein L6
1422613_a_at	Rpl7a	ribosomal protein L7a
1416277_a_at	Rplp1	ribosomal protein, large, P1
1415879_a_at	Rplp2	ribosomal protein, large P2
1418896_a_at	Rpn2	ribophorin II
1434854_a_at	Rps10	ribosomal protein S10
1436586_x_at	Rps14	ribosomal protein S14
1416088_a_at	Rps15	ribosomal protein S15
1453467_s_at	Rps15a	ribosomal protein S15a
1416404_s_at	Rps16	ribosomal protein S16
1456373_x_at	Rps20	ribosomal protein S20
1460175_at	Rps23	ribosomal protein S23
1415876_a_at	Rps26	ribosomal protein S26
1423763_x_at	Rps28	ribosomal protein S28
1435151_a_at	Rps3	ribosomal protein S3
1422475_a_at	Rps3a	ribosomal protein S3a
1416276_a_at	Rps4x	ribosomal protein S4, X-linked
1416054_at	Rps5	ribosomal protein S5
1427299_at	Rps6ka3	ribosomal protein S6 kinase polypeptide 3
1435593_x_at	Rps7	ribosomal protein S7
1436760_a_at	Rps8	ribosomal protein S8
1428905_at	Rraga	Ras-related GTP binding A
1432091_a_at	Rutbc3	RUN and TBC1 domain containing 3
1418782_at	Rxrg	retinoid X receptor gamma
1421111_at	Rybp	RING1 and YY1 binding protein
1421375_a_at	S100a6	S100 calcium binding protein A6 (calcyclin)
1450826_a_at	Saa3	serum amyloid A 3
1420502_at	Sat1	spermidine/spermine N1-acetyl transferase 1
1418738_at	Scn1b	sodium channel, voltage-gated, type I, beta
1421368_at	Scrt1	scratch homolog 1, zinc finger protein (Drosophila)
1416857_at	Sdf2	stromal cell derived factor 2
1428235_at	Sdhd	succinate dehydrogenase complex, subunit D, integral membrane protein
1416241_at	Sec13	SEC13 homolog (S. cerevisiae)
1421414_a_at	Sema6a	sema domain, transmembrane domain (TM), and cytoplasmic domain, (semaphorin) 6A
1448060_at	Sema6d	sema domain, transmembrane domain (TM), and cytoplasmic domain, (semaphorin) 6D
1448866_at	Senp3	SUMO/sentrin specific peptidase 3
1433723_s_at	Serf2	small EDRK-rich factor 2
1416168_at	Serpinf1	serine (or cysteine) peptidase inhibitor, clade F, member 1
1423983_at	Sez6l2	seizure related 6 homolog like 2
1422321_a_at	Sf1	splicing factor 1
1423023_at	Sfrp5	secreted frizzled-related sequence protein 5
1423130_a_at	Sfrs5	splicing factor, arginine/serine-rich 5 (SRp40, HRS)
1426575_at	Sgms1	sphingomyelin synthase 1
1427571_at	Shh	sonic hedgehog
1420559_a_at	Shox2	short stature homeobox 2
1417354_at	Sil1	endoplasmic reticulum chaperone SIL1 homolog (S. cerevisiae)
1428089_at	Slitrk1	SLIT and NTRK-like family, member 1
1460292_a_at	Smarca1	SWI/SNF related, matrix associated, actin dependent regulator of chromatin, subfamily a, member 1
1418467_at	Smarcd3	SWI/SNF related, matrix associated, actin dependent regulator of chromatin, subfamily d, member 3
1435742_at	Smek1	SMEK homolog 1, suppressor of mek1 (Dictyostelium)
1418053_at	Sncb	synuclein, beta
1417274_at	Snrpa	small nuclear ribonucleoprotein polypeptide A
1416197_at	Snrpc	U1 small nuclear ribonucleoprotein C
1452680_at	Snrpd2	small nuclear ribonucleoprotein D2
1451294_s_at	Snrpe	small nuclear ribonucleoprotein E
1421797_a_at	Snx12	sorting nexin 12
1427542_at	Sobp	sine oculis-binding protein homolog (Drosophila)
1422205_at	Sox1	SRY-box containing gene 1
1436790_a_at	Sox11	SRY-box containing gene 11
1450485_at	Sox3	SRY-box containing gene 3
1455867_at	Sox4	SRY-box containing gene 4
1425116_a_at	Spnb4	spectrin beta 4
1449254_at	Spp1	secreted phosphoprotein 1
1418967_a_at	St7	Suppression of tumorigenicity 7
1451008_at	St8sia3	ST8 alpha-N-acetyl-neuraminide alpha-2,8-sialyltransferase 3
1421849_at	Stag2	stromal antigen 2
1430274_a_at	Stard3nl	STARD3 N-terminal like
1415891_at	Suclg1	succinate-CoA ligase, GDP-forming, alpha subunit
1422418_s_at	Supt4h1 /// Supt4h2	suppressor of Ty 4 homolog 1 (S. cerevisiae) /// suppressor of Ty 4 homolog 2 (S. cerevisiae)
1425806_a_at	Surb7	SRB7 (suppressor of RNA polymerase B) homolog (S. cerevisiae)
1448784_at	Taf10	TAF10 RNA polymerase II, TATA box binding protein (TBP)-associated factor
1423505_at	Tagln	transgelin
1450683_at	Tagln3	transgelin 3
1424918_at	Tbc1d19	TBC1 domain family, member 19
1428263_a_at	Tceb2	transcription elongation factor B (SIII), polypeptide 2
1423340_at	Tcfap2b	transcription factor AP-2 beta
1451790_a_at	Tfpi	tissue factor pathway inhibitor
1424052_at	Thap4	THAP domain containing 4
1416623_at	Thbs3	thrombospondin 3
1449388_at	Thbs4	thrombospondin 4
1455211_a_at	Timm13	translocase of inner mitochondrial membrane 13 homolog (yeast)
1425650_at	Tle4	transducin-like enhancer of split 4, homolog of Drosophila E(spl)
1418198_a_at	Tm9sf1	transmembrane 9 superfamily member 1
1428000_at	Tmem60	transmembrane protein 60
1415906_at	Tmsb4x	thymosin, beta 4, X chromosome
1433585_at	Tnpo1	transportin 1
1426545_at	Tnrc6b	trinucleotide repeat containing 6b
1423176_at	Tob1	transducer of ErbB-2.1
1423474_at	Top1	topoisomerase (DNA) I
1416731_at	Top2b	topoisomerase (DNA) II beta
1448508_at	Traf3ip2	Traf3 interacting protein 2
1415869_a_at	Trim28	tripartite motif protein 28
1451663_a_at	Trim3	tripartite motif protein 3
1418757_at	Trim69	tripartite motif-containing 69
1449530_at	Trps1	trichorhinophalangeal syndrome I (human)
1423672_at	Ttc30b	tetratricopeptide repeat domain 30B
1427838_at	Tubb2a	tubulin, beta 2a
1416431_at	Tubb6	tubulin, beta 6
1417144_at	Tubg1	tubulin, gamma 1
1422509_at	U2af1	U2 small nuclear ribonucleoprotein auxiliary factor (U2AF) 1
1448116_at	Ube1x	ubiquitin-activating enzyme E1, Chr X
1452954_at	Ube2c	ubiquitin-conjugating enzyme E2C
1429568_x_at	Ube2f	ubiquitin-conjugating enzyme E2F (putative)
1418197_at	Ucp1	uncoupling protein 1 (mitochondrial, proton carrier)
1448188_at	Ucp2	uncoupling protein 2 (mitochondrial, proton carrier)
1421484_at	Ugt2a1 /// Ugt2a2	UDP glucuronosyltransferase 2 family, polypeptide A1 /// UDP glucuronosyltransferase 2 family, polypeptide A2
1423397_at	Ugt2b38	UDP glucuronosyltransferase 2 family, polypeptide B38
1426252_a_at	Umod	uromodulin
1435030_at	Upf2	UPF2 regulator of nonsense transcripts homolog (yeast)
1428631_a_at	Uqcrc2	ubiquinol cytochrome c reductase core protein 2
1417206_at	Urod	uroporphyrinogen decarboxylase
1454034_a_at	Usp21	ubiquitin specific peptidase 21
1450892_a_at	Usp4	ubiquitin specific peptidase 4 (proto-oncogene)
1418986_a_at	Uxt	ubiquitously expressed transcript
1434560_at	Wdtc1	WD and tetratricopeptide repeats 1
1421054_at	Xpo4	exportin 4
1426654_at	Zc3hc1	zinc finger, C3HC type 1
1416083_at	Zfand5	zinc finger, AN1-type domain 5
1421433_at	Zfhx4	zinc finger homeodomain 4
1417010_at	Zfp238	zinc finger protein 238
1426377_at	Zfp281	zinc finger protein 281
1419380_at	Zfp423	zinc finger protein 423
1460455_at	Zfp650	zinc finger protein 650
1429541_at	Zfp777	zinc finger protein 777
1423477_at	Zic1	zinc finger protein of the cerebellum 1
1451819_at	Zswim6	zinc finger, SWIM domain containing 6
