# Supplementary material for: The Molecular Signature of the Stroma Response in Prostate Cancer-Induced Osteoblastic Bone Metastasis Highlights Expansion of Hematopoietic and Prostate Epithelial Stem Cell Niches
Source: PLoS One. 2014 Dec 8;9(12):e114530. doi: 10.1371/journal.pone.0114530 (PMC4259356; doi:10.1371/journal.pone.0114530)
Supplement: S1 File — This file contains an extended version of the Material and Methods, including references, one Figure and 11 Tables. (ZIP) [file pone.0114530.s010.zip › Supporting File/File S1. Table 10.xls]

## Sheet: Bacac
up	down
SEPT8	ACTR8
ABCG1	AKAP1
ACP5	AMD1
ADAMTS4	AMOT
ADM	APLP2
ANXA1	ATP2A2
APOBEC1	C2orf15
APOC2	CACNB3
ARHGDIA	CAMK2D
ARL6IP1	CAPN3
ARPC3	CKB
ARRB2	CUL4B
BGN	CXCR4
BIRC5	CYHR1
BMP2K	CYP2S1
C17orf62	DGCR6
C1QB	DGCR6L
C1QTNF5	DSTN
CASP5	DUSP14
CBFB	EEF2K
CCL15	ENO3
CCL15-CCL14	EZH1
CCL23	GLO1
CCL4	GNAI1
CCL4L1	GPAM
CCL4L2	GRB14
CCNE1	GSN
CD14	IDH3G
CD1D	KLHL8
CDCA3	KPNA6
CDH5	LAMA5
CEBPG	MGRN1
CFH	MRPL30
CFL1	NDUFA10
CHAF1A	NDUFS7
CLTC	NDUFV1
COL1A2	NEO1
COL3A1	NICN1
COL4A1	OAT
CRTAP	PDK2
CTSB	PES1
CTSC	PFKM
CTSD	PIK3CA
CTSZ	PINK1
CX3CL1	PPM1A
DAB2	PSMD2
DDX31	PYGB
DEK	PYGM
DHX15	RAB4A
DLL4	RBBP7
ENPP1	SCD
ETS2	SFTPD
FABP4	SHOC2
FCGR2A	SLC2A4
FCGR2B	SPATA13
FURIN	STYX
FXYD5	SUCLG1
FYN	SYPL1
GMFB	TAF3
GNG3	TBC1D1
HEXA	TIMM44
HMOX1	TKT
HSF2BP	TLK2
IER5	TP53BP2
IFI30	TPD52L1
IGFBP3	TSC1
IL13RA1	TTC1
KPNA2	UPF2
LAPTM4B	USP3
LAPTM5
LASP1
LBP
LEPR
LGMN
LPL
MAP4K4
MARCKS
MCL1
MFAP2
MFNG
MKI67
MMP2
MMP3
MPEG1
MT1H
MT1HL1
MT1X
MTCH1
MYH9
NAALAD2
NDE1
NES
NPL
NUSAP1
ONECUT1
PAFAH1B2
PANK3
PANX1
PDGFRB
PIK3CD
PLAUR
PLXNA2
PNRC2
PNRC2
PPIC
PRDX4
PRKX
PROS1
PRPS1
PTTG1
PTTG2
RANBP1
RGS3
SERPINF1
SFPQ
SFRP1
SLC40A1
SNRPE
SOCS3
SOX4
STAB1
TACC3
TF
TIRAP
TMPO
TMSB4Y
TNFSF13B
TOP2A
UPP1
USP16
USP27X
VPS33B
WHSC1
YWHAE
ZSWIM6

## Sheet: Dakhova
up	down
XRCC5	ADAM15
NCLN	DHFRL1
DLG3	ZNF232
MARCKSL1	FAM19A2
ITGA4	NUFIP1
CTAGE4	C8orf34
SCYE1	ARHGAP10
ZNF24	DVL1
KLK3	KCNJ4
PITPNC1	GCS1
USP32	GGTL3
NOTCH4	DDX42
SIM2	RBPSUH
POLR3A	BCR
ATP11A	CMTM4
BID	PKN3
MAN2A2	FNDC6
TNS1	DKFZp434N035
MAP3K3	MIA2
GLYATL1	GRPEL1
KIAA0672	ARFRP1
SPG21	ABCC2
C4B	CTAGE1
LOC284361	MLXIP
GPC4	PVALB
EIF1AX	MAPK3
TMEM70	SAE1
CCDC3	ZMYM3
ARF1	ZUBR1
HIST1H2AH	MTPN
FOXA1	C1QL1
CCDC24	DUSP16
MTIF3	ANTXR1
C20orf144	WDR36
ATF6	EPHA8
LAT2	OLFM3
NALP2	FLJ41747
PLK3	THAP10
FBXO42	FRAT1
MLPH	NDUFA9
FA2H	ACVR2B
WWOX	C9orf84
TMEM87A	C19orf6
C19orf23	NMNAT3
ALCAM	PKHD1
MAEA	PRDM10
PDLIM5	ZNF71
HEBP2	DNM2
FANCF	CALU
GCS1	ARHGDIA
LZIC	GPX6
ALG6	KLC4
SFRS6	RBM21
KIAA1542	SFRS12
ABHD11	KIF20A
INHBC	COQ3
LOC401778	ATP2A1
AYTL2	ARHGAP26
C9orf61	ZNF223
RUFY2	TBC1D7
RPS27L	MRFAP1
CD164	STIP1
CSF1R	ZCCHC3
LOC158345	MXD3
ZNF681	SDC3
MRPS34	LOC137886
BRWD2	MLLT7
HIST1H2AM	BTN2A1
ARHGAP24	GZMK
SMARCA3	PTPDC1
QTRTD1	ZNF330
MLNR	KIF20A
OR10T2	CHORDC1
MBD1	NECAP2
PITRM1	APOA2
EFNA1	K6IRS2
DTYMK	PIP5K1A
NPAL2	IFNA8
REXO2	MSTO1
DEPDC4	C2orf31
FLG	ZNF235
TBN	ZNF37A
SNAI3	CXorf26
FLJ14803	CLCN4
TSFM	ZNF673
ANK3	LARP4
ATBF1	PCF11
MAN1C1	ABCC12
RAB43	EFTUD1
ICT1	SF3B4
FLJ22763	STARD5
PPA2	GATA2
AOF2	PPIG
ANKHD1	AMIGO1
ATP8B3	CHRM2
LIMS2	DYNC1I2
PDE4B	CALD1
KIAA1840	KIAA1799
PSMB7	C1orf118
CHAF1B	SKIV2L
RAB3B	ACADVL
LOC340069	C20orf23
SNAP29	CAMK1
NDRG1	FLJ32447
TRIB3	ACSL6
SLK	TIFA
ZBED2	FGR
STEAP1	CDC42
HS2ST1	TRIM36
RGS5	TSPYL1
FLJ27365	AQP6
KPNA6	URP2
ZFYVE27	LOC441996
RLTPR	SGTB
PRR4	MPZL1
FLJ23556	PRSS33
LOC254848	ACTG1
BTBD6	SYT17
IMPDH1	TAC4
SLCO6A1	SLC29A3
INTS4	ARMC1
HOXB13	ROCK1
TXNDC13	SOX5
CENTA2	NDRG2
DCLRE1C	FRMPD2
DLX3	TMEM39A
TROAP	LOC283454
GPR3	ZNF187
KIAA0020	BXDC5
SEC61B	KIAA0776
ZNF174	DOCK4
HARS2	ANXA2P3
NCOA4	HPS4
NDUFV2	SMYD3
MGC4728	GSDM1
ZNF217
KIAA1731
SLC26A1
MAF
LOC146346
LOC493754
SPTLC1
RPL31
SEC61B
POU5F1
FKRP
SMG1
GOLGA1
COL10A1
ZNF44
MED31
THBS4
MAPKBP1
SGSH
HIF1A
RAB3D
DGCR8
LHX4
SELS
ANKRD22
MTDH
SUB1
UNQ1887
INDO
FLJ20021
IFI27
DNAJB2
TRAPPC5
KRT13
RNASE7
PDCD5
RBM5
IFNGR1
HADHSC
EML4
RUNX1
MAWBP
FOXJ3

## Sheet: Lapointe
high grade		advanced stage		recurrent
up	down	up	down	up	down
AI127624		AA420602		ANGPT2	AZGP1
COL3A1		HDAC9		NETO2	NEFH
COL3A1		GUCY1A3		LOX	AZGP1
COL1A1		F5		H15302	SQRDL
CSPG2		DIO2			N59295
COL3A1		HDAC9			ALDH1A2
R66924		AA758135			MEIS2
N51859		AA424560			AI034481
CSPG2		N25353			GSTM1
CSPG2		ID2			AA086292
CSPG2		BTG2			AA994816
COL1A2		SYNE-1			KIAA0680
LTBP2					LOC92689
SPARC					TRIM29
KIAA1077					PLAB
SPARC					AI365014
ABCA5					GABRG2
COL1A1					T57082
N52533					UBE2L6
TEM8					KRT15
KRT5
AA420602
PLS3
PRO1489
THY1
HDAC9
DIO2
SPARC
CPXM
BGN
CTHRC1
AA399633
CKTSF1B1
NOX4
INHBA
CKTSF1B1
KIAA1946
DKFZp761D221
CSPG2
CKTSF1B1
N20305
COL4A1
PLA2G2A
CDH11
N20406
THY1
TEM8
MSTP032
PRO1489
FRZB
TIMP1
AA420602
COL5A2
LOX
KHDRBS3

## Sheet: Planche
up	down
AGR2	ABTB2
ALMS1	ADCYAP1R1
AP2A1	ADSSL1
ASPN	AHCYL2
ATF7IP	AIFM2
ATP8B1	ALPK3
BMPR1B	ANGPTL2
C10orf104	ANKDD1A
C11orf75	ANKRD45
C17orf104	APBA2
C17orf93	ARHGAP28
C1orf116	BCO2
C9orf64	BMP5
CCDC152	BTG2
CLDN3	C10orf72
CLIC5	C16orf89
CMBL	C1orf114
CRNDE	C4orf31
CTHRC1	C6orf125
DBI	C6orf208
DDX59	C8orf84
DLGAP4	CADPS
DUSP6	CCDC85A
EHF	CEP97
ERG	CES1
ESR1	CFD
FAM128B	CHN1
FJX1	CKM
FOLH1	CLGN
FXYD3	CNTN3
GOLM1	CPPED1
GREB1	CYP11A1
GREM2	CYTSB
GRIA1	DKK1
GTSE1	DLD
HAUS2	DPT
HIST1H1C	DPY19L2P2
HOXA9	EFCAB1
HOXB13	EMP2
HOXB3	ENTPD3
HOXC6	FABP7
HPN	FADS1
IER5L	FAM122A
KIAA0101	FBXL21
KLK2	FBXO16
KLK3	FBXO2
LIMA1	FBXO8
LOC100131096	FOXQ1
LOC100287032	FXYD6
LOC100291812	GARNL3
LOC203274	GLT25D2
LOC286272	GPM6A
LOC441258	GPR133
MAL2	GSTM3
MAP2K7	H19
MECOM	HAPLN1
MGAT4A	HMGCLL1
MLPH	HOXD11
NDUFS8	HOXD13
NKX3-1	HSD11B1
NNMT	IL17D
NR2F2	INTS2
NUAK1	IPW
OR51E2	KCNK3
PART1	KCTD14
PCDH17	KGFLP2
PDE1A	KIAA0182
PDE4C	L3MBTL4
PDLIM5	LIMCH1
PKP2	LOC100289508
PLA1A	LOC257396
POLR1B	LOC283481
POSTN	LOC728052
PRAC	LOC729680
PRR11	MBD5
RBM47	MCF2
RIOK3	ME1
RSPO3	MGC16121
RUNX1	MSX2
SAMHD1	MYLK
SAPS2	NCRNA00094
SATB1	NELL2
SFRP1	NTRK3
SH3BP5	OCA2
SLC22A3	PDE1C
SLC38A11	PENK
SPATS2L	PEX14
SPON2	PGF
TARP	PHACTR2
TBC1D4	PLAC9
TCF4	PPARG
THBS2	PPL
THUMPD3	PPP1R3E
TM4SF1	PRKCB
TMEM204	PSMG1
TRGC2	PTGDS
TRPM8	PTGFR
TSPAN1	PTGS1
TSTD1	RAB40A
UACA	RAB9B
VAMP8	RBP1
ZC3H7B	RBP4
ZG16B	RGS22
ZNF521	RSPH9
ZNF611	RYR2
	SEMA3E
	SGCD
	SHANK2
	SLC39A11
	SLC47A1
	SMAD6
	SMOC1
	SPON1
	SSX2IP
	ST8SIA1
	STAC
	STAG3L4
	STXBP5L
	TGFB3
	THSD7A
	TJP2
	TMEM108
	TMEM200C
	TMEM231
	TOR1AIP1
	TSLP
	TUSC3
	UNC5C
	WDR17
	ZC4H2
	ZNF536
	ZNF804A

## Sheet: Richardson
up
TRPM8
GREB1
CRISPLD1
KLK2
AK092951
TRIM36
CREP3L4
HOXC6
GOLPH2
KLK2
C9orf152
STYK1
PSMAL
BC022980
AK056882
KLK3
MAL2
TPD52
CFTR/MRP
GALNT3
FN5
RHD11
TACSTD1
AX747630
NKX3-1
BC042589
FOXA1
AMD1
ANXA3
C1orf116
ELOVL7
TPD52
SPDEF
GALNT3
PPM1E
TARP
SORD
FAM3B
CPNE4
COMP
STEAP1
TMPRSS2

## Sheet: Sum up
gene symbols
SEPT8
AA399633
AA420602
AA424560
AA758135
ABCA5
ABCG1
ABHD11
ACP5
ADAMTS4
ADM
AGR2
AI127624
AK056882
AK092951
ALCAM
ALG6
ALMS1
AMD1
ANGPT2
ANK3
ANKHD1
ANKRD22
ANXA1
ANXA3
AOF2
AP2A1
APOBEC1
APOC2
ARF1
ARHGAP24
ARHGDIA
ARL6IP1
ARPC3
ARRB2
ASPN
ATBF1
ATF6
ATF7IP
ATP11A
ATP8B1
ATP8B3
AX747630
AYTL2
BC022980
BC042589
BGN
BID
BIRC5
BMP2K
BMPR1B
BRWD2
BTBD6
BTG2
C10orf104
C11orf75
C17orf104
C17orf62
C17orf93
C19orf23
C1orf116
C1QB
C1QTNF5
C20orf144
C4B
C9orf152
C9orf61
C9orf64
CASP5
CBFB
CCDC152
CCDC24
CCDC3
CCL15
CCL15-CCL14
CCL23
CCL4
CCL4L1
CCL4L2
CCNE1
CD14
CD164
CD1D
CDCA3
CDH11
CDH5
CEBPG
CENTA2
CFH
CFL1
CFTR/MRP
CHAF1A
CHAF1B
CKTSF1B1
CLDN3
CLIC5
CLTC
CMBL
COL10A1
COL1A1
COL1A2
COL3A1
COL4A1
COL5A2
COMP
CPNE4
CPXM
CREP3L4
CRISPLD1
CRNDE
CRTAP
CSF1R
CSPG2
CTAGE4
CTHRC1
CTSB
CTSC
CTSD
CTSZ
CX3CL1
DAB2
DBI
DCLRE1C
DDX31
DDX59
DEK
DEPDC4
DGCR8
DHX15
DIO2
DKFZp761D221
DLG3
DLGAP4
DLL4
DLX3
DNAJB2
DTYMK
DUSP6
EFNA1
EHF
EIF1AX
ELOVL7
EML4
ENPP1
ERG
ESR1
ETS2
F5
FA2H
FABP4
FAM128B
FAM3B
FANCF
FBXO42
FCGR2A
FCGR2B
FJX1
FKRP
FLG
FLJ14803
FLJ20021
FLJ22763
FLJ23556
FLJ27365
FN5
FOLH1
FOXA1
FOXJ3
FRZB
FURIN
FXYD3
FXYD5
FYN
GALNT3
GCS1
GLYATL1
GMFB
GNG3
GOLGA1
GOLM1
GOLPH2
GPC4
GPR3
GREB1
GREM2
GRIA1
GTSE1
GUCY1A3
H15302
HADHSC
HARS2
HAUS2
HDAC9
HEBP2
HEXA
HIF1A
HIST1H1C
HIST1H2AH
HIST1H2AM
HMOX1
HOXA9
HOXB13
HOXB3
HOXC6
HPN
HS2ST1
HSF2BP
ICT1
ID2
IER5
IER5L
IFI27
IFI30
IFNGR1
IGFBP3
IL13RA1
IMPDH1
INDO
INHBA
INHBC
INTS4
ITGA4
KHDRBS3
KIAA0020
KIAA0101
KIAA0672
KIAA1077
KIAA1542
KIAA1731
KIAA1840
KIAA1946
KLK2
KLK3
KPNA2
KPNA6
KRT13
KRT5
LAPTM4B
LAPTM5
LASP1
LAT2
LBP
LEPR
LGMN
LHX4
LIMA1
LIMS2
LOC100131096
LOC100287032
LOC100291812
LOC146346
LOC158345
LOC203274
LOC254848
LOC284361
LOC286272
LOC340069
LOC401778
LOC441258
LOC493754
LOX
LPL
LTBP2
LZIC
MAEA
MAF
MAL2
MAN1C1
MAN2A2
MAP2K7
MAP3K3
MAP4K4
MAPKBP1
MARCKS
MARCKSL1
MAWBP
MBD1
MCL1
MECOM
MED31
MFAP2
MFNG
MGAT4A
MGC4728
MKI67
MLNR
MLPH
MMP2
MMP3
MPEG1
MRPS34
MSTP032
MT1H
MT1HL1
MT1X
MTCH1
MTDH
MTIF3
MYH9
N20305
N20406
N25353
N51859
N52533
NAALAD2
NALP2
NCLN
NCOA4
NDE1
NDRG1
NDUFS8
NDUFV2
NES
NETO2
NKX3-1
NNMT
NOTCH4
NOX4
NPAL2
NPL
NR2F2
NUAK1
NUSAP1
ONECUT1
OR10T2
OR51E2
PAFAH1B2
PANK3
PANX1
PART1
PCDH17
PDCD5
PDE1A
PDE4B
PDE4C
PDGFRB
PDLIM5
PIK3CD
PITPNC1
PITRM1
PKP2
PLA1A
PLA2G2A
PLAUR
PLK3
PLS3
PLXNA2
PNRC2
POLR1B
POLR3A
POSTN
POU5F1
PPA2
PPIC
PPM1E
PRAC
PRDX4
PRKX
PRO1489
PROS1
PRPS1
PRR11
PRR4
PSMAL
PSMB7
PTTG1
PTTG2
QTRTD1
R66924
RAB3B
RAB3D
RAB43
RANBP1
RBM47
RBM5
REXO2
RGS3
RGS5
RHD11
RIOK3
RLTPR
RNASE7
RPL31
RPS27L
RSPO3
RUFY2
RUNX1
SAMHD1
SAPS2
SATB1
SCYE1
SEC61B
SELS
SERPINF1
SFPQ
SFRP1
SFRS6
SGSH
SH3BP5
SIM2
SLC22A3
SLC26A1
SLC38A11
SLC40A1
SLCO6A1
SLK
SMARCA3
SMG1
SNAI3
SNAP29
SNRPE
SOCS3
SORD
SOX4
SPARC
SPATS2L
SPDEF
SPG21
SPON2
SPTLC1
STAB1
STEAP1
STYK1
SUB1
SYNE-1
TACC3
TACSTD1
TARP
TBC1D4
TBN
TCF4
TEM8
TF
THBS2
THBS4
THUMPD3
THY1
TIMP1
TIRAP
TM4SF1
TMEM204
TMEM70
TMEM87A
TMPO
TMPRSS2
TMSB4Y
TNFSF13B
TNS1
TOP2A
TPD52
TRAPPC5
TRGC2
TRIB3
TRIM36
TROAP
TRPM8
TSFM
TSPAN1
TSTD1
TXNDC13
UACA
UNQ1887
UPP1
USP16
USP27X
USP32
VAMP8
VPS33B
WHSC1
WWOX
XRCC5
YWHAE
ZBED2
ZC3H7B
ZFYVE27
ZG16B
ZNF174
ZNF217
ZNF24
ZNF44
ZNF521
ZNF611
ZNF681
ZSWIM6

## Sheet: Sum down
gene symbols
AA086292
AA994816
ABCC12
ABCC2
ABTB2
ACADVL
ACSL6
ACTG1
ACTR8
ACVR2B
ADAM15
ADCYAP1R1
ADSSL1
AHCYL2
AI034481
AI365014
AIFM2
AKAP1
ALDH1A2
ALPK3
AMD1
AMIGO1
AMOT
ANGPTL2
ANKDD1A
ANKRD45
ANTXR1
ANXA2P3
APBA2
APLP2
APOA2
AQP6
ARFRP1
ARHGAP10
ARHGAP26
ARHGAP28
ARHGDIA
ARMC1
ATP2A1
ATP2A2
AZGP1
BCO2
BCR
BMP5
BTG2
BTN2A1
BXDC5
C10orf72
C16orf89
C19orf6
C1orf114
C1orf118
C1QL1
C20orf23
C2orf15
C2orf31
C4orf31
C6orf125
C6orf208
C8orf34
C8orf84
C9orf84
CACNB3
CADPS
CALD1
CALU
CAMK1
CAMK2D
CAPN3
CCDC85A
CDC42
CEP97
CES1
CFD
CHN1
CHORDC1
CHRM2
CKB
CKM
CLCN4
CLGN
CMTM4
CNTN3
COQ3
CPPED1
CTAGE1
CUL4B
CXCR4
CXorf26
CYHR1
CYP11A1
CYP2S1
CYTSB
DDX42
DGCR6
DGCR6L
DHFRL1
DKFZp434N035
DKK1
DLD
DNM2
DOCK4
DPT
DPY19L2P2
DSTN
DUSP14
DUSP16
DVL1
DYNC1I2
EEF2K
EFCAB1
EFTUD1
EMP2
ENO3
ENTPD3
EPHA8
EZH1
FABP7
FADS1
FAM122A
FAM19A2
FBXL21
FBXO16
FBXO2
FBXO8
FGR
FLJ32447
FLJ41747
FNDC6
FOXQ1
FRAT1
FRMPD2
FXYD6
GABRG2
GARNL3
GATA2
GCS1
GGTL3
GLO1
GLT25D2
GNAI1
GPAM
GPM6A
GPR133
GPX6
GRB14
GRPEL1
GSDM1
GSN
GSTM1
GSTM3
GZMK
H19
HAPLN1
HMGCLL1
HOXD11
HOXD13
HPS4
HSD11B1
IDH3G
IFNA8
IL17D
INTS2
IPW
K6IRS2
KCNJ4
KCNK3
KCTD14
KGFLP2
KIAA0182
KIAA0680
KIAA0776
KIAA1799
KIF20A
KLC4
KLHL8
KPNA6
KRT15
L3MBTL4
LAMA5
LARP4
LIMCH1
LOC100289508
LOC137886
LOC257396
LOC283454
LOC283481
LOC441996
LOC728052
LOC729680
LOC92689
MAPK3
MBD5
MCF2
ME1
MEIS2
MGC16121
MGRN1
MIA2
MLLT7
MLXIP
MPZL1
MRFAP1
MRPL30
MSTO1
MSX2
MTPN
MXD3
MYLK
N59295
NCRNA00094
NDRG2
NDUFA10
NDUFA9
NDUFS7
NDUFV1
NECAP2
NEFH
NELL2
NEO1
NICN1
NMNAT3
NTRK3
NUFIP1
OAT
OCA2
OLFM3
PCF11
PDE1C
PDK2
PENK
PES1
PEX14
PFKM
PGF
PHACTR2
PIK3CA
PINK1
PIP5K1A
PKHD1
PKN3
PLAB
PLAC9
PPARG
PPIG
PPL
PPM1A
PPP1R3E
PRDM10
PRKCB
PRSS33
PSMD2
PSMG1
PTGDS
PTGFR
PTGS1
PTPDC1
PVALB
PYGB
PYGM
RAB40A
RAB4A
RAB9B
RBBP7
RBM21
RBP1
RBP4
RBPSUH
RGS22
ROCK1
RSPH9
RYR2
SAE1
SCD
SDC3
SEMA3E
SF3B4
SFRS12
SFTPD
SGCD
SGTB
SHANK2
SHOC2
SKIV2L
SLC29A3
SLC2A4
SLC39A11
SLC47A1
SMAD6
SMOC1
SMYD3
SOX5
SPATA13
SPON1
SQRDL
SSX2IP
ST8SIA1
STAC
STAG3L4
STARD5
STIP1
STXBP5L
STYX
SUCLG1
SYPL1
SYT17
T57082
TAC4
TAF3
TBC1D1
TBC1D7
TGFB3
THAP10
THSD7A
TIFA
TIMM44
TJP2
TKT
TLK2
TMEM108
TMEM200C
TMEM231
TMEM39A
TOR1AIP1
TP53BP2
TPD52L1
TRIM29
TRIM36
TSC1
TSLP
TSPYL1
TTC1
TUSC3
UBE2L6
UNC5C
UPF2
URP2
USP3
WDR17
WDR36
ZC4H2
ZCCHC3
ZMYM3
ZNF187
ZNF223
ZNF232
ZNF235
ZNF330
ZNF37A
ZNF536
ZNF673
ZNF71
ZNF804A
ZUBR1
