# Supplementary material for: The Molecular Signature of the Stroma Response in Prostate Cancer-Induced Osteoblastic Bone Metastasis Highlights Expansion of Hematopoietic and Prostate Epithelial Stem Cell Niches
Source: PLoS One. 2014 Dec 8;9(12):e114530. doi: 10.1371/journal.pone.0114530 (PMC4259356; doi:10.1371/journal.pone.0114530)
Supplement: S1 File — This file contains an extended version of the Material and Methods, including references, one Figure and 11 Tables. (ZIP) [file pone.0114530.s010.zip › Supporting File/File S1. Table 11.xls]

## Sheet: Allinen
myepithelial cells and myofibroblasts	Infiltrating lymphocytes	Fibroblasts	Endothelial cells
ACTG2	APOC1	ADAMTS4	ACTA1
ADAMTS1	APOE	ADFP	ACTA2
ALS2CR4	APOH	ARHGAP19	ADAMTS4
ANTXR1	C1QB	BTG1	ANC_2H01
ANXA1	CAT	BTG2	ANGPT2
APG10L	CCL3	C12orf2	APM2
APOE	CCL3L1	C1orf17	ARHB
B2M	CCR7	C21orf80	ARHGEF17
BGN	CD74	C5R1	ASF1B
BPAG1	CNOT8	CAT	ATCAY
C1R	COL4A4	CCL3	C1QR1
C1S	CORO1A	CCL3L1	C1QTNF1
C3	CX3CL1	CD74	CAD
CCT7	CXCL3	COL1A1	CDKN1A
CD99	CXCR4	COL1A2	CGI-38
CDH11	DKFZP564I0422	COL3A1	CMRF35
COL1A1	DP1	CPR8	CNOT8
COL1A1	FAH	CTGF	COL18A1
COL1A2	FLJ27099	CTSF	COL4A1
COL1A2	FLNA	CXCL12	CSF3
COL3A1	FTH1	CXCR4	DCPS
COL6A1	FTL	D1S155E	DKFZP434F0318
COL6A2	G0S2	DCPS	DKFZp564K142
COL6A3	GABARAP	DDIT4	E46L
COMMD5	HIPK3	DDX48	ECT2
COMP	HLA-A	DF	EEF1A1
CTGF	HLA-C	DJ167A19.1	EHD2
CTHRC1	HLA-DPA1	DLK1	EPAS1
CTSK	HLA-DPB1	DNAJB1	ERF
CXCL14	HLA-DQA1	DNAJB1	FLJ13842
CXCL2	HLA-DQB1	EEF1A1	FLJ22246
CYBRD1	HLA-DRA	EEF2	FLJ30194
D1S155E	HLA-DRB3	EGR1	FLJ42395
DCN	ID2	EMP1	FLNA
DCPS	IGHG1	EPB41L4B	FN3KRP
DPYSL3	IGHM	FAM32A	HLA-A
E46L	IGKV1D-13	FGR	HLA-B
EEF1A1	IL1B	FLJ10826	HLA-C
EFEMP1	IL8	FLJ11088	IL6
EMILIN1	IMAGE:4280819	FLJ14075	IMAGE:4249217
F2R	INSIG1	FLJ26905	IMAGE:5284314
FBLN1	JUND	FLJ27099	IMAGE:5493056
FGR	KIAA0377	FLJ32165	IMAGE:6272440
FLJ10826	KIAA1602	FLJ38499	ITGA7
FLJ11011	LAPTM5	FLJ43842	JUND
FLJ11088	LHPP	FOS	KCNJ10
FLJ12661	LOC285663	GADD45B	KIAA0063
FLJ20003	LOC91316	GNA13	KIAA0469
FLJ21245	LYZ	GNB2L1	KIAA1602
FLJ21308	MRPL10	GOLGA2	LBH
FLJ23577	NETO2	GPC3	LDHB
FLJ38499	PABPC1	GPNMB	LOC169611
FLJ42589	PKM2	GRAP2	LOC285194
FLJ44686	PLAUR	HLA-A	MAF1
FMOD	PRG1	HMGN2	MAPRE2
FN1	PSAT1	HNRPA1	MCAM
FSTL1	RGS1	HSA277841	MFGE8
GEM	RPL13	HSPA1A	MGC21658
GJA1	RPL26	HSPA5	MGC32020
GNB2L1	RPL27A	IGF1	MGC4677
GRAP2	RPL28	IGFBP4	MT1A
GSN	RPL29	IGFBP7	MT2A
HBA2	RPL32	IGHG1	MYH11
HF1	RPL35	IGJ	MYL9
HFL1	RPL35A	IGL	NCOA6IP
HLA-B	RPL38	IGLJ3	NOTCH3
HMGCS1	RPL41	IMP4	ORC1L
HMGN2	RPS12	JUN	PDGFRB
HSPCB	RPS17	KCNMA1	PHLDA1
IGFBP4	RPS19	KIAA0146	PMSCL1
IGFBP7	SELE	KIAA0682	PPP1R14A
IMAGE:4123447	SOD2	LAMR1	PPP1R15A
IMAGE:4820836	SPAG7	LGR6	PRDM2
ISLR	SPP1	LOC374838	PRKX
KIAA1977	SYT15	LUM	PTP4A3
KRT14	TCEAL1	MAN2B1	RGS5
KRT17	TMSB10	MGC16207	RPS12
KRT5	TMSB4X	MGC27165	RPS16
LGALS1	TYROBP	MGC2731	SLAMF7
LGR6	VMD2	MLLT4	SLC38A2
LOC90529		MMP2	SOCS3
LRP1		MRNA;	SPARC
LUM		NBL1	SPARCL1
MAN2B1		NFKBIA	TAGLN
MGC29937		PD2	TPM2
MGC3047		PDGFRL	TUBB
MMP11		PI16	TUBB4
MMP14		PJA1	VIM
MMP2		PPGB	ZBED3
MT2A		PSAP	ZC3HDC3
MUF1		RAB22A
MYL9		RAB6B
NNMT		RECK
OAZ2		RGS1
ORMDL2		RPL10
POSTN		RPL21
PPP2R1B		RPL30
PRSS11		RPL32
PTGDS		RPL37
RAB22A		RPLP1
RABGGTB		RPLP2
RAD51L1		RPS27A
RARRES2		RPS29
RCN3		RPS4X
RIPK2		SCA7
ROCK1		SEC61A1
RPL10		SERPINE1
RPL19		SFRP2
RPL37		SIGLEC5
RPS11		SIN3B
RPS6KB2		SLC25A3
RPS8		SLC35F2
S100A6		SLC38A2
SCGF		SMARCC2
SERPINF1		SPARC
SFN		SPARCL1
SFRP2		STAG1
SH3BP2		SUI1
SLC26A2		TCF3
SPARC		TCN1
SPARC		TNF
SPARCL1		TPSB2
SPON2		TRA1
SR-A1		UBXD2
TAGLN		USP47
THBS2		ZNF216
THBS4
THY1
TIMP1
TIMP2
TP73L
TPM1
TRALPUSH
UBE2E1
URB
VIM
ZNF277

## Sheet: Finak
up	down
ABCC5	ACAT1
ACSBG2	ACSL4
ADAMTS4	ACTC1
ADAMTS7	AFG3L1
AFAP1L2	AFG3L2
AG2	AFP
AKNAD1	AHSA1
APBB2	AHSG
APH1B	AKR1C1
AQP1	ALDOAP2
ARID5B	AMBP
ARL2BP	ANLN
BSPRY	ANP32B
C10orf10	ANXA2P1
C10orf95	ANXA2P3
C12orf74	APOA1
C1orf162	APOA2
C1orf54	APOH
C1S	ASS1
C20orf166	ATP1A3
C21orf37	ATP1A4
C3AR1	ATP5C1
C3orf27	ATP6V0C
C4orf17	ATPAF1
C5orf41	BEX4
CALD1	BRD7P3
CARD6	BTF3
CARTPT	BUD31
CCL4	BZW1
CD34	C16orf53
CD5L	C17orf95
CDH11	C1orf43
CFH	C4BPB
CHADL	CACYBP
CILP	CAND1
CLEC4A	CAPRIN1
CLEC7A	CAPZA2
COL10A1	CAV1
COL12A1	CCBL2
COL3A1	CCNA2
COL5A1	CD9
COL8A1	CDV3
COL8A2	CENPM
CPXM2	CFL1
CTBP2	CHCHD3
CTSZ	CLEC2D
CYTH1	CNOT7
DBP	COPE
DDX24	CRYZ
DENND4C	CTNNA1
DGCR8	CXADR
DIO1	DDIT3
DIRAS3	DHX9
DNAJA4	EEF2
DNMT3A	EIF3F
DOCK4	EIF4A1
DOK3	EIF4A2
EFEMP1	EIF4H
EFHD1	EIF5A
EID1	ERGIC3
ENPP6	ERP29
ESAM	ETFA
FAM116A	FABP1
FAM198B	FEN1
FAM47E	FGG
FAM89B	GADD45A
FMOD	GART
GADD45B	GDF3
GCET2	GGH
GIMAP1	GNAS
GIT2	GNB2L1
GLIS2	GOLGA8A
GPCPD1	GPAA1
GRWD1	GPC3
HLA-DMB	GTF2F2
HLA-DPB1	H2AFV
HLA-DRA	HBE1
HTRA3	HBZ
IFI27	HIST1H2BI
IRX6	HIST1H2BN
ITIH5	HIST2H2BE
ITPRIPL2	HLA-C
JUND	HLA-H
KCNIP1	HMGN1
KCNS3	HNRNPA1
KDM5A	HNRNPA1L2
KIAA0892	HNRNPA3
KIF1A	HNRNPCL1
KIF26B	HNRNPH1
KLF2	HNRNPK
LIPA	HSP90AA1
LMCD1	HSP90AB1
LOC100133039	HSPA5
LOC100287426	HSPA8
LOC255411	HSPD1
LOC494558	IDH3B
LOC727916	IGFBP1
LYPD4	IGLV1-44
MAFB	IMPDH2
MAP2K4	KARS
MAR6	KIAA1529
MARK2	KLRC3
MEP1A	KLRC4
MFAP5	KRT8
MORC1	LIN28A
MRPL46	LOC100130288
MTDH	LOC100130331
MTMR6	LOC148709
MUC13	LOC152024
MUC2	LOC283352
MUTYH	LOC391358
MYLK	LOC494150
NBEAL1	LOC644936
NUFIP2	LOC646791
PALLD	LOC729686
PDE4C	LRPAP1
PDGFRB	LRRFIP1
PDGFRL	LSM4
PECAM1	MAGEA2B
PLA2G3	MELK
PLBD1	MRFAP1
PMEPA1	MRPS5
PML	NDUFA10
PPP1R3B	NDUFS2
PPP3CC	NIPSNAP1
PREX1	NOB1
PRICKLE1	NPM1
PRM1	NUTF2
PTPRE	PCBP1
RAB11FIP2	PDIA3
RASAL2	PDLIM1
RASSF2	PFKFB4
RBMS3	PGK1
RCOR3	PHB
RECK	PHF19
RGS1	PKM2
RNF213	PPP4C
RTP4	PRDX3
SAMD4A	PRKDC
SAMD9L	PRMT1
SASH1	PSMC5
SEL1L	PSMD4
SERINC5	PTGES3
SERTAD1	RBM34
SFRP2	RHOA
SFRP4	RPL23AP53
SH3RF1	RPS4Y1
SIRPA	RSL1D1
SIRT3	RTN4
SLC10A1	SARNP
SLC41A2	SBDS
SLC7A8	SDHA
SLCO2B1	SEC13
SMAD1	SFRS9
SMOC2	SILV
SNTB2	SLBP
SPAG11B	SLC20A1
SPARCL1	SLC3A2
SPIN3	SLC7A11
SPON1	SMS
SPON2	SNRPB
SPOP	SNX1
SPTLC2	SRP9
SULF1	STIP1
TACR1	STX10
TAOK1	SUMO1
TBL1XR1	TAOK3
TCEAL5	TCP1
TEDDM1	TF
TLE6	TFG
TRUB1	TM4SF1
TSHZ3	TNPO1
TSPAN9	TOP2A
TSPYL5	TRIM33
TTC18	TUBA1C
TTC3	TUBB
TTC9	TUBB4
TTTY4C	TYR
USP4	UBE2S
VAPA	UBE2V2
VNN1	USP14
VWA3B	WRNIP1
XIST	XBP1
ZFAT	XRCC5
ZFHX4	YBX1
ZNF167	ZNF146
ZNF366	ZNF208
ZNF397OS	ZNF267
ZNF469	ZNF479
ZNF497	ZNF709
ZNF521	ZNF813

## Sheet: Karnoub
up	down
ABCC3	ACAT2
ABCG1	ADAMTS5
ADAM8	ADAMTS8
ALOX5	AGTR1
ALPK2	AK3L1
ANKRD44	ALDH1A3
ARHGAP15	ANGPTL1
ARHGAP30	ANKRD35
ARID3A	ARRDC4
ARRB2	ASAP2
BCL2L11	BAG5
BGN	BOC
BLNK	BRPF3
BTK	C14orf147
BUB3	C5orf4
C11orf53	C7orf58
C1orf38	C9orf4
C1orf85	CA11
C1QB	CACHD1
C1QTNF5	CAPN6
C1QTNF6	CBR3
C3AR1	CCNB1IP1
C6orf1	CDC42EP4
CAPG	CFD
CD68	CIRBP
CD74	CITED1
CD84	CKB
CD9	CLEC3B
CELSR3	CPE
CERCAM	CRTAP
CIB1	CSNK2A2
COL11A1	CXCL6
COL13A1	DCLK1
COMP	DCX
CSF3R	DDX5
CTHRC1	DENND2A
CTSB	DLK1
CTSD	DMRT2
CXCL11	DNAJC27
CXCR4	DSTN
CYB561D2	EBF1
CYTH4	EGFLAM
DCBLD1	EGFR
DENND1B	EIF3L
DNMT3L	ELF5
DOCK2	EMP1
DUSP18	EPB41L5
EMB	FAM119B
ENC1	FAM13A
EVI2B	FAM43A
EYA3	FAM59A
FAM13A	FBXO39
FBP1	FGF10
FBXO32	FGF2
FCGR1A	FHL1
FCGR1B	FIGF
FCGR2B	FREM1
FCGR2C	FXYD1
FCGR3B	FZD7
FDXR	GABRP
FN1	GCOM1
FPR1	GNE
FYB	GNL1
GAL3ST4	GPC3
GALNT10	GPM6B
GMIP	GPR124
GNG13	GPRC5B
GRN	GREM2
HAVCR2	GRIA3
HCK	GSTM5
HCLS1	HDX
HLA-A	HLF
HLA-C	HNRPDL
HLA-DPA1	HPSE2
HLA-DPB1	HSPA14
HLA-DQB1	IGF1
HLA-DRA	IGFBP6
HLA-DRB1	IGSF10
HLA-DRB5	IL17RD
HLA-DRB6	IPO5
HLA-G	ITIH5
HMHA1	JAM2
IBSP	KLF15
IFI44	KLK1
IGFBP7	KLK10
IGSF6	LAMC3
IKBKG	LARP6
IL21R	LDB2
ITGAX	LEPREL1
ITGB2	LOC100190939
KCNAB2	LOC284900
KIAA1274	LOC650392
KLHL6	LPL
LAPTM5	LRFN5
LAT2	LRP6
LCP2	LRRN4CL
LEF1	LTBP4
LILRB1	MEIS3P1
LMOD3	MRPL45
LOC402778	MSH6
LOC728099	MTERFD3
LST1	NBEA
LTBP2	NBLA00301
LZTS1	NCALD
MALAT1	NCOA1
MED18	NCRNA00219
MGAT4A	NDRG2
MICAL1	NDUFA10
MMP11	NFATC4
MS4A6A	NFIA
MS4A7	NRGN
MSR1	OR12D2
MYCL1	OR7E156P
NBEAL2	OSBPL1A
NCF4	PAMR1
NCOA3	PCBP2
NENF	PDE9A
NFE2L3	PDGFD
NOX4	PEG3
NPL	PEMT
NRP2	PENK
NUP210	PGRMC1
OLR1	PGRMC2
OR10D1P	PIGR
OSBPL3	PLAGL1
P4HA3	PLEKHG4
PAG1	PLP1
PARVG	PLXNA4
PEX2	POLR1E
PGP	PPL
POSTN	PRPF38A
POTEKP	RAB40B
PPAPDC1A	RAN
PREX1	RBPMS
PRKCB	RELN
RAB31	RGMA
RGS1	RGNEF
RHBDF2	RNASE4
RNASE6	RNASEH1
RNF213	RNF150
ROBLD3	ROCK2
RPS6KA4	ROPN1
RTN1	RPL13
SALL4	RPL22
SAMSN1	RPP14
SCPEP1	RPS4XP9
SDC1	RPUSD4
SDS	SAP18
SELPLG	SAV1
SGIP1	SCAPER
SLA	SEC63
SLC15A3	SEH1L
SLC16A3	SEMA5A
SLC18A2	SETBP1
SLC29A3	SH3BGRL2
SLC34A3	SLC17A7
SNX10	SLC22A17
SNX27	SLC25A33
SORL1	SLC7A3
SPCS2	SMARCA1
SPI1	SNRPA
SPP1	SNX1
ST6GAL1	SPATA6
ST6GAL2	SPRY2
SULF1	SRC
SULF2	SRPX
SYK	SSBP2
SYNGR2	ST13
TAGAP	ST7OT1
TBXAS1	STS
TFEC	STX12
THAP6	STXBP1
TLR7	SUN1
TMEM87B	SUV420H1
TNFSF13B	TCF7L1
TNIK	TCF7L2
TNK2	TEX10
TP53INP1	TFDP2
TPSAB1	TFPI
TPSB2	TGFBR3
TRAF5	THRB
TREM2	TMEM132C
TRIB2	TNXB
TRIM14	TOMM70A
TSSK3	TRIM2
TTTY5	TTC28
TYMP	TUB
TYROBP	TXNL4B
UBE2Q1	UPF3A
UCP2	UST
UHMK1	ZAK
WISP1	ZBTB44
WNT5A	ZDHHC1
ZAP70	ZNF330
ZCCHC14	ZNF436

## Sheet: Ma
INV versus N
up	down
ABHD2	ABCB1
ACLY	ADRB2
ADAP2	ALDH7A1
ADCY7	ALS2CR4
ADORA1	AMPD1
AEBP1	ANKRD29
AGPAT2	ARHGAP19
ALOX5	ARL4A
ANKH	ATP1A2
ANKRD52	ATP2B1
ANTXR1	BBOX1
AP2S1	C12orf26
APBB2	C18orf34
ARHGEF9	C2orf40
ARMC9	C2orf88
ARPC1B	C3orf17
ARPC2	CA4
ARSB	CAPS2
ASPN	CAT
ATP10A	CAV1
BACE2	CD300LG
BASP1	CD36
BCAT1	CEP57
BCKDK	CEP68
BGN	CIRBP
C17orf62	CLCA4
C19orf28	CLIP4
C20orf200	CNTNAP3
C4orf48	COL21A1
C6orf125	COPG2
C7orf44	CR2
CACNG4	CRIM1
CALU	CTNNAL1
CAPZB	CXCL1
CD276	CXorf57
CD300LF	CYYR1
CD99	D4S234E
CFL1	DBC1
CIAO1	DLK1
CILP	DMRTC1
COL10A1	DMRTC1B
COL11A1	DOCK9
COL12A1	DST
COL1A1	DUSP26
COL1A2	DUSP6
COL5A1	EDN3
COPA	EDNRB
COPZ1	EFEMP1
CTHRC1	EGFR
CTNS	EIF1AX
CTSA	EMCN
CTSB	ENDOU
CTSD	ENPP2
CXCR7	EPHA4
CYB561	EPHB1
DAPK1	FABP4
DCTN5	FAM117A
DPP3	FAM126A
DPYSL3	FAM13C
EHD1	FAM184A
ENSA	FAM196B
ENTPD7	FGF2
EPHB2	FLJ10038
ESPN	FLJ40330
FAM114A1	FMO2
FAM129B	FNDC3A
FAM173A	GAS2
FARP1	GHR
FGD3	GIPC2
FN1	GNG7
FNDC1	GPM6B
FOSL2	GPRC5B
FTSJ1	GRAMD1C
GADD45B	GRAMD3
GAL3ST4	GRIA4
GBA	GRRP1
GBAP1	H3F3B
GIYD1	HLF
GIYD2	HOXA4
GLIPR2	IFT57
GLT25D1	IGJ
GLUL	IL11RA
GPX8	IL33
GREM1	ITGA6
GRINA	ITIH5
GTF2IRD1	KCTD14
HN1	KL
HSD17B6	KLF5
HSPG2	KLHL13
IFI6	KLK13
IGLL2	KRT15
INHBA	LGR6
IPPK	LIFR
ISLR	LPAR6
ISOC2	MAGI2
ITPRIP	MAMDC2
KHDRBS1	MAML2
KIAA1217	MAPKSP1
KIAA1462	MATN2
KRT19	MEOX2
LAPTM5	METTL7A
LGALS1	MGC21881
LRRC15	MID2
MAPKAPK5	MOBKL2B
MEF2D	MON2
METRN	MT1M
MICALL2	MYCT1
MMP11	MYH11
MVP	MYLK
MYL6	MYRIP
MYO1F	N4BP2L1
NCRNA00103	NACAP1
NIN	NAP1L2
NNMT	NCOA7
NOX4	NDRG2
NRP2	NFIB
ODZ4	NGDN
OLFML2B	NHLRC2
P4HA2	NR2C1
PARD6B	NR3C2
PCCB	NTRK2
PGP	NTRK3
PLAU	ODZ2
PLEKHO2	OGFRL1
PLOD2	OXTR
PLXNC1	PAK3
PMEPA1	PALMD
POSTN	PDE1C
PPP1R8	PDE2A
PXDN	PDK1
PYCR1	PDK4
RAB10	PGAP1
RAB23	PHF17
RAB31	PIGR
RAD23B	PIK3C2A
RAI14	PIK3C2G
RALA	PIK3R1
RELT	PIP5K1B
RGS16	PLCB1
RGS4	PLCB4
ROGDI	PRNP
RPS19	PTPRB
RPS6KA1	PTPRZ1
RUNDC2B	RAB40B
S100A10	RAPGEF2
SCD	RELN
SCO2	RGS5
SDC2	ROPN1
SEC31A	RPL5
SEPT8	RSPO3
SERPINE1	RUNDC3B
SFRP2	S1PR1
SFRP4	SASH1
SFXN1	SCARA5
SHKBP1	SCN4B
SLC11A1	SCPEP1
SLC24A1	SDPR
SLC25A16	SEC11C
SLC29A3	SEMA3G
SNAPC2	SEMA6D
SPARC	SFRP1
SRPX2	SFRS2B
SULF1	SH3BGRL2
SULF2	SLC25A27
SYT11	SLC6A14
TAGLN2	SMEK2
TANC2	SNRPN
TBC1D16	SOCS2
TBC1D25	SOSTDC1
THBS3	SPRY1
THY1	SPRY2
TMEM214	SPTBN1
TMEM49	SYNM
TNFRSF12A	SYNPO2
TOM1	TANK
TP53I13	TBCA
TPM3	TCEAL7
TPM4	TCF7L2
TRAK1	TF
TRPM4	TGFBR3
TUBA1C	TM9SF3
TUFT1	TMTC1
TWF2	TRPC6
TXNDC17	TSHZ2
UNC5B	TSPAN7
VCAN	TXNIP
WHSC1	VIT
ZDHHC16	ZBTB44
ZNF365	ZFAND1
ZNF552	ZNF140
ZNF668	ZNF346

## Sheet: Planche
up	down
SEPT8	A2M
ACOT7	ABCA6
ACTN1	ABCA8
ADAMTS14	ABCA9
ADC	ABLIM1
AKTIP	ABLIM3
ALDOA	ACACB
AP2S1	ACCS
ARSA	ADAM33
ARSI	ADAMTS1
ATP6V0B	ADAMTS3
BAX	ADAMTS9
BOK	ADCY4
C11orf17	ADD3
C11orf41	ADH1B
C11orf75	AGAP4
C12orf59	AHCTF1
C17orf49	AHI1
C19orf63	AIF1L
C1QTNF6	AKAP12
C6orf129	AKR1C1
C7orf10	AKR1C2
C9orf91	AMY1A
CADM1	ANK2
CALM3	ANKRD20A1
CAPZB	ANKRD29
CARD11	ANKRD36B
CDC42EP3	ANKS1A
CDH11	AOC3
CDKN2A	AQP1
CDKN2B	ARAP3
CERCAM	ARHGAP29
CHST11	ARHGAP6
CILP2	ARHGEF15
CLEC7A	BCHE
CLTB	BCO2
COL10A1	BEND7
COL11A1	BMP2
COMP	C10orf128
COPZ1	C14orf101
COQ4	C14orf139
CRIPT	C16orf89
CTDSPL	C17orf58
CXCL10	C18orf34
CYBB	C1orf115
DACT3	C20orf160
DOK5	C6orf141
DPP3	C7orf63
EDIL3	C9orf5
ENC1	CAND1
EPSTI1	CARD10
F2RL1	CAV1
FBXO32	CCL14
FCGBP	CCNL1
FCGR1A	CD209
FGD6	CD300LG
FIBP	CD34
FICD	CD36
FN1	CD93
FZD1	CDKN1C
GAL3ST4	CDON
GALNT10	CHRDL1
GAPDH	CLDN5
GJB2	CLEC1A
GLIPR2	CLEC3B
GLRX	CLEC4GP1
GPC1	CLIC2
GPX7	CNKSR3
GRN	CNTNAP3
GXYLT2	CNTNAP3B
H2AFY2	COL6A6
HM13	CREB5
HN1	CSDA
INF2	CTSC
INHBA	CUGBP2
KCNQ1OT1	CXorf36
KIAA1199	CYP27C1
KIAA1217	CYTL1
KIF26B	DACH1
LAMP2	DARC
LEF1	DCLK1
LEPROTL1	DENND2A
LOC401097	DLC1
LOXL1	DOCK9
LPAR5	DST
LRFN3	DUSP6
LRRC15	EBF1
LY86	EBF3
MFAP2	ECSCR
MIAT	EDN1
MICAL2	EDNRB
MIF	EFNA5
MIR21	EGFR
MMP11	EGR1
MNDA	EIF1
MRPS18C	ELOVL7
MYCBP	EMCN
MYO1D	EMP1
NDUFA11	ENOSF1
NLRP2	ENPP2
NRBP1	ENPP3
NRG1	EPC2
NUDT21	ETS2
P4HA3	EXOC6
PARVA	F8
PCDH7	FABP4
PFN1	FAM13C
PHPT1	FAM162B
PKM2	FAM189A2
PLA2G15	FBXO31
PLEK2	FIGF
PPAPDC1A	FLT4
PPAT	FMO2
PPIF	FOSB
PPP1R13L	FUBP1
PPP1R3E	GFOD1
R3HCC1	GLT25D2
RAB31	GNAS
RABAC1	GNG11
RNF181	GPC3
RUNX1	GPIHBP1
RUNX2	GPM6A
S100A11	GPR116
SDC1	GPR133
SH3BGRL	GPR146
SLC16A10	GRB10
SLC1A4	GRIA3
SMPD1	GRK5
SP6	GSN
SPATS2L	HDAC4
SPOCD1	HERC2P3
SSR3	HLF
SSSCA1	HOXD4
STAT1	HOXD8
SULF1	HYMAI
TAF10	IGSF10
TBC1D2	IL17RD
TIAM2	IL33
TICAM2	IPO11
TIMP3	ITGA6
TMEM132A	ITGA7
TMEM160	ITGA9
TMEM90B	ITIH5
TP53TG1	JAK1
TPM1	JAM2
TRAFD1	JUN
TYMP	KANK3
UNC5B	KCNB1
VDR	KCNT2
VOPP1	KIAA0485
YIF1A	KLF11
YIF1B	KLF2
ZNF668	KLF4
	KLHL14
	KLHL23
	KLKB1
	LAMA3
	LDB2
	LEPR
	LHX6
	LIFR
	LIMA1
	LOC100132798
	LOC100170939
	LOC100292909
	LOC440434
	LOC572558
	LONP2
	LONRF2
	LPPR4
	LRCH3
	LRFN5
	LRRFIP1
	LRRN4CL
	LTBP4
	LYVE1
	MAGI1
	MANSC1
	MATN2
	MBNL2
	MEG3
	MEOX2
	MET
	METTL7A
	MGLL
	MMRN2
	MRC1
	MTUS1
	MYC
	MYCT1
	MYLIP
	NAALAD2
	NDRG2
	NEAT1
	NFIA
	NFIB
	NKTR
	NOVA1
	NPR1
	NR2F2
	NR4A1
	NRN1
	OLFM1
	OSR1
	OVOS2
	PALMD
	PCDH9
	PDE1A
	PDE9A
	PDK4
	PEAR1
	PECAM1
	PER1
	PGAP1
	PGM5
	PIAS1
	PKD1L2
	PKN2
	PKP4
	PLAGL1
	PLCB4
	PLP1
	POU6F1
	PPL
	PRRT2
	PSMD6
	PTGFR
	RALGAPA2
	RAPH1
	RASD1
	RBBP6
	RBM25
	RELN
	RERGL
	REV1
	REV3L
	RHOJ
	RIMKLB
	ROBO4
	RPL23AP32
	RUFY2
	RUFY3
	RUNDC3B
	RUNX1T1
	S1PR1
	SASH1
	SCARA5
	SCN3A
	SDPR
	SEMA3G
	SEMA6A
	SFPQ
	SFRS18
	SH3BP5
	SHE
	SIK2
	SLC25A25
	SLC27A3
	SLC7A2
	SMAD1
	SNRK
	SOCS2
	SOCS3
	SOX17
	SOX7
	SPRY1
	SPTBN1
	SRPX
	STEAP4
	STOX2
	SVEP1
	SYNM
	TACC1
	TACC2
	TAL1
	TEK
	TFF3
	TFPI
	TGFBR3
	THBD
	THSD7A
	TMEM132C
	TMOD1
	TMTC1
	TNXA
	TNXB
	TPPP3
	TRIM9
	TRIO
	TRPM6
	TSHZ2
	TSPAN7
	TTC14
	TTC28
	UBE2I
	UNC84A
	USP32
	USP34
	WWP1
	XIST
	ZBTB16
	ZFP36

## Sheet: Sum up
MAR6
SEPT8
ABCC3
ABCC5
ABCG1
ABHD2
ACLY
ACOT7
ACSBG2
ACTA1
ACTA2
ACTG2
ACTN1
ADAM8
ADAMTS1
ADAMTS14
ADAMTS4
ADAMTS4
ADAMTS7
ADAP2
ADC
ADCY7
ADFP
ADORA1
AEBP1
AFAP1L2
AG2
AGPAT2
AKNAD1
AKTIP
ALDOA
ALOX5
ALPK2
ALS2CR4
ANC_2H01
ANGPT2
ANKH
ANKRD44
ANKRD52
ANTXR1
ANXA1
AP2S1
APBB2
APG10L
APH1B
APM2
APOC1
APOE
APOH
AQP1
ARHB
ARHGAP15
ARHGAP19
ARHGAP30
ARHGEF17
ARHGEF9
ARID3A
ARID5B
ARL2BP
ARMC9
ARPC1B
ARPC2
ARRB2
ARSA
ARSB
ARSI
ASF1B
ASPN
ATCAY
ATP10A
ATP6V0B
B2M
BACE2
BASP1
BAX
BCAT1
BCKDK
BCL2L11
BGN
BLNK
BOK
BPAG1
BSPRY
BTG1
BTG2
BTK
BUB3
C10orf10
C10orf95
C11orf17
C11orf41
C11orf53
C11orf75
C12orf2
C12orf59
C12orf74
C17orf49
C17orf62
C19orf28
C19orf63
C1orf162
C1orf17
C1orf38
C1orf54
C1orf85
C1QB
C1QB
C1QR1
C1QTNF1
C1QTNF5
C1QTNF6
C1R
C1S
C20orf166
C20orf200
C21orf37
C21orf80
C3
C3AR1
C3orf27
C4orf17
C4orf48
C5orf41
C5R1
C6orf1
C6orf125
C6orf129
C7orf10
C7orf44
C9orf91
CACNG4
CAD
CADM1
CALD1
CALM3
CALU
CAPG
CAPZB
CARD11
CARD6
CARTPT
CAT
CCL3
CCL3L1
CCL4
CCR7
CCT7
CD276
CD300LF
CD34
CD5L
CD68
CD74
CD74
CD84
CD9
CD99
CDC42EP3
CDH11
CDH11
CDKN1A
CDKN2A
CDKN2B
CELSR3
CERCAM
CFH
CFL1
CGI-38
CHADL
CHST11
CIAO1
CIB1
CILP
CILP2
CLEC4A
CLEC7A
CLTB
CMRF35
CNOT8
COL10A1
COL11A1
COL12A1
COL13A1
COL18A1
COL1A1
COL1A1
COL1A2
COL1A2
COL3A1
COL3A1
COL4A1
COL4A4
COL5A1
COL6A1
COL6A2
COL6A3
COL8A1
COL8A2
COMMD5
COMP
COPA
COPZ1
COQ4
CORO1A
CPR8
CPXM2
CRIPT
CSF3
CSF3R
CTBP2
CTDSPL
CTGF
CTHRC1
CTNS
CTSA
CTSB
CTSD
CTSF
CTSK
CTSZ
CX3CL1
CXCL10
CXCL11
CXCL12
CXCL14
CXCL2
CXCL3
CXCR4
CXCR7
CYB561
CYB561D2
CYBB
CYBRD1
CYTH1
CYTH4
D1S155E
DACT3
DAPK1
DBP
DCBLD1
DCN
DCPS
DCTN5
DDIT4
DDX24
DDX48
DENND1B
DENND4C
DF
DGCR8
DIO1
DIRAS3
DJ167A19.1
DKFZP434F0318
DKFZP564I0422
DKFZp564K142
DLK1
DNAJA4
DNAJB1
DNAJB1
DNMT3A
DNMT3L
DOCK2
DOCK4
DOK3
DOK5
DP1
DPP3
DPYSL3
DUSP18
E46L
ECT2
EDIL3
EEF1A1
EEF2
EFEMP1
EFHD1
EGR1
EHD1
EHD2
EID1
EMB
EMILIN1
EMP1
ENC1
ENPP6
ENSA
ENTPD7
EPAS1
EPB41L4B
EPHB2
EPSTI1
ERF
ESAM
ESPN
EVI2B
EYA3
F2R
F2RL1
FAH
FAM114A1
FAM116A
FAM129B
FAM13A
FAM173A
FAM198B
FAM32A
FAM47E
FAM89B
FARP1
FBLN1
FBP1
FBXO32
FCGBP
FCGR1A
FCGR1B
FCGR2B
FCGR2C
FCGR3B
FDXR
FGD3
FGD6
FGR
FIBP
FICD
FLJ10826
FLJ11011
FLJ11088
FLJ12661
FLJ13842
FLJ14075
FLJ20003
FLJ21245
FLJ21308
FLJ22246
FLJ23577
FLJ26905
FLJ27099
FLJ30194
FLJ32165
FLJ38499
FLJ42395
FLJ42589
FLJ43842
FLJ44686
FLNA
FMOD
FN1
FN3KRP
FNDC1
FOS
FOSL2
FPR1
FSTL1
FTH1
FTL
FTSJ1
FYB
FZD1
G0S2
GABARAP
GADD45B
GADD45B
GAL3ST4
GALNT10
GAPDH
GBA
GBAP1
GCET2
GEM
GIMAP1
GIT2
GIYD1
GIYD2
GJA1
GJB2
GLIPR2
GLIS2
GLRX
GLT25D1
GLUL
GMIP
GNA13
GNB2L1
GNG13
GOLGA2
GPC1
GPC3
GPCPD1
GPNMB
GPX7
GPX8
GRAP2
GREM1
GRINA
GRN
GRWD1
GSN
GTF2IRD1
GXYLT2
H2AFY2
HAVCR2
HBA2
HCK
HCLS1
HF1
HFL1
HIPK3
HLA-A
HLA-A
HLA-B
HLA-C
HLA-C
HLA-DMB
HLA-DPA1
HLA-DPA1
HLA-DPB1
HLA-DPB1
HLA-DQA1
HLA-DQB1
HLA-DQB1
HLA-DRA
HLA-DRB1
HLA-DRB3
HLA-DRB5
HLA-DRB6
HLA-G
HM13
HMGCS1
HMGN2
HMHA1
HN1
HNRPA1
HSA277841
HSD17B6
HSPA1A
HSPA5
HSPCB
HSPG2
HTRA3
IBSP
ID2
IFI27
IFI44
IFI6
IGF1
IGFBP4
IGFBP7
IGHG1
IGHM
IGJ
IGKV1D-13
IGL
IGLJ3
IGLL2
IGSF6
IKBKG
IL1B
IL21R
IL6
IL8
IMAGE:4123447
IMAGE:4249217
IMAGE:4280819
IMAGE:4820836
IMAGE:5284314
IMAGE:5493056
IMAGE:6272440
IMP4
INF2
INHBA
INSIG1
IPPK
IRX6
ISLR
ISOC2
ITGA7
ITGAX
ITGB2
ITIH5
ITPRIP
ITPRIPL2
JUN
JUND
KCNAB2
KCNIP1
KCNJ10
KCNMA1
KCNQ1OT1
KCNS3
KDM5A
KHDRBS1
KIAA0063
KIAA0146
KIAA0377
KIAA0469
KIAA0682
KIAA0892
KIAA1199
KIAA1217
KIAA1274
KIAA1462
KIAA1602
KIAA1977
KIF1A
KIF26B
KLF2
KLHL6
KRT14
KRT17
KRT19
KRT5
LAMP2
LAMR1
LAPTM5
LAT2
LBH
LCP2
LDHB
LEF1
LEPROTL1
LGALS1
LGALS1
LGR6
LHPP
LILRB1
LIPA
LMCD1
LMOD3
LOC100133039
LOC100287426
LOC169611
LOC255411
LOC285194
LOC285663
LOC374838
LOC401097
LOC402778
LOC494558
LOC727916
LOC728099
LOC90529
LOC91316
LOXL1
LPAR5
LRFN3
LRP1
LRRC15
LST1
LTBP2
LUM
LY86
LYPD4
LYZ
LZTS1
MAF1
MAFB
MALAT1
MAN2B1
MAP2K4
MAPKAPK5
MAPRE2
MARK2
MCAM
MED18
MEF2D
MEP1A
METRN
MFAP2
MFAP5
MFGE8
MGAT4A
MGC16207
MGC21658
MGC27165
MGC2731
MGC29937
MGC3047
MGC32020
MGC4677
MIAT
MICAL1
MICAL2
MICALL2
MIF
MIR21
MLLT4
MMP11
MMP14
MMP2
MNDA
MORC1
MRNA;
MRPL10
MRPL46
MRPS18C
MS4A6A
MS4A7
MSR1
MT1A
MT2A
MTDH
MTMR6
MUC13
MUC2
MUF1
MUTYH
MVP
MYCBP
MYCL1
MYH11
MYL6
MYL9
MYLK
MYO1D
MYO1F
NBEAL1
NBEAL2
NBL1
NCF4
NCOA3
NCOA6IP
NCRNA00103
NDUFA11
NENF
NETO2
NFE2L3
NFKBIA
NIN
NLRP2
NNMT
NOTCH3
NOX4
NPL
NRBP1
NRG1
NRP2
NUDT21
NUFIP2
NUP210
OAZ2
ODZ4
OLFML2B
OLR1
OR10D1P
ORC1L
ORMDL2
OSBPL3
P4HA2
P4HA3
PABPC1
PAG1
PALLD
PARD6B
PARVA
PARVG
PCCB
PCDH7
PD2
PDE4C
PDGFRB
PDGFRB
PDGFRL
PECAM1
PEX2
PFN1
PGP
PHLDA1
PHPT1
PI16
PJA1
PKM2
PKM2
PLA2G15
PLA2G3
PLAU
PLAUR
PLBD1
PLEK2
PLEKHO2
PLOD2
PLXNC1
PMEPA1
PML
PMSCL1
POSTN
POSTN
POTEKP
PPAPDC1A
PPAT
PPGB
PPIF
PPP1R13L
PPP1R14A
PPP1R15A
PPP1R3B
PPP1R3E
PPP1R8
PPP2R1B
PPP3CC
PRDM2
PREX1
PRG1
PRICKLE1
PRKCB
PRKX
PRM1
PRSS11
PSAP
PSAT1
PTGDS
PTP4A3
PTPRE
PXDN
PYCR1
R3HCC1
RAB10
RAB11FIP2
RAB22A
RAB23
RAB31
RAB6B
RABAC1
RABGGTB
RAD23B
RAD51L1
RAI14
RALA
RARRES2
RASAL2
RASSF2
RBMS3
RCN3
RCOR3
RECK
RELT
RGS1
RGS16
RGS4
RGS5
RHBDF2
RIPK2
RNASE6
RNF181
RNF213
ROBLD3
ROCK1
ROGDI
RPL10
RPL13
RPL19
RPL21
RPL26
RPL27A
RPL28
RPL29
RPL30
RPL32
RPL35
RPL35A
RPL37
RPL38
RPL41
RPLP1
RPLP2
RPS11
RPS12
RPS16
RPS17
RPS19
RPS27A
RPS29
RPS4X
RPS6KA1
RPS6KA4
RPS6KB2
RPS8
RTN1
RTP4
RUNDC2B
RUNX1
RUNX2
S100A10
S100A11
S100A6
SALL4
SAMD4A
SAMD9L
SAMSN1
SASH1
SCA7
SCD
SCGF
SCO2
SCPEP1
SDC1
SDC2
SDS
SEC31A
SEC61A1
SEL1L
SELE
SELPLG
SERINC5
SERPINE1
SERPINE1
SERPINF1
SERTAD1
SFN
SFRP2
SFRP4
SFXN1
SGIP1
SH3BGRL
SH3BP2
SH3RF1
SHKBP1
SIGLEC5
SIN3B
SIRPA
SIRT3
SLA
SLAMF7
SLC10A1
SLC11A1
SLC15A3
SLC16A10
SLC16A3
SLC18A2
SLC1A4
SLC24A1
SLC25A16
SLC25A3
SLC26A2
SLC29A3
SLC34A3
SLC35F2
SLC38A2
SLC38A2
SLC41A2
SLC7A8
SLCO2B1
SMAD1
SMARCC2
SMOC2
SMPD1
SNAPC2
SNTB2
SNX10
SNX27
SOCS3
SOD2
SORL1
SP6
SPAG11B
SPAG7
SPARC
SPARC
SPARCL1
SPARCL1
SPATS2L
SPCS2
SPI1
SPIN3
SPOCD1
SPON1
SPON2
SPON2
SPOP
SPP1
SPP1
SPTLC2
SR-A1
SRPX2
SSR3
SSSCA1
ST6GAL1
ST6GAL2
STAG1
STAT1
SUI1
SULF1
SULF2
SYK
SYNGR2
SYT11
SYT15
TACR1
TAF10
TAGAP
TAGLN
TAGLN2
TANC2
TAOK1
TBC1D16
TBC1D2
TBC1D25
TBL1XR1
TBXAS1
TCEAL1
TCEAL5
TCF3
TCN1
TEDDM1
TFEC
THAP6
THBS2
THBS3
THBS4
THY1
TIAM2
TICAM2
TIMP1
TIMP2
TIMP3
TLE6
TLR7
TMEM132A
TMEM160
TMEM214
TMEM49
TMEM87B
TMEM90B
TMSB10
TMSB4X
TNF
TNFRSF12A
TNFSF13B
TNIK
TNK2
TOM1
TP53I13
TP53INP1
TP53TG1
TP73L
TPM1
TPM2
TPM3
TPM4
TPSAB1
TPSB2
TRA1
TRAF5
TRAFD1
TRAK1
TRALPUSH
TREM2
TRIB2
TRIM14
TRPM4
TRUB1
TSHZ3
TSPAN9
TSPYL5
TSSK3
TTC18
TTC3
TTC9
TTTY4C
TTTY5
TUBA1C
TUBB
TUBB4
TUFT1
TWF2
TXNDC17
TYMP
TYROBP
UBE2E1
UBE2Q1
UBXD2
UCP2
UHMK1
UNC5B
URB
USP4
USP47
VAPA
VCAN
VDR
VIM
VMD2
VNN1
VOPP1
VWA3B
WHSC1
WISP1
WNT5A
XIST
YIF1A
YIF1B
ZAP70
ZBED3
ZC3HDC3
ZCCHC14
ZDHHC16
ZFAT
ZFHX4
ZNF167
ZNF216
ZNF277
ZNF365
ZNF366
ZNF397OS
ZNF469
ZNF497
ZNF521
ZNF552
ZNF668

## Sheet: Sum down
A2M
ABCA6
ABCA8
ABCA9
ABCB1
ABLIM1
ABLIM3
ACACB
ACAT1
ACAT2
ACCS
ACSL4
ACTC1
ADAM33
ADAMTS1
ADAMTS3
ADAMTS5
ADAMTS8
ADAMTS9
ADCY4
ADD3
ADH1B
ADRB2
AFG3L1
AFG3L2
AFP
AGAP4
AGTR1
AHCTF1
AHI1
AHSA1
AHSG
AIF1L
AK3L1
AKAP12
AKR1C1
AKR1C2
ALDH1A3
ALDH7A1
ALDOAP2
ALS2CR4
AMBP
AMPD1
AMY1A
ANGPTL1
ANK2
ANKRD20A1
ANKRD29
ANKRD35
ANKRD36B
ANKS1A
ANLN
ANP32B
ANXA2P1
ANXA2P3
AOC3
APOA1
APOA2
APOH
AQP1
ARAP3
ARHGAP19
ARHGAP29
ARHGAP6
ARHGEF15
ARL4A
ARRDC4
ASAP2
ASS1
ATP1A2
ATP1A3
ATP1A4
ATP2B1
ATP5C1
ATP6V0C
ATPAF1
BAG5
BBOX1
BCHE
BCO2
BEND7
BEX4
BMP2
BOC
BRD7P3
BRPF3
BTF3
BUD31
BZW1
C10orf128
C12orf26
C14orf101
C14orf139
C14orf147
C16orf53
C16orf89
C17orf58
C17orf95
C18orf34
C1orf115
C1orf43
C20orf160
C2orf40
C2orf88
C3orf17
C4BPB
C5orf4
C6orf141
C7orf58
C7orf63
C9orf4
C9orf5
CA11
CA4
CACHD1
CACYBP
CAND1
CAPN6
CAPRIN1
CAPS2
CAPZA2
CARD10
CAT
CAV1
CBR3
CCBL2
CCL14
CCNA2
CCNB1IP1
CCNL1
CD209
CD300LG
CD34
CD36
CD9
CD93
CDC42EP4
CDKN1C
CDON
CDV3
CENPM
CEP57
CEP68
CFD
CFL1
CHCHD3
CHRDL1
CIRBP
CITED1
CKB
CLCA4
CLDN5
CLEC1A
CLEC2D
CLEC3B
CLEC4GP1
CLIC2
CLIP4
CNKSR3
CNOT7
CNTNAP3
CNTNAP3B
COL21A1
COL6A6
COPE
COPG2
CPE
CR2
CREB5
CRIM1
CRTAP
CRYZ
CSDA
CSNK2A2
CTNNA1
CTNNAL1
CTSC
CUGBP2
CXADR
CXCL1
CXCL6
CXorf36
CXorf57
CYP27C1
CYTL1
CYYR1
D4S234E
DACH1
DARC
DBC1
DCLK1
DCX
DDIT3
DDX5
DENND2A
DHX9
DLC1
DLK1
DMRT2
DMRTC1
DMRTC1B
DNAJC27
DOCK9
DST
DSTN
DUSP26
DUSP6
EBF1
EBF3
ECSCR
EDN1
EDN3
EDNRB
EEF2
EFEMP1
EFNA5
EGFLAM
EGFR
EGR1
EIF1
EIF1AX
EIF3F
EIF3L
EIF4A1
EIF4A2
EIF4H
EIF5A
ELF5
ELOVL7
EMCN
EMP1
ENDOU
ENOSF1
ENPP2
ENPP3
EPB41L5
EPC2
EPHA4
EPHB1
ERGIC3
ERP29
ETFA
ETS2
EXOC6
F8
FABP1
FABP4
FAM117A
FAM119B
FAM126A
FAM13A
FAM13C
FAM162B
FAM184A
FAM189A2
FAM196B
FAM43A
FAM59A
FBXO31
FBXO39
FEN1
FGF10
FGF2
FGG
FHL1
FIGF
FLJ10038
FLJ40330
FLT4
FMO2
FNDC3A
FOSB
FREM1
FUBP1
FXYD1
FZD7
GABRP
GADD45A
GART
GAS2
GCOM1
GDF3
GFOD1
GGH
GHR
GIPC2
GLT25D2
GNAS
GNB2L1
GNE
GNG11
GNG7
GNL1
GOLGA8A
GPAA1
GPC3
GPIHBP1
GPM6A
GPM6B
GPR116
GPR124
GPR133
GPR146
GPRC5B
GRAMD1C
GRAMD3
GRB10
GREM2
GRIA3
GRIA4
GRK5
GRRP1
GSN
GSTM5
GTF2F2
H2AFV
H3F3B
HBE1
HBZ
HDAC4
HDX
HERC2P3
HIST1H2BI
HIST1H2BN
HIST2H2BE
HLA-C
HLA-H
HLF
HMGN1
HNRNPA1
HNRNPA1L2
HNRNPA3
HNRNPCL1
HNRNPH1
HNRNPK
HNRPDL
HOXA4
HOXD4
HOXD8
HPSE2
HSP90AA1
HSP90AB1
HSPA14
HSPA5
HSPA8
HSPD1
HYMAI
IDH3B
IFT57
IGF1
IGFBP1
IGFBP6
IGJ
IGLV1-44
IGSF10
IL11RA
IL17RD
IL33
IMPDH2
IPO11
IPO5
ITGA6
ITGA7
ITGA9
ITIH5
JAK1
JAM2
JUN
KANK3
KARS
KCNB1
KCNT2
KCTD14
KIAA0485
KIAA1529
KL
KLF11
KLF15
KLF2
KLF4
KLF5
KLHL13
KLHL14
KLHL23
KLK1
KLK10
KLK13
KLKB1
KLRC3
KLRC4
KRT15
KRT8
LAMA3
LAMC3
LARP6
LDB2
LEPR
LEPREL1
LGR6
LHX6
LIFR
LIMA1
LIN28A
LOC100130288
LOC100130331
LOC100132798
LOC100170939
LOC100190939
LOC100292909
LOC148709
LOC152024
LOC283352
LOC284900
LOC391358
LOC440434
LOC494150
LOC572558
LOC644936
LOC646791
LOC650392
LOC729686
LONP2
LONRF2
LPAR6
LPL
LPPR4
LRCH3
LRFN5
LRP6
LRPAP1
LRRFIP1
LRRN4CL
LSM4
LTBP4
LYVE1
MAGEA2B
MAGI1
MAGI2
MAMDC2
MAML2
MANSC1
MAPKSP1
MATN2
MBNL2
MEG3
MEIS3P1
MELK
MEOX2
MET
METTL7A
MGC21881
MGLL
MID2
MMRN2
MOBKL2B
MON2
MRC1
MRFAP1
MRPL45
MRPS5
MSH6
MT1M
MTERFD3
MTUS1
MYC
MYCT1
MYH11
MYLIP
MYLK
MYRIP
N4BP2L1
NAALAD2
NACAP1
NAP1L2
NBEA
NBLA00301
NCALD
NCOA1
NCOA7
NCRNA00219
NDRG2
NDUFA10
NDUFS2
NEAT1
NFATC4
NFIA
NFIB
NGDN
NHLRC2
NIPSNAP1
NKTR
NOB1
NOVA1
NPM1
NPR1
NR2C1
NR2F2
NR3C2
NR4A1
NRGN
NRN1
NTRK2
NTRK3
NUTF2
ODZ2
OGFRL1
OLFM1
OR12D2
OR7E156P
OSBPL1A
OSR1
OVOS2
OXTR
PAK3
PALMD
PAMR1
PCBP1
PCBP2
PCDH9
PDE1A
PDE1C
PDE2A
PDE9A
PDGFD
PDIA3
PDK1
PDK4
PDLIM1
PEAR1
PECAM1
PEG3
PEMT
PENK
PER1
PFKFB4
PGAP1
PGK1
PGM5
PGRMC1
PGRMC2
PHB
PHF17
PHF19
PIAS1
PIGR
PIK3C2A
PIK3C2G
PIK3R1
PIP5K1B
PKD1L2
PKM2
PKN2
PKP4
PLAGL1
PLCB1
PLCB4
PLEKHG4
PLP1
PLXNA4
POLR1E
POU6F1
PPL
PPP4C
PRDX3
PRKDC
PRMT1
PRNP
PRPF38A
PRRT2
PSMC5
PSMD4
PSMD6
PTGES3
PTGFR
PTPRB
PTPRZ1
RAB40B
RALGAPA2
RAN
RAPGEF2
RAPH1
RASD1
RBBP6
RBM25
RBM34
RBPMS
RELN
RERGL
REV1
REV3L
RGMA
RGNEF
RGS5
RHOA
RHOJ
RIMKLB
RNASE4
RNASEH1
RNF150
ROBO4
ROCK2
ROPN1
RPL13
RPL22
RPL23AP32
RPL23AP53
RPL5
RPP14
RPS4XP9
RPS4Y1
RPUSD4
RSL1D1
RSPO3
RTN4
RUFY2
RUFY3
RUNDC3B
RUNX1T1
S1PR1
SAP18
SARNP
SASH1
SAV1
SBDS
SCAPER
SCARA5
SCN3A
SCN4B
SCPEP1
SDHA
SDPR
SEC11C
SEC13
SEC63
SEH1L
SEMA3G
SEMA5A
SEMA6A
SEMA6D
SETBP1
SFPQ
SFRP1
SFRS18
SFRS2B
SFRS9
SH3BGRL2
SH3BP5
SHE
SIK2
SILV
SLBP
SLC17A7
SLC20A1
SLC22A17
SLC25A25
SLC25A27
SLC25A33
SLC27A3
SLC3A2
SLC6A14
SLC7A11
SLC7A2
SLC7A3
SMAD1
SMARCA1
SMEK2
SMS
SNRK
SNRPA
SNRPB
SNRPN
SNX1
SOCS2
SOCS3
SOSTDC1
SOX17
SOX7
SPATA6
SPRY1
SPRY2
SPTBN1
SRC
SRP9
SRPX
SSBP2
ST13
ST7OT1
STEAP4
STIP1
STOX2
STS
STX10
STX12
STXBP1
SUMO1
SUN1
SUV420H1
SVEP1
SYNM
SYNPO2
TACC1
TACC2
TAL1
TANK
TAOK3
TBCA
TCEAL7
TCF7L1
TCF7L2
TCP1
TEK
TEX10
TF
TFDP2
TFF3
TFG
TFPI
TGFBR3
THBD
THRB
THSD7A
TM4SF1
TM9SF3
TMEM132C
TMOD1
TMTC1
TNPO1
TNXA
TNXB
TOMM70A
TOP2A
TPPP3
TRIM2
TRIM33
TRIM9
TRIO
TRPC6
TRPM6
TSHZ2
TSPAN7
TTC14
TTC28
TUB
TUBA1C
TUBB
TUBB4
TXNIP
TXNL4B
TYR
UBE2I
UBE2S
UBE2V2
UNC84A
UPF3A
USP14
USP32
USP34
UST
VIT
WRNIP1
WWP1
XBP1
XIST
XRCC5
YBX1
ZAK
ZBTB16
ZBTB44
ZDHHC1
ZFAND1
ZFP36
ZNF140
ZNF146
ZNF208
ZNF267
ZNF330
ZNF346
ZNF436
ZNF479
ZNF709
ZNF813
