# Supplementary material for: The Molecular Signature of the Stroma Response in Prostate Cancer-Induced Osteoblastic Bone Metastasis Highlights Expansion of Hematopoietic and Prostate Epithelial Stem Cell Niches
Source: PLoS One. 2014 Dec 8;9(12):e114530. doi: 10.1371/journal.pone.0114530 (PMC4259356; doi:10.1371/journal.pone.0114530)
Supplement: S1 File — This file contains an extended version of the Material and Methods, including references, one Figure and 11 Tables. (ZIP) [file pone.0114530.s010.zip › Supporting File/File S1. Table 6.xls]

## Sheet: Information
Conversion of VCaP and C4-2B mouse gene symbols to human gene symbol orthologs
human orthologs
table 6a	VCaP up-regulated genes
table 6b	VCaP down-regulated genes
table 6c	C4-2B up-regulated genes
table 6d	C4-2B down-regulated genes
Biomart (version 0.7)
Sum of up-regulated genes without duplicates
Sum of down-regulated genes without duplicates

## Sheet: table 6a (435)
Gene Symbols
ABCA1
ACP5
ACVR1
ADAM12
ADAM9
ADAMTS4
ADCY3
ALDH1A3
ALPL
ANO1
ANPEP
ANTXR2
ANXA4
ANXA5
ANXA6
ANXA8
APBB1
APBB2
APC
APLNR
APLP1
APP
ARF4
ARHGEF10
ARHGEF25
ARL4C
ATP6V1A
ATP9A
B3GNT9
B4GALT2
BAMBI
BCAR3
BCL6B
BGN
BICC1
BMP1
BMP8B
BOK
C11orf52
C1QTNF6
C3AR1
C8orf4
C9orf3
CACNB3
CALD1
CALU
CASP12
CAV2
CBR3
CCDC80
CCND1
CD109
CD200
CD276
CD28
CD2AP
CD40
CD68
CDC42EP1
CDH15
CDH2
CDO1
CDR2L
CFH
CGNL1
CGREF1
CHST2
CLEC11A
CMTM8
CNN3
CNPY2
COL11A1
COL11A2
COL13A1
COL15A1
COL16A1
COL1A1
COL1A2
COL22A1
COL3A1
COL4A1
COL4A2
COL5A1
COL5A2
COL5A3
COL6A3
COLEC12
COPZ2
CPE
CPZ
CREB3
CREB3L1
CREB3L2
CSF1
CSF1R
CSPG4
CSTB
CTNNB1
CTSA
CTSK
CTSZ
CYB561
CYP4V2
DCN
DDR2
DLK2
DLX3
DNM1
DPYSL3
ECE1
EFNA1
EFNB1
EFNB2
EFS
ELK3
ELTD1
EMCN
EMP1
EMP2
ENAH
ENC1
ENPP1
ENPP2
EPB41L2
EPHA3
EPHB4
ERCC1
FABP7
FAM102A
FAM114A1
FAM127C
FAM129B
FAM181B
FAM198B
FAM20C
FANCC
FAP
FARP1
FBLN1
FDFT1
FERMT2
FGFR1
FIBIN
FKBP10
FKBP1A
FKBP7
FKBP9
FLNB
FMOD
FN1
FOXC2
FSCN1
GALR2
GDF10
GIMAP6
GJA1
GLB1
GLI1
GLI2
GLIS2
GNA11
GNS
GPC1
GPR125
GPR133
GPR137B
GPR180
GPRC5C
GPX7
GPX8
GRB10
HES1
HEXA
HEXB
HEY1
HEYL
HIP1
HOXA3
HSPG2
HTRA1
HTRA3
IBSP
ID3
INSIG2
IRX3
ITGA5
ITGAV
ITGB5
ITM2C
JAM2
JUN
JUP
KAZALD1
KCNE3
KCNK1
KCTD17
KDELR3
LAMA4
LAMB1
LEPRE1
LEPREL2
LEPREL4
LGMN
LIFR
LOX
LOXL1
LOXL4
LPAR1
LPAR3
LTBP3
LTBP4
LUM
LXN
LYSMD2
MAFB
MAGEH1
MAP4K3
MARCKS
MATN2
MCAM
MDFI
MDFIC
MEOX1
METRNL
MFGE8
MMP13
MMP14
MMP2
MMP23B
MMP9
MRC2
MSI1
MSR1
MT3
MTCH1
MVK
MXD4
MYO1B
MYOF
NAB2
NAGLU
NCKAP1
NDRG4
NELF
NEO1
NES
NFATC1
NOS3
NPC2
NPDC1
NR2F6
NRP1
NRP2
NTN1
NUPR1
OCSTAMP
OLFML3
OSBPL5
OSCAR
P4HA1
P4HA2
PARD3
PARD6G
PARVA
PCDHGA1
PCDHGA10
PCDHGA11
PCDHGA12
PCDHGA2
PCDHGA3
PCDHGA4
PCDHGA5
PCDHGA6
PCDHGA7
PCDHGA8
PCDHGA9
PCDHGB1
PCDHGB2
PCDHGB3
PCDHGB4
PCDHGB5
PCDHGB6
PCDHGB7
PCDHGC3
PCDHGC4
PCDHGC5
PDGFA
PDGFRB
PDLIM4
PGF
PHLDB1
PHOSPHO1
PITX1
PKD2
PLAT
PLCD1
PLK2
PLOD1
PLOD2
PLS3
PLTP
PLVAP
PMEPA1
POFUT2
POSTN
PPIC
PRAF2
PRDM5
PRKCDBP
PRRC1
PRRX1
PRSS23
PTGIS
PTMS
PTN
PTPN13
PTPRF
PTPRZ1
PVRL3
PYCR1
RAB13
RAB34
RAI14
RAMP2
RAMP3
RAPGEF4
RCAN1
RCN1
RCN2
RCN3
RCOR2
RERG
RFTN2
RGS3
RHBDF1
RHOC
RHOD
ROM1
RPL13
RPL39L
RYK
S100A10
S100A16
S1PR1
S1PR3
SCARA3
SCPEP1
SDC1
SDC2
SEC16B
SEC24D
SEC31A
SELM
SEMA3F
SEMA7A
SERPINE2
SERPINH1
SH3BP4
SKI
SLC22A17
SLC26A2
SLC2A10
SLC30A4
SLC37A2
SLC39A1
SLC39A13
SLC39A14
SLC39A7
SLC46A1
SLC6A8
SLC9A3R2
SLCO2A1
SLIT3
SMAD6
SMPD3
SNAI1
SNX10
SOCS3
SOX18
SOX7
SP7
SPARC
SPARCL1
SPNS2
SPON1
SPRED1
SPSB1
SRPX2
SSPN
SSTR2
ST6GALNAC4
STAB1
STC1
STMN3
SYNPO
TAX1BP3
TBX2
TCF4
TCIRG1
TEAD2
TEK
TFF1
TFPI2
TGFB3
TGFBR1
TGFBR2
THBS2
TIAM2
TIMP1
TIMP2
TM4SF1
TMEM119
TMEM176A
TMEM45A
TMEM98
TNC
TNFAIP1
TNFSF11
TRIL
TRPV4
TSPAN4
TSPAN6
TTYH2
TUBA1A
UHRF1BP1L
VASN
VDR
VKORC1
VWA1
WISP1
WNT4
WWTR1
YIPF5
ZCCHC14
ZNF652

## Sheet: table 6b (153)
Gene Symbols
ALOX12
ANKRD22
ANLN
ARL6IP6
ASF1B
ASPRV1
B3GNT5
BCL11A
BRCC3
BST1
CCNB1IP1
CCRN4L
CDC45
CDC7
CDCA5
CDCA7L
CENPH
CENPK
CEP55
CEP70
CHDH
CHEK1
CINP
CITED4
CKAP2
CLCA5
CLEC4E
CLEC5A
CNR2
CPA3
DARC
DEDD2
DFFB
DIAPH3
DLGAP5
DOCK2
DOK2
DTYMK
DYRK3
EEF2K
FAM132A
FANCG
FCHO1
FOXM1
GAS2
GCH1
GFAP
GK
GLIPR2
GTSE1
HACE1
HAGH
HAUS4
HAUS5
HDC
HIST3H2BA
HIST3H2BB
HMMR
HSD11B1
HSPA4L
HTRA2
IFITM1
ITGB2L
JOSD2
KIF2A
LAIR1
LIPG
LOC100287163
LRR1
MBOAT2
MCM10
MED30
MMS22L
MNS1
MPHOSPH9
MTHFD1
MXD3
MYBL2
NCAPH
NFATC2IP
NFYB
NMNAT3
NUP133
OAS3
OLR1
OTUD5
PABPC1
PARP2
PAWR
PEBP1
PIGA
PIK3CG
PLEKHF2
PLSCR1
POLD1
POLE
POLR3G
PRIM1
PRKAG1
PTGER2
PTGIR
RAB3IL1
RAD51AP1
RBBP8
RBKS
RECQL
RECQL4
SASS6
SDF2L1
SEPT6
SERPINB2
SGOL1
SH3YL1
SLC15A2
SLC22A3
SLC22A4
SLC39A8
SLC6A20
SMAD11
SMC5
SNORD47
SOWAHA
SPAG5
SPIC
SPSB3
SRSF11
STAP1
STIL
TAC3
TAF7
TEX15
TFEC
TFR2
TGS1
TMEM216
TMEM8A
TPX2
TRIP13
TSPO2
TYMS
UBE2E3
UGT1A1
UGT1A3
UGT1A6
UGT1A9
USP39
VAV3
WDHD1
WDR36
ZDHHC3
ZMYM1
ZWILCH
ZWINT

## Sheet: table 6c (325)
Gene Symbols
ABCA1
ABCG1
ABHD12
ACP5
ACTB
ADAM9
ADAMTS4
ADCY3
ADCY4
AEBP1
AIG1
ANPEP
ANXA4
ANXA5
ANXA6
ANXA8
APBB2
APC
APLP1
APOD
APOE
ARF4
ARHGEF10
ARHGEF25
ARL4C
ASPN
ATP8B2
ATXN2
BCAR1
BGN
BHLHE22
BMP1
C1QC
C1QTNF5
C1QTNF6
C3AR1
C8orf4
CALD1
CALU
CASP12
CATSPERG
CAV2
CCDC80
CD109
CD200
CD276
CD68
CD93
CD99
CDH13
CDON
CDR2L
CMAHP
CMTM8
CNN3
COL15A1
COL16A1
COL1A1
COL3A1
COL4A1
COL4A2
COL5A1
COL5A2
COL5A3
COL6A1
COL6A2
COL6A3
COL8A1
COLEC12
COPZ2
CPLX1
CPXM2
CREB3L2
CRLF1
CSTB
CTSA
CTSB
CTSC
CTSK
CTSL
CTSZ
CXCL16
CYGB
CYP7B1
DCP1A
DHX32
DKK3
DLK2
DNASE1
DPYSL3
ECE1
ECM1
EDNRB
EFNA1
EFNB2
EGFL7
EHD2
ELK3
ELN
ELTD1
EMCN
EMP1
ENG
ENPEP
EPHA3
EPHB4
ERCC1
EVL
F2R
FABP5
FAM114A1
FAM127C
FAM129B
FAM198B
FANCC
FAP
FBLN1
FCGRT
FERMT2
FIBIN
FKBP10
FKBP1A
FKBP9
FLT1
FMO2
FMOD
FN1
FSCN1
FSTL1
GAS1
GIMAP6
GJA4
GNS
GPC4
GPR137B
GPX8
GRB10
HES1
HEXB
HEY1
HEYL
HIGD1B
HOXA3
HSPA1B
HTRA1
HTRA3
ID3
IGFBP3
IGFBP7
IL18BP
IL33
IL4R
IL6ST
INS
IRX2
ITGAX
ITGB5
ITGBL1
ITM2A
ITM2C
JPH3
JUN
JUP
KCNE3
KCNJ9
KCTD17
LAMA4
LAMB1
LAMC1
LDB2
LEPREL2
LGMN
LIMA1
LOX
LOXL1
LPL
LTBP3
LTBP4
LYSMD2
MAFB
MARCKS
MCAM
MDFIC
MFAP2
MFGE8
MFRP
MGP
MKL2
MMP13
MMP14
MMP17
MMP2
MMP23B
MRC2
MS4A7
MSC
MSR1
MTCH1
MVK
MYOF
NAB2
NES
NFATC4
NID1
NOS3
NOTCH3
NOX4
NPPC
NRARP
NRP1
NTN4
NUPR1
OLFML3
P2RX4
PARM1
PARVA
PDGFRB
PDLIM4
PEA15
PHLDB1
PHLDB2
PITX1
PLAT
PLD3
PLEKHH3
PLK2
PLK3
PLOD1
PLS3
PLTP
PLVAP
PMEPA1
PMP22
PODXL
POLR2E
POSTN
POU3F1
PPIC
PRKCDBP
PRRX1
PRSS23
PSAP
PTMS
PTN
RAI14
RAMP2
RAMP3
RCN2
RGS16
RGS4
RGS5
RHBDF1
RHOJ
RNF208
RUSC1
RUSC2
RYK
S100A16
S1PR1
SCARA3
SDC1
SDC2
SDC3
SEMA3F
SEPT4
SERPINB6
SERPINE1
SERPINE2
SERPINH1
SKI
SLC1A4
SLC30A4
SLC37A2
SLC39A1
SLC39A13
SLC8A1
SLC9A3R2
SLCO2A1
SMAD6
SMOC2
SNAI1
SOCS3
SOD3
SOX18
SOX7
SPARC
SPARCL1
SPHK2
SPON1
SPSB1
SRPX2
SSPN
STC1
SYNJ2
SYNPO
TAS1R2
TCF4
TEK
TFF1
TGFA
TGFB3
TGFBR1
TGFBR2
TGM2
THBS2
TIMP1
TIMP2
TM4SF1
TMEM132A
TMEM30B
TNFAIP1
TREM2
TRIL
TTL
TTYH2
TUBA1A
TULP4
TYRO3
UHRF1BP1L
VASN
VCAN
VWA1
WISP1
WISP2
WWTR1

## Sheet: table 6d (294)
Gene Symbols
ACP1
AK2
ALDH18A1
ALYREF
ANLN
ARL6IP6
ASF1B
ASNS
ATF7IP
B3GNT5
BCAS2
BEX6
BNIP1
BRCC3
BST1
C11orf48
C1GALT1C1
C5orf30
C5orf34
C6orf62
CAD
CAPRIN1
CASP3
CCDC22
CCNH
CCR1
CCRN4L
CDC123
CDC25A
CDC45
CDC7
CDCA4
CDCA5
CDCA7L
CDK4
CENPH
CENPK
CENPO
CENPV
CEP55
CEP70
CHAF1B
CHD1L
CHDH
CHEK1
CHFR
CIAPIN1
CIRH1A
CKAP2
CLCA1
CLEC4E
CPA3
CPSF2
DAP3
DCPS
DEDD2
DEPDC1
DFFB
DHCR24
DHFR
DHX16
DIAPH3
DOK3
DSP
DTYMK
DUSP11
EEF2K
EHD1
ENOPH1
ERI1
ERLIN1
EXO1
EXOSC7
FAM132A
FAM32A
FASTKD5
FBXO3
FCHO1
FIP1L1
FOXM1
GAB3
GCH1
GFAP
GGCT
GK
GRWD1
GTF2H4
GTPBP1
GTSE1
HACE1
HAGH
HAUS1
HAUS3
HAUS5
HAUS6
HDC
HDDC2
HEATR2
HELLS
HIST3H2BA
HIST3H2BB
HMMR
HN1
HSPA4L
HTRA2
IDI1
IFITM1
IL1B
ILF2
JOSD2
KIF2A
KLF16
LARP7
LOC100287163
LRR1
LRRC40
MBNL3
MBOAT2
ME2
MED19
MED30
MMS22L
MNS1
MORC3
MPHOSPH9
MPP7
MRPL15
MRPL19
MRPS22
MRPS30
MTHFD2
MXD3
MYBL2
MYCBP
NAA35
NCAPH
NFATC2IP
NFX1
NHP2
NOC2L
NOMO1
NOP56
NRM
NUDT1
NUDT5
NUP133
NUP155
NUP160
NUP54
NUP85
OAS3
OLR1
ORC3
ORC6
ORMDL1
ORMDL2
PA2G4
PABPC1
PARP1
PARP2
PAXIP1
PCF11
PDE12
PDK1
PEBP1
PHGDH
PIGA
PIGO
PIP5K1B
PLEKHF2
PLSCR1
POLD1
POLD2
POLE
POLR1C
POLR3G
POLR3K
PPP1R7
PPP2R4
PRC1
PRIM1
PRKAG1
PRKDC
PRPF3
PSAT1
PSMA1
PSMG1
PSMG3
PSTPIP1
PTGR1
PTPN22
PYCARD
PYCR2
RAB27B
RAB3IL1
RAD1
RAD21
RAD51
RAD51AP1
RBBP8
RBKS
RBMX
RCC1
RDH12
RECQL
REV1
REV3L
RFC3
RIF1
RNASEH2C
RPA3
RPE
RPL14
RPL7L1
RRN3
RRS1
SAMD11
SARNP
SASS6
SBNO1
SCAF8
SCRN3
SDF2L1
SEPT6
SERPINB2
SF3A3
SFPQ
SGOL1
SH3YL1
SKP2
SLC15A2
SLC35A4
SLC6A20
SLK
SMC5
SMC6
SNRNP40
SNRPA1
SNRPB2
SON
SOWAHA
SPAG5
SRSF10
SRSF11
SSB
STAP1
STIL
STK16
STRBP
SUV420H2
TAC3
TAF7
TAX1BP1
TBRG4
TCEB3
TDG
TDP2
TESK2
TFEC
TFR2
THRAP3
TIMELESS
TIMM8A
TLCD1
TMEM158
TMEM216
TMEM8A
TOMM22
TOMM70A
TOR2A
TPX2
TRIP13
TTC13
TYMS
UBE2E3
UCHL5
UGT1A1
UGT1A3
UGT1A5
UGT1A6
UGT1A9
UNG
WDR36
WRAP53
XRCC6
YTHDC1
ZCCHC3
ZCCHC6
ZDHHC3
ZFP62
ZMYM1
ZNF274
ZWILCH
ZWINT

## Sheet: Sum up-regulated (562)
ABCA1
ABCG1
ABHD12
ACP5
ACTB
ACVR1
ADAM12
ADAM9
ADAMTS4
ADCY3
ADCY4
AEBP1
AIG1
ALDH1A3
ALPL
ANO1
ANPEP
ANTXR2
ANXA4
ANXA5
ANXA6
ANXA8
APBB1
APBB2
APC
APLNR
APLP1
APOD
APOE
APP
ARF4
ARHGEF10
ARHGEF25
ARL4C
ASPN
ATP6V1A
ATP8B2
ATP9A
ATXN2
B3GNT9
B4GALT2
BAMBI
BCAR1
BCAR3
BCL6B
BGN
BHLHE22
BICC1
BMP1
BMP8B
BOK
C11orf52
C1QC
C1QTNF5
C1QTNF6
C3AR1
C8orf4
C9orf3
CACNB3
CALD1
CALU
CASP12
CATSPERG
CAV2
CBR3
CCDC80
CCND1
CD109
CD200
CD276
CD28
CD2AP
CD40
CD68
CD93
CD99
CDC42EP1
CDH13
CDH15
CDH2
CDO1
CDON
CDR2L
CFH
CGNL1
CGREF1
CHST2
CLEC11A
CMAHP
CMTM8
CNN3
CNPY2
COL11A1
COL11A2
COL13A1
COL15A1
COL16A1
COL1A1
COL1A2
COL22A1
COL3A1
COL4A1
COL4A2
COL5A1
COL5A2
COL5A3
COL6A1
COL6A2
COL6A3
COL8A1
COLEC12
COPZ2
CPE
CPLX1
CPXM2
CPZ
CREB3
CREB3L1
CREB3L2
CRLF1
CSF1
CSF1R
CSPG4
CSTB
CTNNB1
CTSA
CTSB
CTSC
CTSK
CTSL
CTSZ
CXCL16
CYB561
CYGB
CYP4V2
CYP7B1
DCN
DCP1A
DDR2
DHX32
DKK3
DLK2
DLX3
DNASE1
DNM1
DPYSL3
ECE1
ECM1
EDNRB
EFNA1
EFNB1
EFNB2
EFS
EGFL7
EHD2
ELK3
ELN
ELTD1
EMCN
EMP1
EMP2
ENAH
ENC1
ENG
ENPEP
ENPP1
ENPP2
EPB41L2
EPHA3
EPHB4
ERCC1
EVL
F2R
FABP5
FABP7
FAM102A
FAM114A1
FAM127C
FAM129B
FAM181B
FAM198B
FAM20C
FANCC
FAP
FARP1
FBLN1
FCGRT
FDFT1
FERMT2
FGFR1
FIBIN
FKBP10
FKBP1A
FKBP7
FKBP9
FLNB
FLT1
FMO2
FMOD
FN1
FOXC2
FSCN1
FSTL1
GALR2
GAS1
GDF10
GIMAP6
GJA1
GJA4
GLB1
GLI1
GLI2
GLIS2
GNA11
GNS
GPC1
GPC4
GPR125
GPR133
GPR137B
GPR180
GPRC5C
GPX7
GPX8
GRB10
HES1
HEXA
HEXB
HEY1
HEYL
HIGD1B
HIP1
HOXA3
HSPA1B
HSPG2
HTRA1
HTRA3
IBSP
ID3
IGFBP3
IGFBP7
IL18BP
IL33
IL4R
IL6ST
INS
INSIG2
IRX2
IRX3
ITGA5
ITGAV
ITGAX
ITGB5
ITGBL1
ITM2A
ITM2C
JAM2
JPH3
JUN
JUP
KAZALD1
KCNE3
KCNJ9
KCNK1
KCTD17
KDELR3
LAMA4
LAMB1
LAMC1
LDB2
LEPRE1
LEPREL2
LEPREL4
LGMN
LIFR
LIMA1
LOX
LOXL1
LOXL4
LPAR1
LPAR3
LPL
LTBP3
LTBP4
LUM
LXN
LYSMD2
MAFB
MAGEH1
MAP4K3
MARCKS
MATN2
MCAM
MDFI
MDFIC
MEOX1
METRNL
MFAP2
MFGE8
MFRP
MGP
MKL2
MMP13
MMP14
MMP17
MMP2
MMP23B
MMP9
MRC2
MS4A7
MSC
MSI1
MSR1
MT3
MTCH1
MVK
MXD4
MYO1B
MYOF
NAB2
NAGLU
NCKAP1
NDRG4
NELF
NEO1
NES
NFATC1
NFATC4
NID1
NOS3
NOTCH3
NOX4
NPC2
NPDC1
NPPC
NR2F6
NRARP
NRP1
NRP2
NTN1
NTN4
NUPR1
OCSTAMP
OLFML3
OSBPL5
OSCAR
P2RX4
P4HA1
P4HA2
PARD3
PARD6G
PARM1
PARVA
PCDHGA1
PCDHGA10
PCDHGA11
PCDHGA12
PCDHGA2
PCDHGA3
PCDHGA4
PCDHGA5
PCDHGA6
PCDHGA7
PCDHGA8
PCDHGA9
PCDHGB1
PCDHGB2
PCDHGB3
PCDHGB4
PCDHGB5
PCDHGB6
PCDHGB7
PCDHGC3
PCDHGC4
PCDHGC5
PDGFA
PDGFRB
PDLIM4
PEA15
PGF
PHLDB1
PHLDB2
PHOSPHO1
PITX1
PKD2
PLAT
PLCD1
PLD3
PLEKHH3
PLK2
PLK3
PLOD1
PLOD2
PLS3
PLTP
PLVAP
PMEPA1
PMP22
PODXL
POFUT2
POLR2E
POSTN
POU3F1
PPIC
PRAF2
PRDM5
PRKCDBP
PRRC1
PRRX1
PRSS23
PSAP
PTGIS
PTMS
PTN
PTPN13
PTPRF
PTPRZ1
PVRL3
PYCR1
RAB13
RAB34
RAI14
RAMP2
RAMP3
RAPGEF4
RCAN1
RCN1
RCN2
RCN3
RCOR2
RERG
RFTN2
RGS16
RGS3
RGS4
RGS5
RHBDF1
RHOC
RHOD
RHOJ
RNF208
ROM1
RPL13
RPL39L
RUSC1
RUSC2
RYK
S100A10
S100A16
S1PR1
S1PR3
SCARA3
SCPEP1
SDC1
SDC2
SDC3
SEC16B
SEC24D
SEC31A
SELM
SEMA3F
SEMA7A
SEPT4
SERPINB6
SERPINE1
SERPINE2
SERPINH1
SH3BP4
SKI
SLC1A4
SLC22A17
SLC26A2
SLC2A10
SLC30A4
SLC37A2
SLC39A1
SLC39A13
SLC39A14
SLC39A7
SLC46A1
SLC6A8
SLC8A1
SLC9A3R2
SLCO2A1
SLIT3
SMAD6
SMOC2
SMPD3
SNAI1
SNX10
SOCS3
SOD3
SOX18
SOX7
SP7
SPARC
SPARCL1
SPHK2
SPNS2
SPON1
SPRED1
SPSB1
SRPX2
SSPN
SSTR2
ST6GALNAC4
STAB1
STC1
STMN3
SYNJ2
SYNPO
TAS1R2
TAX1BP3
TBX2
TCF4
TCIRG1
TEAD2
TEK
TFF1
TFPI2
TGFA
TGFB3
TGFBR1
TGFBR2
TGM2
THBS2
TIAM2
TIMP1
TIMP2
TM4SF1
TMEM119
TMEM132A
TMEM176A
TMEM30B
TMEM45A
TMEM98
TNC
TNFAIP1
TNFSF11
TREM2
TRIL
TRPV4
TSPAN4
TSPAN6
TTL
TTYH2
TUBA1A
TULP4
TYRO3
UHRF1BP1L
VASN
VCAN
VDR
VKORC1
VWA1
WISP1
WISP2
WNT4
WWTR1
YIPF5
ZCCHC14
ZNF652

## Sheet: Sum down-regulated (340)
ACP1
AK2
ALDH18A1
ALOX12
ALYREF
ANKRD22
ANLN
ARL6IP6
ASF1B
ASNS
ASPRV1
ATF7IP
B3GNT5
BCAS2
BCL11A
BEX6
BNIP1
BRCC3
BST1
C11orf48
C1GALT1C1
C5orf30
C5orf34
C6orf62
CAD
CAPRIN1
CASP3
CCDC22
CCNB1IP1
CCNH
CCR1
CCRN4L
CDC123
CDC25A
CDC45
CDC7
CDCA4
CDCA5
CDCA7L
CDK4
CENPH
CENPK
CENPO
CENPV
CEP55
CEP70
CHAF1B
CHD1L
CHDH
CHEK1
CHFR
CIAPIN1
CINP
CIRH1A
CITED4
CKAP2
CLCA1
CLCA5
CLEC4E
CLEC5A
CNR2
CPA3
CPSF2
DAP3
DARC
DCPS
DEDD2
DEPDC1
DFFB
DHCR24
DHFR
DHX16
DIAPH3
DLGAP5
DOCK2
DOK2
DOK3
DSP
DTYMK
DUSP11
DYRK3
EEF2K
EHD1
ENOPH1
ERI1
ERLIN1
EXO1
EXOSC7
FAM132A
FAM32A
FANCG
FASTKD5
FBXO3
FCHO1
FIP1L1
FOXM1
GAB3
GAS2
GCH1
GFAP
GGCT
GK
GLIPR2
GRWD1
GTF2H4
GTPBP1
GTSE1
HACE1
HAGH
HAUS1
HAUS3
HAUS4
HAUS5
HAUS6
HDC
HDDC2
HEATR2
HELLS
HIST3H2BA
HIST3H2BB
HMMR
HN1
HSD11B1
HSPA4L
HTRA2
IDI1
IFITM1
IL1B
ILF2
ITGB2L
JOSD2
KIF2A
KLF16
LAIR1
LARP7
LIPG
LOC100287163
LRR1
LRRC40
MBNL3
MBOAT2
MCM10
ME2
MED19
MED30
MMS22L
MNS1
MORC3
MPHOSPH9
MPP7
MRPL15
MRPL19
MRPS22
MRPS30
MTHFD1
MTHFD2
MXD3
MYBL2
MYCBP
NAA35
NCAPH
NFATC2IP
NFX1
NFYB
NHP2
NMNAT3
NOC2L
NOMO1
NOP56
NRM
NUDT1
NUDT5
NUP133
NUP155
NUP160
NUP54
NUP85
OAS3
OLR1
ORC3
ORC6
ORMDL1
ORMDL2
OTUD5
PA2G4
PABPC1
PARP1
PARP2
PAWR
PAXIP1
PCF11
PDE12
PDK1
PEBP1
PHGDH
PIGA
PIGO
PIK3CG
PIP5K1B
PLEKHF2
PLSCR1
POLD1
POLD2
POLE
POLR1C
POLR3G
POLR3K
PPP1R7
PPP2R4
PRC1
PRIM1
PRKAG1
PRKDC
PRPF3
PSAT1
PSMA1
PSMG1
PSMG3
PSTPIP1
PTGER2
PTGIR
PTGR1
PTPN22
PYCARD
PYCR2
RAB27B
RAB3IL1
RAD1
RAD21
RAD51
RAD51AP1
RBBP8
RBKS
RBMX
RCC1
RDH12
RECQL
RECQL4
REV1
REV3L
RFC3
RIF1
RNASEH2C
RPA3
RPE
RPL14
RPL7L1
RRN3
RRS1
SAMD11
SARNP
SASS6
SBNO1
SCAF8
SCRN3
SDF2L1
SEPT6
SERPINB2
SF3A3
SFPQ
SGOL1
SH3YL1
SKP2
SLC15A2
SLC22A3
SLC22A4
SLC35A4
SLC39A8
SLC6A20
SLK
SMAD11
SMC5
SMC6
SNORD47
SNRNP40
SNRPA1
SNRPB2
SON
SOWAHA
SPAG5
SPIC
SPSB3
SRSF10
SRSF11
SSB
STAP1
STIL
STK16
STRBP
SUV420H2
TAC3
TAF7
TAX1BP1
TBRG4
TCEB3
TDG
TDP2
TESK2
TEX15
TFEC
TFR2
TGS1
THRAP3
TIMELESS
TIMM8A
TLCD1
TMEM158
TMEM216
TMEM8A
TOMM22
TOMM70A
TOR2A
TPX2
TRIP13
TSPO2
TTC13
TYMS
UBE2E3
UCHL5
UGT1A1
UGT1A3
UGT1A5
UGT1A6
UGT1A9
UNG
USP39
VAV3
WDHD1
WDR36
WRAP53
XRCC6
YTHDC1
ZCCHC3
ZCCHC6
ZDHHC3
ZFP62
ZMYM1
ZNF274
ZWILCH
ZWINT
