# Supplementary material for: The Molecular Signature of the Stroma Response in Prostate Cancer-Induced Osteoblastic Bone Metastasis Highlights Expansion of Hematopoietic and Prostate Epithelial Stem Cell Niches
Source: PLoS One. 2014 Dec 8;9(12):e114530. doi: 10.1371/journal.pone.0114530 (PMC4259356; doi:10.1371/journal.pone.0114530)
Supplement: S1 File — This file contains an extended version of the Material and Methods, including references, one Figure and 11 Tables. (ZIP) [file pone.0114530.s010.zip › Supporting File/File S1. Table 7.xls]

## Sheet: Beck DTF
Beck DTF Core Genes
ADAM12
ADAMTS2
AEBP1
ANGPTL2
BGN
C7orf10
CDH11
COL11A1
COL12A1
COL1A1
COL1A2
COL3A1
COL5A1
COL5A2
COL6A1
COL6A2
COL8A1
CSPG2
CTGF
CTSK
D2S448
DKK3
DPYSL3
ECM2
EDNRA
FBLN2
FBN1
FHOD3
FN1
GJA1
GREM1
ID3
INHBA
ITGB5
KIAA1295
LOC83468
LOX
LOXL1
LRRC15
LUM
MAFB
MFAP2
MMP11
MN1
MYL9
NBL1
ODZ4
OLFML2B
PDGFRL
PLAU
POSTN
RAB31
RARRES2
RNF144
ROR2
SDC1
SERPINH1
SPARC
SPON1
SRPX2
SULF1
THBS2
THY1
TWIST1
WISP1
WNT2

## Sheet: Beck CSF1
Beck CSF1
ADCY7
ALOX5AP
AMPD3
APOC1
APOE
ARHGAP15
ARRB2
B2M
BTK
C13orf18
C1orf54
C3AR1
CASP1
CCL2
CCL5
CCRL2
CD163
CD33
CD48
CD52
CD53
CD84
CD86
CD8A
CD97
CECR1
CORO1A
CPVL
CSF1R
CTSC
CTSL
CTSS
CUGBP2
CXCR4
CYBB
DAPK1
DOCK2
EVI2A
EVI2B
FCER1G
FCGR1A
FCGR2A
FCGR2B
FCGR3A
FGL2
FGR
FLI1
FMNL1
FNBP1
FPRL2
FYB
GIMAP4
GNPTAB
GPNMB
HCK
HCLS1
HLA-DMA
HLA-DRB1
HMHA1
IFI16
IFI30
IKZF1
IL10RA
IL18
IL7R
ITGB2
LAIR1
LAPTM5
LCP1
LCP2
LHFPL2
LILRB4
LRMP
LST1
LY86
LYN
LYZ
MERTK
MNDA
MPP1
MSN
MYO1F
NCF2
NCKAP1L
NPC2
NPL
OSBPL3
PIK3CG
PLCG2
PLEK
PSCDBP
PTPRC
RASSF2
RASSF4
RNASE6
RUNX3
SAMHD1
SAMSN1
SELL
SELPLG
SH2B3
SLC1A3
SLC7A7
SP140
SYK
TBXAS1
TLR2
TNFAIP3
TNFRSF1B
TNFSF13B
VSIG4
WIPF1

## Sheet: Chang
Chang gene symbols up	Chang gene symbols down
ADAMTS1	ACAS2
AND-1	ACINUS
ARHC	ADD3
BAF53A	AIP1
BCCIP	ALEX3
BM039	APOD
BRCA2	APP
BRIP1	ARHGAP12
C11orf14	ARHGEF3
C11orf24	ATP6V0A1
C13orf1	AXIN2
C1orf33	BBC3
C6orf55	BCL6
C8orf13	BF
CBX1	BHC80
CCT5	BHLHB2
CDCA4	BOCT
CDK2	C1S
CENPJ	C20orf108
CGI-121	C5orf4
CHEK1	CAMLG
CKLF	CCNG2
CL640	CCNL2
COPS6	CDC14B
CORO1C	CDKN1A
COTL1	CDKN1C
COX17	CLCN6
DC13	CLIC2
DCK	CNTNAP1
DCLRE1B	CPR8
DHFR	CRTAP
DKFZP727G051	CSF1
DKFZp761L1417	CST3
DLEU1	CTNS
DLEU2	CTSF
DUT	CYP27A1
EBNA1BP2	DEPP
EEF1E1	DHRS6
EIF4EBP1	DKFZP434B103
EIF4G1	DKFZp434L142
EMP2	DKFZP434O1427
ENIGMA	DKFZP586A0522
ENO1	DKFZp762H185
EPHB1	DNM1
ERP70	DPP7
ESDN	DPYSL2
F3	DUSP22
FARSL	F10
FLJ10036	FABP3
FLJ10292	FACL3
FLJ10407	FADS1
FLJ10983	FADS2
FLJ12643	FCGRT
FLJ12953	FDPS
FLJ20331	FLJ10618
FLJ23468	FLJ10849
FLJ30532	FLJ10948
FLJ32915	FLJ11286
FLNC	FLJ14525
FRSB	FLJ20059
GGH	FLJ20154
GNG11	FLJ21016
GPLD1	FLJ21986
H2AFZ	FLJ23462
HAS2	FLJ30574
HMGB1	FLJ31033
HMGN2	FLJ32731
HN1L	FLJ90754
HNRPA2B1	FLJ90798
HNRPR	FYCO1
HRB2	GABARAPL1
HRI	GABBR1
HSPC111	GATM
HSU79274	GG2-1
ID2	GLS
ID3	GPR124
IFRD2	GSN
IL7R	H2AV
IMP4	HDAC5
IPO4	HECA
ITGA6	HMGCS1
JTV1	IDI1
KEO4	IGBP1
KIAA0090	IL1R1
KIAA0095	IL6ST
KIAA1363	INSIG1
KIAA1720	ITPKB
LMNB2	JAG1
LOC115106	KAI1
LOC129401	KIAA0323
LOC201562	KIAA0342
LOC51128	KIAA0367
LOC51668	KIAA0874
LOC56902	KIAA1036
LOC56926	KIAA1109
LOC93081	KIAA1228
LOXL2	KIAA1268
LSM3	KIAA1305
LSM4	KIAA1536
LYAR	KIAA1554
MAP3K8	KIAA1946
MAPRE1	KIT
MCM3	KLHL5
MCM7	LDB1
MCT-1	LDLR
MEP50	LIPA
MET	LOC115294
MGC10200	LOC153222
MGC10974	LOC169611
MGC11266	LOC201895
MGC13170	LOC221810
MGC14480	LOC253263
MGC3101	LOC284018
MGC4308	LOC284436
MGC4825	LOC285362
MKKS	LOC339924
MNAT1	LOC51279
MRPL12	LOC56757
MRPL37	LPIN1
MRPS16	LRIG2
MRPS28	LRP1
MSN	LSS
MT1F	LUM
MT3	MAF
MTH2	MAN1A1
MTHFD1	MBP
MYBL1	MCP
MYBL2	MEF2D
MYCBP	MFGE8
MYL6	MGC10500
NLN	MGC13047
NME1	MGC15429
NOLA2	MGC17330
NUDT1	MGC39820
NUP107	MGC4170
NUPL1	MIG-6
NUTF2	MRF2
OIP2	MVD
PA2G4	MXI1
PAICS	NCOA3
PCNT1	NIFU
PCSK7	OSBPL8
PDAP1	P8
PFKP	PA26
PFN1	PBXIP1
PITPNC1	PDK2
PLAUR	PGCP
PLG	PHACS
PLOD2	PKIG
PNN	PLA2R1
POLE2	PLD3
POLR3K	PLU-1
PPIH	PLXNB1
PSMA7	POR
PSMC3	PROL2
PSMD12	PTPRU
PSMD14	Rab11-FIP2
PSMD2	RARRES3
PTS	REV3L
RBM14	RRM2B
RBMX	SATB1
RFC3	SBP1
RNASEH2A	SC4MOL
RNASEP1	SCD
RNF138	SELENBP1
RNF41	SEMACAP3
RPN1	SERPING1
RUVBL1	SES2
SDC1	SFTPB
SDFR1	SLC35E2
SFRS10	SLC40A1
SFRS2	SLC5A3
SLC16A1	SLPI
SLC25A5	SNRP70
SMC2L1	SQLE
SMS	SQRDL
SMURF2	SVIL
SNRPA	TBRG1
SNRPA1	TIMP2
SNRPB	TNFAIP2
SNRPC	TNFSF12
SNRPD1	TNXB
SNRPE	TP53INP1
SRM	TRIM22
SSR3	TSC22
SSSCA1	VAMP4
STK17A	WBP2
STK18	WSB1
TAGLN	WTAP
TCEB1	ZFP106
TCTEL1	ZNF151
TFPI2	ZNF219
TIM50L	ZNF36
TNFRSF12A	ZNF83
TOMM40
TPI1
TPM1
TPM2
TUBA1
TUBG1
TXNL2
UAP1
UBE2J1
UMPK
UMPS
VDAC1
VIL2
WSB2

## Sheet: Cooper human orthologs
Activation	Early effector	Late effector	Stop	Early inflammatory	Late inflammatory	Inflammation related
ACTC1	ACADL	ANXA8	ACTC1	C3	ACADM	C1QA
ADH1A	ADAR	ANXA8L1	ALCAM	C3AR1	ADAM9	C1QC
ADH1B	ADCY4	ANXA8L2	AMD1	CASP1	AGTR2	CCL2
ADH1C	ALDH1A3	CHI3L1	APOE	CCL15	B2M	CCL7
AGXT	ANKRD2	CTSB	ATP7A	CCL15-CCL14	BIRC3	CPA3
AK1	AREG	CXCL5	BMI1	CCL23	CACYBP	HDC
ALOX12B	AREGB	CXCL6	BMPR1A	CCR1	CCR2	IL6
ATF3	CA2	CYP1B1	CALML5	CD14	CIDEA	PTX3
BCL10	CA4	DEFB1	CBX5	CD53	CLK4	SLC6A4
BPGM	CENPB	GK	CCNE2	CXCL1	COPS2
CAPN6	CRABP2	HP	CD2AP	CXCL10	COQ7
CASP7	DNAJC3	HPR	CDH6	CXCL2	CTSS
CCNE1	EPS8	IFI16	CHGB	CXCL3	CYP2B6
CCR4	EREG	IL1RL1	CLDN1	DAB2	DBT
CIRBP	ETS1	ISG15	COMMD3-BMI1	IFI16	EIF4A2
COL5A2	FGL2	MMP13	CREM	IL1B	FMR1
COL6A2	FXYD5	MMP3	CTSE	IRG1	FNBP4
COL6A3	GJB6	MMP9	CYP51A1	LCP1	GBP4
CSF1	HCK	OSMR	DIAPH3	LILRB4	GBP7
CSF3	HIF1A	PROCR	DLX3	MPEG1	GTF2H1
CSRP2	HMGA2	PSMB8	DMD	MRC1	HELLS
CSRP3	HMGCR	PYHIN1	DSC3	MRC1L1	IFIT1B
CXCL1	IL1R2	S100A8	EFNB1	PYHIN1	IFIT2
CXCL2	IL4R	SERPINA3	EGFR	RP11-96O20.4	IFIT3
CXCL3	ITGA6	SLC2A1	EMP2	S100A9	IMPACT
CYR61	KLC1	SLPI	GATA3	SLFN12	KITLG
DUSP1	LAMA3	SPRR1A	GIF	SLFN12L	NUCB2
EGR1	LAMB3	SPRR1B	GRPEL2	SPP1	PPIC
FBLN1	LAMC2	TIMP1	HBB	SQRDL	PTBP2
FIGF	LBP	TNC	HBD		SH3BGRL
FKBP5	LTBR	USP18	HMGCR		SLFN12
FOSB	LY6E	USP41	ITGA4		SLFN12L
FOSL1	MAL		KIF1B		SUCLA2
GATM	MAP3K1		KLF3		TANK
GEM	MAP4K4		MAP3K1		THRA
GSTO1	MAPK6		MATR3		UCHL5
HAS1	MMP11		MBD4		UCP1
HEXA	MYD88		MRPS15		WSB1
HSPB2	MYF6		MSR1		ZNF788
ICAM1	NAT1		MSX1
IER2	NAT2		MT4
IRF1	PDGFRA		NCL
IRS2	PEX5		NFIA
JUNB	PFKP		NFIC
KLF9	PLAUR		NFYB
MEST	PLD1		NOTCH1
MFAP2	PROS1		NR3C1
MKRN1	PTGES		NRG3
MYC	PTGIS		PCDH7
NFKBIA	RBP1		PLXNA3
NR4A1	RNASE4		PNN
PER1	ROCK2		PPP1R3C
PER2	S100A6		PRSS12
PTGS2	SAMHD1		PTGFRN
SELE	SDCBP		PTPRR
SERPINH1	SERPINA3		PURA
SNCA	SERPINB2		PVRL3
TNNI1	SERPINE1		RAD50
ZFP36	SERPING1		RPS24
	SH3YL1		RPS27A
	SLC11A1		RUNX1
	SOD2		S100A3
	SOD3		SCD
	STAT1		SH3D19
	STAT3		SOX2
	TAC1		SPR
	TAPBP		SPRR1A
	TGM2		SPRR1B
	TGM3		STAG1
	THBD		TOP2B
	THY1		TPT1
	TRIM25		TSHR
	TUBB		TYRP1
	VCAM1		UBE3A
	VDR		WNT5A
	XDH		ZFP62
			ZNF292
			ZNF436
			ZNF788

## Sheet: Stein human orthologs
Stein gene symbols up	Stein gene symbols down
ACOT9	CD36
ADAM9	COPG1
AKTIP	COX7B
ANGPTL4	EIF4G3
ANXA8	ERGIC1
ANXA8L1	FASN
ANXA8L2	FDX1
ASAP1	G6PD
ATF3	GCSH
ATP6V1A	LPL
BASP1	NNT
BAX	PC
BHLHE40	SDHB
BTG2
BZW2
CAPG
CCNG1
CD14
CD300A
CD300C
CD68
CDKN1A
CHI3L1
CLDN4
COL4A5
CP
CTGF
CTNND1
CTSA
CTSS
CTSV
CXCL1
CXCL14
CXCL2
CXCL3
CYP24A1
CYP2D6
DNAJB9
EPCAM
EPHX1
FXYD3
GCH1
GNPDA1
GRPEL2
IER3
IGJ
ITGA8
ITGB4
JUNB
KIAA0247
KLHDC2
LAMP2
LBP
LGALS3
LITAF
LRG1
MBD1
MPEG1
NCDN
NINJ1
ORM1
ORM2
OSMR
PDK4
PIK3C2A
PIK3R1
PLCG2
PPP1R2
PTPN2
RAB24
RB1
RCN2
RHOC
RHOQ
RHOU
RNASE1
S100A8
SAT1
SCARB2
SDCBP
SERPINB5
SLC16A2
SLC20A1
SLC3A2
SLPI
SLTM
SPTLC2
SQSTM1
STAT3
TEAD2
TGFB3
TSC22D1
TXNDC12
TYRO3
UBALD2
ZFAND2A
