# Supplementary material for: The Molecular Signature of the Stroma Response in Prostate Cancer-Induced Osteoblastic Bone Metastasis Highlights Expansion of Hematopoietic and Prostate Epithelial Stem Cell Niches
Source: PLoS One. 2014 Dec 8;9(12):e114530. doi: 10.1371/journal.pone.0114530 (PMC4259356; doi:10.1371/journal.pone.0114530)
Supplement: S1 File — This file contains an extended version of the Material and Methods, including references, one Figure and 11 Tables. (ZIP) [file pone.0114530.s010.zip › Supporting File/File S1. Table 9.xls]

## Sheet: Binkley
Gene symbols
AC096579.7
ACTA2
AEBP1
AGT
ALDH2
AOC3
APOC1
APOE
BTN3A1
BTN3A2
BTN3A3
C1R
C1S
C2
CBFB
CCR1
CD37
CD74
CDH11
CDKN1C
CFB
CHN1
COL10A1
COL1A1
COL1A2
COL3A1
COL4A2
COL5A2
COL6A3
CTSC
CTSK
CTSS
CXCR4
DPYSL2
DPYSL3
EDNRA
ENPP2
ENTPD1
FAP
FBN1
FCER1G
FGR
FN1
FOLR2
FOXN3
GPNMB
GSN
GZMK
HIF1A
HLA-DMA
HLA-DMB
HLA-DRB1
HLX
HSPB2
HSPB2-C11orf52
HTRA1
IGHG1
IGHG2
IGHG3
IGHG4
IGKC
IL10RA
ITGA1
ITGA5
ITGAM
LAPTM5
LOX
LOXL1
LSP1
LST1
LTB
LTBP1
LUM
LYN
MFGE8
MINOS1-NBL1
MMP2
MYLK
NBL1
NCF4
NDN
NID2
NNMT
NREP
PCOLCE
PDGFRA
PDGFRB
PMP22
POSTN
PRKCB
PTK7
PTPRC
PXDN
RASSF2
RGS3
SAT1
SERPINA1
SERPINE1
SMARCD3
SPARC
TAGLN
TCF4
THBS2
THY1
TSPAN8
TUBA1A
UCP2
ZNF136

## Sheet: Buchholz
PanIN-1B		PanIN-2		PanIN-3		PDAC
up	down	up	down	up	down	up	down
AGR2	ACRBP	AGPAT1	ACCN2	A2LP	ACCN2	ACLY	ACCN2
CST3	ADAM22	AGR2	AD022	ABCC9	ADAMTS8	ACRV1	AGTRL2
CYP1A2	BZAP45	ALDH2	ADAMTS8	ACAA2	ADRA1D	ACTG1	ALDH3A2
FLJ20060	C20orf121	AP2B1	ADK	ACOX2	ALDH6A1	AGR2	APOBEC2
KIAA0652	C6orf11	APRT	ADRA1D	ACTR3	APOBEC2	ALDH2	AQP6
KLK6	CTSB	ARHGEF15	AGA	AD031	ARL7	ALDOA	ARL7
LOC51316	DBY	C1orf2	ALDH6A1	ADAM33	ASL	ALOX12P2	ASTN2
MAP3K14	DKFZP762N2316	CA1	APOBEC2	AIM1	C1orf20	ANXA8	AXIN2
PCANAP7	DUSP6	CDC37	ARL7	AKL3L	CBLNL1	AP1S1	BCCIP
PGC	FLJ10508	CST3	ASL	ALDOA	CDC23	AP2B1	BET1
PTPN23	FLJ10619	CYP4F12	BET1	ALG6	CEL	APP	C17orf31
S100P	GADD45B	DEFB2	BFSP2	ALS2CR2	CGI-72	APRT	C20orf104
TFF2	GLP	DKFZP434I0714	BIRC3	ANXA1	CLNS1A	ARF4L	C20orf124
	GRO2	DKFZP434L1435	BRCA1	AP1G1	CLPTM1	ARHC	C20orf35
	MAB21L2	DSPG3	C11orf17	AP2B1	CNOT3	ARHGEF15	C20orf54
	MGC4614	FLJ11029	C17orf31	APM1	COL16A1	ATP12A	C22orf2
	MRPL22	FLJ11181	C1orf20	APP	CPD	ATP5L	CAPN11
	MYOD1	FLJ12768	C20orf104	AQP8	CREBBP	B4GALT3	CBLNL1
	OLIG2	FLJ21749	C20orf161	ARHC	CSPG5	BCAR3	CD3E
	PITPNM	FLJ22246	C20orf54	ARHE	CTRB1	BENE	CDC23
	PNLIPRP2	FLJ22318	CBLNL1	ARP3BETA	CYP2B6	C1orf2	CDKN1B
	RGS2	FLJ23447	CCT8	ARVCF	DBR1	C21orf45	CEL
	SLC22A1LS	GRB10	CD3E	ATP5G1	DDX37	C3F	CGI-72
	SLC4A4	HBE1	CDC23	bA430M15.1	DKFZP434B044	C5orf3	CLCN6
	SUPT5H	HNF3G	CDKL3	BAG5	DKFZp434H2215	CARD10	CLNS1A
	TCN1	HOXD11	CEBPE	BAL	DKFZP586F2423	CBFB	COIL
		IFI27	CEL	BARD1	DKFZP762I166	CCXCR1	COPG2
		IL13RA1	CES1	BASP1	DKFZP762N2316	CD84	COVA1
		IL15RA	CGI-72	BCAR3	DOC-1R	CDC37	CPNE4
		KIAA0042	CIAO1	BCAS1	DUOX2	CEACAM3	CPT1B
		KIAA0447	CLNS1A	BIC	EFG2	CEACAM5	CRX
		KIAA0575	CNOT3	BK1048E9.5	EGR1	CED-6	CTRB1
		LGALS4	COPG2	BLAME	ELA3A	CHI3L1	CYP1B1
		LIG4	COVA1	BLP1	ELA3B	CLDN2	DBR1
		LOC51048	CRYGB	BNIP3	EPHA3	CLDN4	DCK
		LOC51316	CTRB1	BTBD1	EYA2	CLDN5	DKFZP434N1923
		LOC51622	CTSL	BY55	FCGBP	COL3A1	DKFZp547P082
		LOC51690	CX46.6	C22orf1	FLJ10377	COLEC10	DKFZP586E1923
		MACMARCKS	CYB5	C5orf3	FLJ10379	COX6B	DKFZp761A052
		MEF2A	D8S2298E	C8orf2	FLJ10856	CTSE	DKFZP762N2316
		MGC3295	DBR1	C9orf3	FLJ11068	CYP1A2	DOC-1R
		NUFIP1	DCT	CARD14	FLJ11240	CYP27B1	DRD5
		PCOLN3	DDC	CBFB	FLJ11712	D4S234E	EFG2
		PI15	DDX37	CCT4	FLJ13195	DEFB2	EFNA2
		PLEC1	DGSI	CDKN2D	FLJ14624	DGUOK	EGR1
		POLL	DHODH	CLCN3	FLJ20211	DHPS	EIF4EBP1
		POLR3K	DKFZP434B044	CLDN16	FLJ20568	DKFZP434A0225	ELA3A
		PTAFR	DKFZP434N1923	COL4A3BP	FLJ22573	DKFZP434I0714	ELA3B
		PTPN22	DKFZP566C243	CRH	FLJ23598	DKFZP434L1435	EMR3
		RAB34	DKFZP586E1923	CST3	FXYD1	DKFZp547O146	EPHA1
		RABAC1	DNAJC3	CUGBP1	FXYD2	DKFZP762D096	EPHA3
		RAI3	DOC-1R	CYP19	GIT1	DLEU2	ESDN
		RBL2	DRD5	D123	Grcc9	DNASE1	EYA2
		RPS2	DYRK3	D4S234E	GRID1	DSPG3	EYA3
		S100P	EFG2	DARS	HMG1	DXS1283E	FANCC
		SCN1A	EFNA2	DCAMKL1	HMG4L	EPHB6	FLJ00024
		SIX1	EGR1	DDEF2	HSA243666	ERO1L	FLJ00052
		SMARCB1	EIF4EBP1	DDX35	HSPC065	FACL5	FLJ10330
		SQLE	ELA3A	DGAT2-like	HT012	FKSG2	FLJ10377
		STK6	ELA3B	DGKA	IGFBP4	FLJ10199	FLJ10379
		TFF1	ELN	DIO1	IGKV1D-8	FLJ10378	FLJ10829
		TSPAN-1	EMR3	DKFZP434F2021	IL10RB	FLJ10458	FLJ10971
			ENG	DKFZp434J0617	JDP1	FLJ10901	FLJ11068
			EPHA1	DKFZP434K046	KIAA0130	FLJ10925	FLJ11240
			EPHA3	DKFZP434N178	KIAA0483	FLJ11029	FLJ11637
			ETR101	DKFZP564D0372	KIAA0607	FLJ11117	FLJ12783
			EYA2	DKFZP564L0864	KIAA0767	FLJ11181	FLJ13330
			EYA3	DKFZP564M1416	KIAA1609	FLJ13322	FLJ13501
			FANCC	DKFZP566J091	LOC51143	FLJ13639	FLJ13909
			FAPP2	DKFZP586G1517	MAP3K5	FLJ14816	FLJ14813
			FBI1	DKFZP586J0119	MGC10974	FLJ20060	FLJ14840
			FKBP3	DKFZP586J1624	MGC11296	FLJ20276	FLJ20047
			FLJ00052	DKFZP761C169	MGC11316	FLJ21438	FLJ20123
			FLJ10330	DKFZP761H2024	MGC12992	FLJ21749	FLJ20130
			FLJ10377	DNAJA2	MGC3196	FLJ22246	FLJ20186
			FLJ10379	DOCK1	MUC13	FLJ22427	FLJ20211
			FLJ10535	DPT	MYB	FLJ22582	FLJ23598
			FLJ10547	DSCR6	OR7C1	FLJ23168	FRAP1
			FLJ10652	EBRP	P2RX4	FN1	FTSJ3
			FLJ10659	EDAG-1	PCDHB13	G7C	FUT8
			FLJ10829	EEF2	PGCP	GARS	FXYD1
			FLJ10856	EPIM	PLOD3	GBP2	FXYD2
			FLJ10971	ERO1L	PLXNA1	GGA2	GAP1IP4BP
			FLJ11068	ESM1	PNLIP	GLYAT	GDF2
			FLJ11240	ESPN	PNLIPRP2	GNA11	GNAS
			FLJ11637	EVI2B	PP15	GNG13	GPLD1
			FLJ11712	FABGL	PRMT6	GOT1	GRID1
			FLJ12960	FAP48	PRO1843	GPR50	GRO2
			FLJ13330	FBXW1B	PRO2949	GPX2	HEYL
			FLJ13501	FLJ10116	PSIP1	GUK1	HIN-1
			FLJ13909	FLJ10847	RECQL5	HBE1	HLXB9
			FLJ14345	FLJ10904	RNTRE	HCRT	HMG1
			FLJ14813	FLJ11181	RORB	HDGF	HMG4L
			FLJ14840	FLJ11280	S100A9	HEPH	HSA249128
			FLJ20211	FLJ12649	SELENBP1	HEXA	HSPA4
			FLJ21120	FLJ12768	SGK2	HIRIP3	HT012
			FLJ22021	FLJ12891	SLC20A2	HLA-A	HUMBINDC
			FLJ22573	FLJ13322	SYNGR4	HLA-DOB	IGKV1D-8
			FLJ23598	FLJ13590	TACSTD2	HLA-DPB1	IHABP4
			FOXE1	FLJ14590	TGM3	HNRPC	IL17E
			FPGT	FLJ14784	TNS	HOXA11	JDP1
			FUT8	FLJ14816	TTTY1	IDH1	KCND1
			FXYD1	FLJ14936	TULP3	IFI27	KIAA0276
			FXYD2	FLJ20015	VPS33A	IGFBP2	KIAA0527
			GADD45B	FLJ20276		IL13RA1	KIAA0560
			GAP1IP4BP	FLJ20420		IL15RA	KIAA0595
			GEM	FLJ20604		IMAGE145052	KIAA0767
			GNB3	FLJ20695		INE1	KIAA0912
			GPR32	FLJ20758		KALI	KIAA1320
			GRASP1	FLJ22318		KCNAB2	KIAA1453
			GRB7	FLJ22332		KCNK2	KIAA1875
			Grcc9	FLJ22672		KERA	KIFAP3
			GRID1	FLJ23476		KIAA0111	KLRA1
			HAL	FLN29		KIAA0176	LAMC3
			HHGP	FLNB		KIAA0290	LENG3
			HLXB9	FMO5		KIAA0308	LOC51221
			HM13	FN5		KIAA0500	LOC51256
			HMG1	GARS		KIAA0964	LOC51288
			HMG4L	GAS5		KIAA1077	LOC51661
			HOXA13	GIPR		KIAA1183	LOC57209
			HOXB8	GLG1		KIAA1466	LSP1
			HOXD9	GMPPB		KIAA1691	MAGEH1
			HRASLS	GMPS		KIAA1805	MGC10954
			HSPA4	GNRHR		KLF2	MGC11296
			HSPC065	GOLGA3		KLHL3	MGC3035
			HT012	GOLGA5		KRT1	MGC3196
			HT036	GPR3		KRT16	MGC4175
			HUMBINDC	GPR30		KRTHB2	MMP17
			IER3	GPX1		LCHN	MMP3
			IGFBP4	GYS2		LETM1	MRPL12
			IGKV1D-8	H_GS165L15.1		LGALS3BP	MRPL18
			IGSF4	HEPH		LHB	MS4A7
			IHABP4	HERG-3		LIG4	MTM1
			IKBKG	HIVEP3		LOC51048	MTMR8
			IRO039700	HLF		LOC51240	MUC13
			JDP1	HNMT		LOC51316	MYH9
			KATNA1	HNRPDL		LOC51622	MYL5
			KCNK13	HOXA11		LOC51690	NDP
			KCNK6	HOXB9		LOC55829	NET-5
			KIAA0130	HSA243396		LOC56928	NFKB2
			KIAA0252	HSD17B1		LOC57402	NIN
			KIAA0367	HSPC019		LOC63929	NJMU-R1
			KIAA0483	HSPC152		LOC64150	NLVCF
			KIAA0527	HSPC216		LOC85569	NSMAF
			KIAA0592	HSU79275		LOC86614	NUMB
			KIAA0607	IDH1		LRRN1	OR7C1
			KIAA0767	IDH3G		MACMARCKS	P2Y10
			KIAA1041	IFI27		MAOA	PCDHA4
			KIAA1228	IFITM2		MAP4K2	PCDHB13
			KIAA1384	IFRG28		MEL	PCDHGB3
			KIAA1609	IL13RA1		MGC10520	PDIP
			KIAA1764	ILF3		MGC12992	PLOD3
			LAMC3	ITGB4		MGC13010	PNLIP
			LENG3	JPH3		MGC14141	PNLIPRP2
			LIPG	KDELR1		MGC3207	PP15
			LOC51143	KIAA0203		MGC5178	PRO1843
			LOC51149	KIAA0258		MGLL	PRO1995
			LOC51256	KIAA0284		MGST3	PRSS12
			LOC51288	KIAA0310		MMP1	RAB4B
			LOC51661	KIAA0417		MRPL2	RAB9P40
			LOC55862	KIAA0485		MS4A2	REM
			LOC56959	KIAA0660		MTX1	RGS2
			LOC57209	KIAA0721		MVP	RORB
			LRRC3	KIAA0856		MYL6	RPL39L
			LUZP1	KIAA0964		NDUFS3	SCA2
			MAFF	KIAA1023		NPC2	SIAT8C
			MAP3K5	KIAA1096		OPA3	SLC4A4
			MAP4K1	KIAA1247		PBI	SPAG7
			MEPE	KIAA1260		PCANAP7	SPUF
			MGAT2	KIAA1330		PCOLN3	TAC3RL
			MGC11296	KIAA1442		PHEMX	TACSTD2
			MGC1346	KIAA1728		PHT2	TCF7
			MGC15827	KLF13		PI15	TGM3
			MGC16309	KNTC1		PIM1	TLR2
			MGC3196	KPNB3		PIP5K1B	TNS
			MGC3731	LGALS9		PITX3	TOM1
			MGC4175	LHFPL2		PKIA	TRIP12
			MMP3	LOC51096		PLEC1	TSSC4
			MRPL12	LOC51152		PLOD2	TTTY1
			MS4A7	LOC51690		PLS3	TULP3
			MUC13	LOC51719		PLSCR3	UBE2D3
			MYB	LOC56961		POLL	UPK3
			NCOA6IP	LOC80298		POLR3K	VAPB
			NCOR1	LUM		PPP6C	VEGFB
			NDP	LYN		PPT2	VPS33A
			NFE2L1	MAB21L1		PRDX2	WNT4
			NHP2L1	MAFG		PRO1073	ZNF76
			NIN	MAGED2		PRO1914
			NLVCF	MAOA		PRO2086
			NUP98	MEF2C		PRO2176
			OR2C1	MGC11275		PTAFR
			OR7C1	MGC13168		PTHR1
			PAIP1	MGC15705		PTMS
			PALM2	MGC20486		RAB1B
			PCDHA4	MGC2560		RAB2
			PCDHB13	MGC2654		RAB34
			PDZ-73/NY-CO-38	MGC2827		RABAC1
			PFC	MGC3260		RAI3
			PLOD3	MGC4054		RBMS2
			PNLIP	MGC4090		RIN1
			PNLIPRP2	MGC4606		RMSA1
			PP15	MGC4737		RNH
			PRKCE	MGC4859		RPL32
			PRMT6	MLCB		RPL39
			PRO1843	MMP1		RPS2
			PRO1995	MMP7		RPS24
			PRO2266	MPP3		S100A6
			PRSS12	MPZ		S100P
			R29124_1	MRPL3		SCYA24
			REQ	MRPS21		SCYA3L1
			RGS2	MRPS30		SEC24C
			RNPC2	MT2A		SH3BGRL3
			RPL39L	MTMR4		SIRPB2
			SCYA23	MVP		SLC11A1
			SGK2	MYL6		SLC23A1
			SIAT8C	NDUFB2		SLC34A2
			SLC4A4	NDUFS5		SLC3A2
			SNRPD3	NESH		SLC4A3
			SNX18	NFYA		SMARCD1
			SNX2	NPAS1		SMBP
			SPAG7	NRF		SNAPC4
			ST14	NSEP1		SNX15
			TACSTD2	NUDEL		SOX8
			TAS2R16	NYD-SP15		SPC12
			TBL2	NYD-TSPG		SPN
			TGM3	OAZ1		SQLE
			TIP47	OKL38		SR-A1
			TNFSF11	OR4A1P		SSX2
			TNS	OR51B2		STK11
			TOM1	OR5I1		SYNGR1
			TSSC4	OSBPL2		SYNGR4
			TTTY1	PAK2		TFF1
			TULP3	PCCA		TLH29
			UBE2D3	PCDHGC5		TMP21
			UCP3	PCOLN3		TNFRSF5
			VPS33A	PCTK2		TP53
			WNT4	PGAM2		TPR
			ZNF37A	PGK1		TREX2
				PIK3CA		TRGC2
				PIK3CD		TSPAN-1
				PIM1		TTC3
				PKIA		UBA52
				pknbeta		VGF
				PLA2G10		WBSCR1
				PLAG1		WNT10B
				PLEC1		X123
				PLEK		ZFP64
				PLS3		ZIP2
				PMI		ZNF175
				POLL
				POLR3K
				PORIMIN
				PPARA
				PPIH
				PPP1R11
				PPP2R5D
				PSMC3
				PTD012
				PTK6
				PWP2H
				PXR1
				PYGL
				QARS
				QPCT
				RABAC1
				RABGGTA
				RCD-8
				RCOR
				RCV1
				REPS1
				RGS20
				RMSA1
				RPL34
				RPL34P1
				RXRA
				S100P
				SCAP2
				SCN1A
				SCN9A
				SELPLG
				SEMA3C
				SEPW1
				SFRS10
				SH3BGRL3
				SH3GL2
				SIAT1
				SIP2-28
				SLBP
				SLC11A3
				SLC17A6
				SLC28A3
				SLC29A2
				SLC35A2
				SLC4A3
				SLC6A14
				SNX9
				SOD1
				SPACA1
				SQLE
				SSR1
				SSR3
				STK11
				STK15
				STK24
				STK6
				STS
				SURF5
				SYNGR1
				TESK1
				TIE
				TIMELESS
				TJP1
				TM4SF2
				TMP21
				TNFRSF10B
				TRAF3
				TRAP1
				TRDN
				TRIM29
				TRIP15
				TSPAN-1
				TSPAN-5
				TSSC3
				UPK1A
				USP11
				VMD2
				XPO1
				ZHX1
				ZNF200
				ZNF24
				ZNF339
				ZNF354A

## Sheet: Cho
up	down
ABCD1	ABCA8
ABHD11	ABLIM1
ABLIM2	ADA
ACYP1	ADAM28
ADORA2B	ADH1A
ALDH1B1	ADH1B
ANXA9	AFF3
ARHGAP39	AKR1B10
ARHGEF10L	AKR1B15
ASCL2	AKR1C2
BGN	AKR1C3
BID	AKR1C4
C15orf24	AKR7A3
C2orf27A	ALDH1A1
C5orf34	ALDH3A1
CCDC74A	AMPD1
CCT6P1	ANKRD29
CDH3	ANXA10
CENPO	APOBEC2
CHRDL2	ARHGEF37
CHRNA5	ATP4A
CKAP5	ATP4B
CLDN1	BIRC3
CLDN2	BTBD11
CLDN3	C10orf116
CLDN4	C11orf92
COL10A1	C15orf57
COL11A1	C18orf34
COL12A1	C1orf116
COL1A2	C4orf34
COL5A3	C5orf32
COL6A3	C6orf105
COL8A1	C9orf103
COMP	CA2
CPNE1	CAMK1G
CST1	CAPN13
CST2	CAPN9
CYP27B1	CCDC121
DAP3	CCDC25
DKC1	CD36
E2F3	CD79A
ECE2	CFD
EIF6	CHGA
EPHB1	CIDEC
EPHB2	CKB
ESM1	CLCNKA
ETV4	CLDN18
EZH2	CLIC6
F12	COBLL1
FAM176A	COL4A5
FAM64A	CPA2
FAP	CPEB3
FAR2	CTSE
FGFR4	CWH43
FJX1	CXCL14
FNDC1	CXCL17
FOXS1	CYFIP2
GDF15	CYP2C18
GLT25D1	CYP3A5
GPR109B	DBT
GPRIN1	DENND2D
GRB14	DISP1
GRINA	DNASE1L3
GTF2IRD1	EDARADD
H19	EEF1A2
HOXA10	ESRRG
HOXA13	FAM107B
HOXB3	FAM120B
HOXC6	FAM177B
HOXC8	FAM3B
HOXC9	FAM46C
HSD3B7	FBP2
HSP90AB4P	FBXW7
IER5L	FCGBP
IFITM3	FGA
IGF2BP3	FMO4
ILDR1	GADD45A
JPH1	GAMT
KAL1	GATA5
KIAA1199	GCNT2
KIF14	GFRA1
KIF18A	GHRL
KIF26B	GIF
KIF3C	GKN1
KLK10	GKN2
KLK6	GNG7
KLK7	GPER
KRT17	GPR44
KRT80	GPR64
LOC641765	GPT
LRFN4	GPT2
LRP8	GPX3
LRRC20	GSTA1
LYAR	GSTA2
LYPD1	HDC
LYPD5	HPCAL1
LZTS1	HPGD
MAD2L1	HYAL1
MCM10	IGJ
MDK	IGLL1
MFAP2	IGLL3
MMP11	IRX3
MMP3	ISG20
MRPL11	ISL1
MTBP	ITM2A
MTHFD1L	ITPKA
MXRA8	JSRP1
MYO1B	KCNE2
NFKBIL2	KCNJ15
NID2	KCNJ16
NME1	KIAA0513
NOP56	KLF2
NOXO1	KLF4
NTM	KLHL28
NUF2	KLK11
OBFC2B	KLRB1
OLFML2B	KRT20
PDRG1	KRTAP10-2
PGF	LDHD
PHF19	LIPF
PKD2L1	LOC25845
PKDCC	LOC647169
PLEKHG1	LYPD6B
PLOD3	MAF
PMEPA1	MAL
POLR3G	METTL7A
PPEF1	MFSD8
PPP1R1B	MGC29506
PRND	MRGPRD
PRPF4	MT1E
PRR7	MT1F
PRRX1	MT1G
PSMC3IP	NRG4
PVT1	PCDH19
RAB31	PDCD4
RARRES1	PGA3
RASAL2	PGA4
RCN1	PGA5
RECQL4	PGC
RNPS1	PKIB
RPL8	PMM1
RTEL1	POLR3GL
RTKN2	POU2AF1
S100A3	PPFIBP2
SAC3D1	PRDM16
SALL4	PSCA
SAMD4A	PXMP2
SEPX1	RAB27B
SERPINB5	RAB37
SFRP4	RCAN2
SHFM1	REC8
SLC39A10	REG3A
SOCS7	REP15
SOX11	RNASE4
SPHK1	RPS6KA2
SPON2	SCGB2A1
SPP1	SCTR
STIL	SEC14L5
STRA6	SERPINA5
SULF1	SFRS5
SULF2	SGK1
SULT2B1	SH3GL2
TEAD4	SLC22A23
TGIF1	SLC25A42
TGM2	SLC44A2
THBS2	SLC7A5P2
THBS4	SLC9A1
THY1	SLC9A4
TIMM17A	SLTM
TIMP1	SNRPN
TMEM191B	SOSTDC1
TNFRSF10B	SOX21
TNFRSF11B	SPATA20
TNFRSF12A	STK32B
TNFRSF6B	SULT2A1
TNNI3	SYTL2
TOP1MT	TFF1
TREM2	TFF2
TTYH3	TM7SF2
TUBB3	TMEM116
UBE2C	TMEM92
UBE2MP1	TNPO1
WASF1	TNRC6B
WDR62	TRIM50
WDR72	TSC22D3
WISP1	TXNIP
WNT2	UBE2J1
YME1L1	UBL3
YWHAG	VSIG1
ZIC2	VSIG2
ZNF574	XYLT2
ZNF695	YIPF1

## Sheet: Hao
up	down
COL5A2	ABCC2
A2M	ABCG5
ADAMTS1	ADA
AGR2	ADFP
BACE2	APOA1
BCAS1	APOA4
C10orf10	APOB
C6orf117	ATE1
C8orf4	CD36
C9orf150	CYBRD1
CCL2	DGAT1
CCL4L	EPB41L3
CDH5	FOLH1
CFH	GABRE
CHI3L1	GCHFR
CLDN18	GDA
COL12A1	HSD17B8
COL15A1	KIAA1026
COL1A1	MAF
COL3A1	MAOB
COL4A2	MGC4172
COL6A1	MME
COL6A3	OSTalpha
CSF2RB	PIM1
CSPG2	PRSS7
CTGF	SLC11A2
CTSL	SLC26A2
CXCL1	SLC30A10
CXCL6	SLC36A1
CXCR4	SLC5A1
CYR61	SSX2IP
D2S448	TRIM5
DAB2	UGT2B4
DKFZP434B044	UGT2B7
DKFZp434L142	UNC93A
DKFZp564I1922
DSCR1L1
EDG1
F2R
F2RL2
FBLN1
FCGR3B
FER1L4
FOXA2
FZD4
GALNT5
GDDR
GJA7
GNA12
GPRC5B
IGFBP7
IKIP
IL24
INHBA
JAM3
KCNE3
KIAA0500
KIAA1324
KIAA1450
KLF9
LAMA4
LOC148418
LOC202451
LOC387763
LTBP1
LUM
MAPRE2
MET
MGP
MITF
MR-1
MYOD1
NR2F2
NRP1
NTN4
PADI2
PCDH18
PDGFRB
PECAM1
PIK3AP1
PLAU
PLCB4
PODXL
POSTN
PRG1
PROM1
PRSS23
PSFL
PTGS2
PYCR1
RAB27A
RASSF2
REG4
REP15
RHOB
RNASE1
RNASE4
SAA1
SAMSN1
SELL
SERPING1
SERPINH1
SH3KBP1
SLC12A2
SLC2A3
SNX10
SOCS3
SPARC
SULT1C1
SYTL2
T1A-2
TCEB3
TFF2
TFF3
TGFBI
THBS1
THBS2
TIMP3
TMEM16A
TMEPAI
TSPAN1
VCAM1
WDTC1
WFDC1

## Sheet: Saadi
OAC vs IM		DT vs IM		OAC vs DT
up	down	up	down	up	down
ABL2	UGT1A4	FLJ12057	ACPI	0CA2	SPINT1
ACTA2	UGT1A9	FLJ22173	ADAM12	ADAM12	6PA33
AD0RA3	MALL	ARH6EF15	ADAM23	ADAMTS2	ADRA2A
ADAMTS2	UGT1A9	AK097099	AF086195	AIM2	AIM1
AL832835	HPGD	LILRB2	AF086472	AK098543	AMACO
APOC1	UGT1A5	LRRC54	AGTR1	AL049965	ANKRD22
ARL6	UGT1A10	ESAM	AK022061	AL110176	C9orf61
ARSJ	UGT1A8	ELTD1	AK022848	ANKRD38	CAPN13
B3GALT3	UGT1A1	CXCL1	AK023033	APOC1	CD24
BC032899	CTSE	CLEC14A	AK023S15	ATP6V0D2	CFTR
BCL2L11	FGFR3	ADAM28	AK3	BARX1	Clorfl25
BCL6	PTPRD	CENTG1	AKAP8L	BC032899	COL17A1
BEX1	DSC2	IRF6	AL832136	BC035780	CRNN
C0L12A1	GPR30	ADAMTS9	AMOTL1	BCL2L11	CTSE
C0L1A1	UGT1A6	C1QR1	ANKRD38	BEX1	CYP2C18
C0L1A2	PLA2G4F	CXCL2	ANLN	BEX2	CYP2C18
C12orf2	SLC22A18/	C14orfll9	AP1S2	C12orf2	CYP2C9
C1R	PRAP1	FLJ43963	ARF1P2	C14orf37	CYP2C9
C4A	RAB11FIP1	ADH1C	ATF1	C20orf39	DACH1
C4B	ZG16	SELE	ATPBD4	C21orfl08	DEFB1
C9orf72	EPHX2	SGPP2	AYTL1	C6orf60	ENST00000340852
CACNA1C	EPHX2	ADRA2A	BC007356	C9orf5	ENST00000357539
CCL3	RAB27B	Contig16329_RC	BC016002	C9orf72	ENTPD3
CCL3L3	S100A14	DEFA3	BC028845	CA5A	EPHX2
CD69	Clorfl25	WISP3	BC035780	CD69	EPHX2
CDH11	SLC22A18A	COL3A1	BOMB	CDH10	ETHE1
CEBPB	RNF125	DKFZp5860	BRIP1	CEBPB	EXPH5
CIS	UGT1A7	KLRB1	C13orfll	CHI3L1	EYA2
Clorf38	PPP1R1B	DEFB1	C14orf39	Clorf75	FAM3B
CMAH	UGT1A6	FLJ42875	C1orfU4	CNIH3	FAM3D
CN1H3	ACE2	C9orf61	C21orf34	COCH	FAM64A
COL10A1	TM6SF2	MMP7	C9orf64	COL10A1	FAM84A
COL4A1	FLJ22675	HSS002121	CACNA2D3	Contig41798_RC	FBP2
CSF2RA	LRRC19	LOC440960	CACNA2D4	CP	FLJ20273
CSP62	GDPD2	ADCY4	CCDC15	CRISPLD1	FU22662
CSTL1	TUBAL3	C10orfl30	CD69	CSTL1	FU35808
CTHRC1	NM_013307_sat	ABCA10	CDC2L6	CTHRC1	GCNT3
CTSF	RECQL5	SLC26A9	CDKN3	DCN	Gcoml
DCBLD2	GPR34	DLL4	CEP70	DDX53	GPR110
DKFZP434F03	TNP1	UNQ473	CHEK1	DKK2	GPR30
DKK2	SSBP2	FASLG	CHML	DMRTC1	GPR34
DKK3	FLJ22662	C20orf54	CHST7	DOCK10	GSTM3
DMRTC1	FLJ20273	FASLG	Clorf75	DYRK3	HBB
DOCK10		PRKCH	Clorfl55	EB-1	HPGD
DUSP2		ROB04	CNNM3	EFCBP1	HSD17B2
EBB		FGD2	CNOT6L	ENST00000276974	HSS00376448
EDNRA		DENMD20	COCH	ESM1	HTATIP2
EGR3		STAB1	COL11A1	EVI2A	HTATIP2
EPDR1		ANKRD22	CRY1	F2R	HTATIP2
EVI2A		KLK10	CS	F6G	IL20RA
F2R		PRKCH	CUTL1	FAIM3	KCNE3
FAIM3		AL831835	CUTL1	FLJ21963	KIAA1324
FAP		MRVI1	CYP26A1	FLJ36031	KLK12
FBN1		Contig49095_RC	CYP51A1	FMN2	KRT20
FLJ14834		CCR5	DCN	FSBP	LIPH
FLJ36031		SERPINB5	DDX25	FSD1L	LOC120376
FLT1		HCK	DPH5	GEM	LRRC19
FSBP		PPBP	DPYD	GEM	MALL
GADD45B		LOC400951	DST	GLS	MDS1
GEM		TRIM44	EB-1	GPR74	MS4A8B
GEM		RORA	ECAT8	H19	MT1G
GLS		ENST00000343801	EEF1A1	hCT1951519.1	MT1G
GRIP2		EPN3	EEF1G	hCT1959388.1	MT1H
H0MER1		KDR	EFCAB2	HHEX	MUC17
H0XC13		FBP2	EFCBP1	HIST1H2BD	NAT1
H19		ZNF234	EIF3S6IP	HOMER1	NDST3
hCT1951519		SPINT1	EML4	HOXC13	NM_013308_sat
HEYL		CLDN18	ENST00000301688	HSS00061034	NMUR2
HHEX		SLC6A1	EROILB	HSS00124010	OR7E91P
HIST1H2BD		C16orf30	ESM1	HSS00211494	PLA2G4F
HSS00061034		TRPA1	EYA1	HSS00212059	POF1B
HSS00090501		ETV7	FBX03	HSS00262399	PPP1R14D
HSS00204374		Contig21325_RC	FBX04	HSS00286904	PPP1R1B
HSS00212059		SPTLC2L	FBXOll	HSS00288739	PROM2
HTRA3		MAML3	FGG	HSS00373865	PSCA
IFITM1		AK055302	FISNL1	HSS00378652	PTPRD
IGFBP7		SLC23A3	FLJ13611	IFITM1	RAB11FIP1
IKIP		ANXA1	FLJ35848	IFITM2	RAB27B
IL6		AK024924	FLJ36166	IGFBP7	RASSF6
INHBA		HLA-DRBl	FOXG1B	IKIP	RECQL5
INHBA		IL18R1	FSIP1	INHBA	RNF125
INHBB		PODN	FUSIP1	INHBA	SERPINB1
IRS1			GABRA5	ITGBL1	SGK2
ISLR			GABRB1	JMY	SH3RF2
ITGBL1			GABRB3	KIF3A	SIM2
JMY			GLS	LOC145989	SLC22A18A
KBTBD9			hCT1769654	LOC158257	SLC22A18A
KCNJ16			hCT1815537	LOC197317	SLC28A2
KIAA1295			hCT1829216.2	LOC346887	SLC29A2
KLF12			hCT1959388.1	LOC348094	SLC9A2
LBH			hCT2318873	LOC389023	SPINT1
LOC144997			hCT2346018	LOC399959	SSBP2
LOC145989			HMGA2	LOC400986	SULT1C1
LOC158257			HMGB2	LOC439987	TBX3
LOC283666			HOMER2	LOC441168	TNP1
LOC388814			HSS00020262	LOC441312	TRAM1
LOC389048			HSS00041213	LRRC4C	TRBV20OR
LOC400986			HSS00043984	LTBP2	UGT1A1
LOC439987			HSS00046238	LY96	UGT1A1
LOC441168			HSS00058794	MATN3	UGT1A10
LOC493869			HSS00095567	MDH1B	UGT1A3
LRP12			HSS00104598	MED28	UGT1A4
LRP12			HSS00123666	MMP1	UGT1A5
LRRC32			HSS00123795	MMP11	UGT1A6
LTB			HSS00136056	N64519	UGT1A6
LTBP2			HSS00145034	NNMT	UGT1A7
LY96			HSS00211494	NOX4	UGT1A8
LZTS1			HSS00221083	NRCAM	UGT1A8
MATN3			HSS00231965	PANK2	UGT1A9
MED28			HSS002452	PCDH8	UGT1A9
MFAP2			HSS00255109	PCDHA10	USH1C
MLF1			HSS00286660	PCDHA11	VSIG1
MMP1			HSS00293720	PCDHA12	WISP3
MMP11			HSS00296249	PCDHA13
MMP19			HSS00308391	PCDHA3
MSR1			HSS00330342	PCDHA5
N0X4			HSS00344581	PCDHA7
NM_001733_sat			HSS003737	PCSK1
NNMT			HSS00376217	PDPN
NPTX2			HSS00378652	PGBD5
NR4A1			IL23R	PLAU
NR4A3			IL31RA	POSTN
NR4A3			IL6STP	PR02268
NXN			IQCG	PRDM1
P8			ITK	PRNP
PALMD			KCNQ1	PTGS2
PANK2			KIAA0960	r60_r>9
PCDHA10			KIAA0961	RLN2
PCDHA5			KIAA1712	RUNX3
PCDHA7			KIAA1958	SERPINE1
PDE3A			KIF3A	SLC1A3
PDGFC			KLF9	SLC1A3
PDPN			KLRC4	SLC2A3
PFKFB3			KSP37	SLC2A3
PLA2G7			L0C197317	SNAP25
PLAU			LEMD1	SP4
POSTN,			LIG4	SP8
PRDM1			LOC116064	SPESP1
PRG1			LOC131368	SPP1
PRNP			LOC137886	SRrp35
PTGS2			LOC142937	TGFB2
r60_3			LOC284100	THBS1
r60_a20			LOC285733	TMEM27
r60_a22			LOC286025	TNFAIP6
r60_al04			LOC343295	TNFRSF11B
r60_al07			LOC387901	TNFRSF11B
r60_al35			LOC389429	UMODL1
r60_l			LOC401642	USP12
r60_n9			LOC4399887	VMD2
RAFTLIN			LOC92691	XM_088747
RAMP1			LOX	ZBTB10
RGS1			LRRC4C	ZIC1
RUNX1			MAGEB2	ZNF237
RUNX3			MASS1	ZNF272
SERPINE1			MB	ZNF331
SLC1A3			MBTPS2	ZNF469
SLC2A3			MCMDC1	ZNF611
SLC2A3			MCTP1	ZNF626
SMOC2			MDH1B
SPP1			MGC12518
SPSB1			MGC12935
ST8SIA4			MGC16142
STX11			MGC53S2
SYCP2			MPP6
TGFB2			MTA3
THBS1			MTL5
THY1			MUTED
TMEPAI			MYBL1
TNFAIP6			NEDD1
USP36			NegCont_40
WiSPl			NFIL3
WNT2			NIN
ZBTB10			NOX4
ZC3H6			NRCAM
ZNF272			NRG2
ZNF469			NUDT6
ZNF611			NUP43
ZNF626			OCA2
			PAH
			PCDH9
			PDIA5
			PDZK1
			PEX5L
			PICALM
			PIK3CB
			PLAC4
			PLCL1
			PLOD2
			PNLIPRP2
			PRKAA2
			PRO 185 3
			PRPF38B
			PRR4
			PSG7
			QCNT2
			RABEP1
			RACGAP1
			RAN
			RANBP5
			RGS17
			RIMS2
			RLN2
			RNU47
			ROPN1B
			RPS6KA3
			SAG El
			SHC4
			SIL
			SIMP
			SLC16A6
			SLC1A2
			SLC1A3
			SLC2A11
			SLC2A13
			SLC2A13
			SLC30A10
			SLC35E1
			SLCOIBI
			SLITRK5
			SOS1
			SP8
			SPINK5L3
			SRGAP2
			STAG 2
			STK32A
			SYN2
			TAC3
			TDRD9
			TEAD1
			TEKT3
			TMC03
			TMEM27
			TNFRSF11E
			TNFRSF19
			TRA1
			TRPM1
			USP28
			WASL
			XM_21007
			ZIC1
			ZNF295
			ZNF452
			ZNF610
			ZNF616
			ZNF626

## Sheet: Sabates-Bellver
up	down
ACSL6	ABCA8
AJUBA	ABCG2
ALDH4A1	ABI3BP
ANLN	AC009469.1
AP1S3	AC066593.1
APCDD1	AC087269.1
ARNTL2	AC099668.5
ART3	ADAMDEC1
ASCL2	ADCY2
AXIN2	ADH1B
AZGP1	AFF3
C2CD4A	AKAP12
C4BPB	AL928768.3
CADPS	ALPI
CCL20	AMPD1
CCNO	ANGPTL1
CD44	ANK2
CDH3	ANO5
CHAC1	ANPEP
CHI3L1	AOC3
CLDN1	AQP8
CLDN2	ARHGAP15
CPS1	ASPA
CRNDE	ASPN
CST1	ATP1A2
CTD-2535L24.2	BCHE
CXCL1	BEND5
CXCL11	BEST4
CXCL2	BMP3
CXCL3	BMP5
CYP4X1	BTNL8
DEFA5	C21orf88
DEFA6	C2orf40
DGAT2	C2orf88
DLGAP1-AS2	C7
DMBT1	CA1
DPEP1	CA2
DSC3	CA4
DSG3	CA7
DSG4	CCL13
DUOX2	CCL19
DUOXA2	CCL21
DUSP27	CCL23
DUSP4	CCL5
EPHX4	CCL8
ETV4	CD177
FABP6	CD36
FAIM2	CD37
FOXQ1	CD48
FREM2	CDA
GABRP	CDH19
GALNT6	CDHR5
GIF	CDKL1
GPSM2	CDKN2B
GRHL1	CDKN2B-AS1
GRHL3	CEACAM7
GRM8	CES2
HES6	CFH
HYAL1	CHAD
IGFBP2	CHGA
IL13RA2	CHGB
IL33	CHODL
IL8	CHP2
INHBA	CHRDL1
IRX3	CHRNA1
KIAA1199	CLCA4
KLK10	CLDN23
KLK11	CLDN8
KRT23	CLEC3B
KRT6B	CLU
KRT80	CMAHP
L1TD1	CNN1
LCN15	CNNM2
LGR5	CNTN4
LINC00963	COLEC12
LPL	CP
LRRC34	CPB1
LRRC36	CPM
LY6G6D	CPNE8
LY6G6F	CR2
MEGT1	CRYBA2
MMP1	CTA-250D10.23
MMP10	CTD-2228K2.5
MMP3	CTD-2527I21.4
MMP7	CTSG
MSLN	CXCL12
MSX1	CXCL13
MSX2	CYP3A4
MUC5AC	CYTL1
NAT6	DARC
NFE2L3	DHRS11
NKD1	DOCK10
NMU	DPP10
NOTUM	DPT
NQO1	DSEL
ODAM	DUSP1
PCSK1	EDIL3
PF4	EDN3
PHLDA1	EFEMP1
PSAT1	ENPP6
PTP4A3	EPB41L3
QPCT	EPHA3
REG1A	EPHA7
REG1B	EXOSC7
REG3A	F13A1
REG4	FABP4
RNF183	FAIM3
RP11-401P9.4	FAM107A
RP11-475N22.4	FAM13C
RP5-1024G6.8	FAM5C
RPL22L1	FBLN1
RRM2	FCRL3
RTEL1	FCRLA
RTEL1-TNFRSF6B	FDCSP
S100A11	FEV
S100A2	FLRT2
S100A8	FMN2
S100P	FN1
SBSPON	FXYD1
SERPINA3	GBA3
SERPINB5	GCG
SH3TC2	GCNT2
SLC16A4	GDPD2
SLC22A3	GFRA3
SLC6A14	GHR
SLC6A6	GLDN
SLC7A5	GPC6
SLCO1B3	GPM6B
SP5	GPNMB
SRPX2	GPX3
TACSTD2	GREM2
TBX3	GUCA2A
TCN1	GUCA2B
TDGF1	HAPLN1
TDGF1P3	HOXD10
TEAD4	HRASLS2
TGFBI	HSD17B2
TNFRSF10C	HSD3B2
TNFRSF6B	IGF1
TNS4	IL6R
TRIM29	INSL5
TRIM7	INSM1
UCA1	IRF7
UGT1A6	ITIH5
UGT1A7	JAM2
VSNL1	KCNIP4
WDR72	KCTD12
Y_RNA	KIAA2022
	KIF5C
	KNG1
	L1CAM
	LAMA1
	LGALS2
	LIFR
	LINC00341
	LMOD1
	LPAR1
	LRRK2
	LRRN2
	LYVE1
	MAMDC2
	MCOLN2
	MEIS1
	MEOX2
	MFAP4
	MFAP5
	MFSD4
	MS4A1
	MS4A12
	MS4A8
	MST1
	MST1L
	MST1P2
	MT1M
	MYH11
	MYLK
	MYOT
	NAALADL1
	NAP1L2
	NAP1L3
	NCF1
	NCF1B
	NCF1C
	NDN
	NEUROD1
	NLGN4X
	NPY
	NR5A2
	NRXN1
	OGN
	OR51E2
	OSR1
	PAG1
	PCDH19
	PCDH7
	PCDH9
	PCK1
	PDE3A
	PDE6A
	PDZD3
	PGM5-AS1
	PHLPP2
	PI15
	PKD2L2
	PKIB
	PLA2G12B
	PLAC9
	PLP1
	PNLIPRP2
	PPY
	PRIMA1
	PRKAA2
	PRKCB
	PTN
	PTPRR
	RAB3B
	RBM24
	RERG
	RFX6
	RP11-143M1.2
	RP11-166D19.1
	RP11-395L14.4
	RP11-628E19.3
	RP11-747D18.1
	RP11-805I24.2
	RSPO2
	RSPO3
	RTN1
	RUNDC3B
	SCARA5
	SCG2
	SCGN
	SCN7A
	SCN9A
	SCNN1B
	SCNN1G
	SECTM1
	SEMA6D
	SETBP1
	SFRP1
	SI
	SIGLEC1
	SIT1
	SLC15A1
	SLC17A4
	SLC22A4
	SLC25A34
	SLC26A2
	SLC4A4
	SLC51A
	SLC51B
	SLC6A19
	SORCS1
	SOX10
	SPIB
	SPINK2
	SPINK5
	SST
	STAP1
	SV2B
	SYNPO2
	TBC1D9
	TEX11
	THRB
	TLR7
	TM6SF2
	TMCC3
	TMEM100
	TMEM140
	TMEM171
	TMEM200A
	TMEM255A
	TMEM72
	TMOD2
	TNFRSF17
	TNS1
	TNXA
	TNXB
	TP53INP2
	TPH1
	TRAF3IP3
	TRDC
	TRGC1
	TRGC2
	TRPM6
	TSPAN7
	TTR
	TUSC3
	UGT2B15
	UGT2B17
	UNC5C
	USP2
	VIP
	VPREB3
	VSTM2A
	WASF3
	WI2-2118C23.1
	WSCD1
	XKR4
	XPNPEP2
	XXbac-B476C20.9
	ZG16
	ZNF536
	ZNF667-AS1
